# Supplementary material for: Metabolic engineering and late-stage functionalization expand the chemical space of the antimalarial premarineosin A
Source: Commun Chem. 2025 Dec 5;8:391. doi: 10.1038/s42004-025-01779-6 (PMC12680612; doi:10.1038/s42004-025-01779-6)
Supplement: Supplementary file 4 — Supplementary Data 2 [file 42004_2025_1779_MOESM4_ESM.cif]

data_cm02
_audit_creation_date               2025-01-17
_audit_creation_method
;
Olex2 1.5-alpha
(compiled 2025.01.10 svn.r16582094 for OlexSys, GUI svn.r7115)
;
_shelx_SHELXL_version_number       '2019/3'
loop_
  _audit_author_name
  _audit_author_email
  _audit_author_address
 'Pereira, F.B.' fpere@umich.edu
;
University of Michigan
LSA Chemistry
930 North University Ave
Ann Arbor
48109
USA
;
 'Qu, F.' fqu@umich.edu
;
University of Michigan
LSA Chemistry
930 North University Ave
Ann Arbor
48109
USA
;

_audit_contact_author_address
;
University of Michigan
LSA Chemistry
930 North University Ave
Ann Arbor
48109
USA
;
_audit_contact_author_email        fpere@umich.edu
_audit_contact_author_name         'Pereira, F.B.'
_audit_contact_author_phone        ''
_publ_contact_author_id_orcid      ''
_publ_section_references
;
Dolomanov, O.V., Bourhis, L.J., Gildea, R.J, Howard, J.A.K. & Puschmann, H.
 (2009), J. Appl. Cryst. 42, 339-341.

Sheldrick, G.M. (2015). Acta Cryst. A71, 3-8.

Sheldrick, G.M. (2015). Acta Cryst. C71, 3-8.
;
_chemical_name_common              ?
_chemical_name_systematic          ?
_chemical_formula_moiety           'C25 H33 N3 O2, H2 O'
_chemical_formula_sum              'C25 H35 N3 O3'
_chemical_formula_weight           425.56
_chemical_absolute_configuration   unk
_chemical_melting_point            ?
_chemical_oxdiff_formula           C25H33N3O2
loop_
  _atom_type_symbol
  _atom_type_description
  _atom_type_scat_dispersion_real
  _atom_type_scat_dispersion_imag
  _atom_type_scat_source
 'C' 'C' 0.0181 0.0091 'International Tables Vol C Tables 4.2.6.8 and 6.1.1.4'
 'H' 'H' 0.0000 0.0000 'International Tables Vol C Tables 4.2.6.8 and 6.1.1.4'
 'N' 'N' 0.0311 0.0180 'International Tables Vol C Tables 4.2.6.8 and 6.1.1.4'
 'O' 'O' 0.0492 0.0322 'International Tables Vol C Tables 4.2.6.8 and 6.1.1.4'

_shelx_space_group_comment
;
The symmetry employed for this shelxl refinement is uniquely defined
by the following loop, which should always be used as a source of
symmetry information in preference to the above space-group names.
They are only intended as comments.
;
_space_group_crystal_system        'orthorhombic'
_space_group_IT_number             19
_space_group_name_H-M_alt          'P 21 21 21'
_space_group_name_Hall             'P 2ac 2ab'
loop_
  _space_group_symop_operation_xyz
 'x, y, z'
 '-x+1/2, -y, z+1/2'
 '-x, y+1/2, -z+1/2'
 'x+1/2, -y+1/2, -z'

_cell_length_a                     8.14850(10)
_cell_length_b                     12.6238(2)
_cell_length_c                     21.7326(3)
_cell_angle_alpha                  90
_cell_angle_beta                   90
_cell_angle_gamma                  90
_cell_volume                       2235.53(5)
_cell_formula_units_Z              4
_cell_measurement_reflns_used      18942
_cell_measurement_temperature      85
_cell_measurement_theta_max        69.0650
_cell_measurement_theta_min        2.0230
_shelx_estimated_absorpt_T_max     0.946
_shelx_estimated_absorpt_T_min     0.876
_exptl_absorpt_coefficient_mu      0.662
_exptl_absorpt_correction_T_max    1.00000
_exptl_absorpt_correction_T_min    0.81414
_exptl_absorpt_correction_type     multi-scan
_exptl_absorpt_process_details
;
CrysAlisPro 1.171.43.130a (Rigaku Oxford Diffraction, 2024)
Empirical absorption correction using spherical harmonics,
implemented in SCALE3 ABSPACK scaling algorithm.
;
_exptl_absorpt_special_details     ?
_exptl_crystal_colour              colourless
_exptl_crystal_colour_primary      colourless
_exptl_crystal_density_diffrn      1.264
_exptl_crystal_density_meas        ?
_exptl_crystal_density_method      ?
_exptl_crystal_description         prism
_exptl_crystal_F_000               920
_exptl_crystal_size_max            0.206
_exptl_crystal_size_mid            0.109
_exptl_crystal_size_min            0.085
_exptl_transmission_factor_max     ?
_exptl_transmission_factor_min     ?
_diffrn_reflns_av_R_equivalents    0.0795
_diffrn_reflns_av_unetI/netI       0.0359
_diffrn_reflns_Laue_measured_fraction_full  1.000
_diffrn_reflns_Laue_measured_fraction_max  0.988
_diffrn_reflns_limit_h_max         9
_diffrn_reflns_limit_h_min         -9
_diffrn_reflns_limit_k_max         15
_diffrn_reflns_limit_k_min         -15
_diffrn_reflns_limit_l_max         26
_diffrn_reflns_limit_l_min         -25
_diffrn_reflns_number              33092
_diffrn_reflns_point_group_measured_fraction_full  0.998
_diffrn_reflns_point_group_measured_fraction_max  0.982
_diffrn_reflns_theta_full          67.684
_diffrn_reflns_theta_max           69.810
_diffrn_reflns_theta_min           4.050
_diffrn_ambient_temperature        85
_diffrn_detector                   'CCD plate'
_diffrn_detector_area_resol_mean   ?
_diffrn_measured_fraction_theta_full  1.000
_diffrn_measured_fraction_theta_max  0.988
_diffrn_measurement_details
;
List of Runs (angles in degrees, time in seconds):

  # Type    Start    End  Width  t~exp~   \w     \q     \k     \f   Frames
--------------------------------------------------------------------------
  1  \w   -110.00  70.00   1.00    1.00    --  -20.00   0.00-180.00  180
  2  \w    -45.00   0.00   1.00    1.00    --  -20.00  72.00   0.00   45
  3  \w    -45.00   0.00   1.00    1.00    --  -20.00  72.00   0.00   45
  4  \w    -25.00  43.00   1.00    1.00    --  -20.00  36.00 120.00   68
  5  \w    -45.00   0.00   1.00    1.00    --  -20.00  72.00-180.00   45
  6  \w   -173.00-128.00   1.00    2.00    --  -92.00 -36.00 120.00   45
  7  \w   -133.00 -88.00   1.00    2.00    --  -92.00 -36.00 -60.00   45
  8  \w   -104.00 -59.00   1.00    2.00    --  -92.00  36.00  60.00   45
  9  \w   -122.00 -77.00   1.00    2.00    --  -92.00 -72.00  60.00   45
 10  \w   -174.00 -78.00   1.00    2.00    --  -92.00 -72.00-120.00   96
 11  \w    -93.00 -35.00   1.00    2.00    --  -92.00  36.00-120.00   58
 12  \w   -176.00 -77.00   1.00    2.00    --  -92.00 -72.00 -60.00   99
 13  \w   -147.00 -75.00   1.00    2.00    --  -92.00 -72.00-180.00   72
 14  \w   -176.00 -77.00   1.00    2.00    --  -92.00 -72.00 120.00   99
 15  \w   -177.00-116.00   1.00    2.00    --  -92.00 -36.00  60.00   61
 16  \w    -87.00  -9.00   1.00    2.00    --  -92.00  36.00 -60.00   78
 17  \w   -102.00 -14.00   1.00    2.00    --  -92.00  36.00   0.00   88
 18  \w   -102.00 -21.00   1.00    2.00    --  -92.00  72.00 120.00   81
 19  \w   -175.00-104.00   1.00    2.00    --  -92.00 -36.00   0.00   71
 20  \w   -104.00 -52.00   1.00    2.00    --  -92.00  72.00  60.00   52
 21  \w   -109.00 -14.00   1.00    2.00    --  -92.00  72.00-120.00   95
 22  \w   -105.00 -24.00   1.00    2.00    --  -92.00  36.00-120.00   81
 23  \w   -105.00  -2.00   1.00    2.00    --  -92.00  36.00-180.00  103
 24  \w   -106.00  -2.00   1.00    2.00    --  -92.00  72.00 -60.00  104
 25  \w   -106.00  -2.00   1.00    2.00    --  -92.00  72.00 -60.00  104
 26  \w   -107.00 -29.00   1.00    2.00    --  -92.00  72.00   0.00   78
 27  \w   -117.00 -72.00   1.00    2.00    --  -92.00  72.00 180.00   45
;
_diffrn_measurement_device         'abstract diffractometer'
_diffrn_measurement_device_type   
 'dtrek-CrysAlisPro-abstract goniometer imported rigaku-d*trek images'
_diffrn_measurement_method         '\w scans'
_diffrn_orient_matrix_type        
 'CrysAlisPro convention (1999,Acta A55,543-557)'
_diffrn_orient_matrix_UB_11        -0.0000142000
_diffrn_orient_matrix_UB_12        0.0509862000
_diffrn_orient_matrix_UB_13        -0.0644687000
_diffrn_orient_matrix_UB_21        -0.1598697000
_diffrn_orient_matrix_UB_22        -0.0593423000
_diffrn_orient_matrix_UB_23        -0.0157573000
_diffrn_orient_matrix_UB_31        -0.1010660000
_diffrn_orient_matrix_UB_32        0.0935053000
_diffrn_orient_matrix_UB_33        0.0250215000
_diffrn_oxdiff_ac3_digest_hkl      41dbd54087a8fab4f48e8a7b26b575e45d7958
_diffrn_radiation_monochromator    graphite
_diffrn_radiation_probe            x-ray
_diffrn_radiation_type             'Cu K\a'
_diffrn_radiation_wavelength       1.54184
_diffrn_source                     'fine-focus sealed X-ray tube'
_diffrn_source_type                'Enhance (Cu) X-ray Source'
_reflns_Friedel_coverage           0.733
_reflns_Friedel_fraction_full      0.996
_reflns_Friedel_fraction_max       0.973
_reflns_number_gt                  3937
_reflns_number_total               4146
_reflns_special_details
;
 Reflections were merged by SHELXL according to the crystal
 class for the calculation of statistics and refinement.
 
 _reflns_Friedel_fraction is defined as the number of unique
 Friedel pairs measured divided by the number that would be
 possible theoretically, ignoring centric projections and
 systematic absences.
;
_reflns_threshold_expression       'I > 2\s(I)'
_computing_cell_refinement         'CrysAlisPro 1.171.43.130a (Rigaku OD, 2024)'
_computing_data_collection        
 'DTREK_VERSION=d*TREK version 9.9.9.4 W9RSSI -- Aug 22 2012'
_computing_data_reduction          'CrysAlisPro 1.171.43.130a (Rigaku OD, 2024)'
_computing_molecular_graphics      'Olex2 1.5-alpha (Dolomanov et al., 2009)'
_computing_publication_material    'Olex2 1.5-alpha (Dolomanov et al., 2009)'
_computing_structure_refinement    'SHELXL 2019/3 (Sheldrick, 2015)'
_computing_structure_solution      'SHELXT 2018/2 (Sheldrick, 2018)'
_refine_diff_density_max           0.204
_refine_diff_density_min           -0.193
_refine_diff_density_rms           0.046
_refine_ls_abs_structure_details
;
 Flack x determined using 1553 quotients [(I+)-(I-)]/[(I+)+(I-)]
 (Parsons, Flack and Wagner, Acta Cryst. B69 (2013) 249-259).
;
_refine_ls_abs_structure_Flack     0.09(13)
_refine_ls_extinction_coef         .
_refine_ls_extinction_method       none
_refine_ls_goodness_of_fit_ref     1.088
_refine_ls_hydrogen_treatment      mixed
_refine_ls_matrix_type             full
_refine_ls_number_parameters       318
_refine_ls_number_reflns           4146
_refine_ls_number_restraints       12
_refine_ls_R_factor_all            0.0418
_refine_ls_R_factor_gt             0.0373
_refine_ls_restrained_S_all        1.096
_refine_ls_shift/su_max            0.001
_refine_ls_shift/su_mean           0.000
_refine_ls_structure_factor_coef   Fsqd
_refine_ls_weighting_details      
 'w=1/[\s^2^(Fo^2^)+(0.0389P)^2^+0.8919P] where P=(Fo^2^+2Fc^2^)/3'
_refine_ls_weighting_scheme        calc
_refine_ls_wR_factor_gt            0.0888
_refine_ls_wR_factor_ref           0.0971
_refine_special_details            ?
_olex2_refinement_description
;
1. Fixed Uiso
 At 1.2 times of:
  All C(H) groups, All C(H,H) groups, All C(H,H,H,H) groups, All N(H) groups
 At 1.5 times of:
  All C(H,H,H) groups
2. Restrained distances
 C17-C16 = C17-C16A = C15-C16 = C16A-C15A = C14-C15A = C15-C14
 1.54 with sigma of 0.002
 O3-H3C
 0.96 with sigma of 0.01
3. Uiso/Uaniso restraints and constraints
C17 \\sim C17A: within 2A with sigma of 0.01 and sigma for terminal atoms of
0.02 within 2A
4. Others
 Sof(H14C)=Sof(H14D)=Sof(C15A)=Sof(H15C)=Sof(H15D)=Sof(C16A)=Sof(H16C)=
 Sof(H16D)=Sof(C17A)=Sof(H17C)=Sof(H17D)=Sof(H18C)=Sof(H18D)=1-FVAR(1)
 Sof(H14A)=Sof(H14B)=Sof(C15)=Sof(H15A)=Sof(H15B)=Sof(C16)=Sof(H16A)=Sof(H16B)=
 Sof(C17)=Sof(H17A)=Sof(H17B)=Sof(H18A)=Sof(H18B)=FVAR(1)
5.a Ternary CH refined with riding coordinates:
 C9(H9), C21(H21), C23(H23)
5.b Secondary CH2 refined with riding coordinates:
 C14(H14C,H14D), C14(H14A,H14B), C15(H15A,H15B), C15A(H15C,H15D), C16(H16A,
 H16B), C16A(H16C,H16D), C17(H17A,H17B), C17A(H17C,H17D), C18(H18A,H18B),
 C18(H18C,H18D), C19(H19A,H19B), C20(H20A,H20B), C22(H22A,H22B)
5.c Aromatic/amide H refined with riding coordinates:
 N1(H1), N3(H3), C1(H1A), C2(H2), C3(H3A), C6(H6), C11(H11), C12(H12)
5.d Idealised Me refined as rotating group:
 C24(H24A,H24B,H24C), C25(H25A,H25B,H25C)
;
_atom_sites_solution_hydrogens     mixed
_atom_sites_solution_primary       dual
_atom_sites_solution_secondary     ?
loop_
  _atom_site_label
  _atom_site_type_symbol
  _atom_site_fract_x
  _atom_site_fract_y
  _atom_site_fract_z
  _atom_site_U_iso_or_equiv
  _atom_site_adp_type
  _atom_site_occupancy
  _atom_site_site_symmetry_order
  _atom_site_calc_flag
  _atom_site_refinement_flags_posn
  _atom_site_refinement_flags_adp
  _atom_site_refinement_flags_occupancy
  _atom_site_disorder_assembly
  _atom_site_disorder_group
 O1 O 0.7086(2) 0.67070(14) 0.40841(8) 0.0232(4) Uani 1 1 d . . . . .
 O2 O 0.5883(2) 0.59831(13) 0.29417(8) 0.0206(4) Uani 1 1 d . . . . .
 O3 O 0.9377(3) 0.56053(15) 0.30349(9) 0.0286(4) Uani 1 1 d D . . . .
 H3B H 0.825(6) 0.575(4) 0.304(2) 0.088(16) Uiso 1 1 d . . . . .
 H3C H 0.954(5) 0.524(3) 0.2658(11) 0.071(13) Uiso 1 1 d D . . . .
 N1 N 0.0364(3) 0.78314(17) 0.31705(10) 0.0234(5) Uani 1 1 d . . . . .
 H1 H 0.022560 0.718980 0.302087 0.028 Uiso 1 1 calc R U . . .
 N2 N 0.3222(3) 0.65812(16) 0.32722(9) 0.0192(4) Uani 1 1 d . . . . .
 N3 N 0.1647(3) 0.50991(17) 0.42345(10) 0.0220(5) Uani 1 1 d . . . . .
 H3 H 0.114939 0.520397 0.388029 0.026 Uiso 1 1 calc R U . . .
 C1 C -0.0745(3) 0.8630(2) 0.31319(12) 0.0265(6) Uani 1 1 d . . . . .
 H1A H -0.179008 0.858996 0.293970 0.032 Uiso 1 1 calc R U . . .
 C2 C -0.0099(3) 0.9511(2) 0.34186(12) 0.0259(6) Uani 1 1 d . . . . .
 H2 H -0.060992 1.018397 0.345849 0.031 Uiso 1 1 calc R U . . .
 C3 C 0.1470(3) 0.9223(2) 0.36423(12) 0.0228(5) Uani 1 1 d . . . . .
 H3A H 0.220662 0.966469 0.386352 0.027 Uiso 1 1 calc R U . . .
 C4 C 0.1732(3) 0.8176(2) 0.34785(11) 0.0204(5) Uani 1 1 d . . . . .
 C5 C 0.3151(3) 0.74930(19) 0.35487(11) 0.0191(5) Uani 1 1 d . . . . .
 C6 C 0.4598(3) 0.77672(19) 0.39204(11) 0.0203(5) Uani 1 1 d . . . . .
 H6 H 0.478198 0.839589 0.415061 0.024 Uiso 1 1 calc R U . . .
 C7 C 0.5599(3) 0.69304(19) 0.38614(11) 0.0193(5) Uani 1 1 d . . . . .
 C8 C 0.4792(3) 0.61049(19) 0.34533(11) 0.0191(5) Uani 1 1 d . . . . .
 C9 C 0.4516(3) 0.50449(19) 0.37917(11) 0.0200(5) Uani 1 1 d . . . . .
 H9 H 0.559930 0.483718 0.397087 0.024 Uiso 1 1 calc R U . . .
 C10 C 0.3327(3) 0.50999(19) 0.43189(12) 0.0214(5) Uani 1 1 d . . . . .
 C11 C 0.3605(3) 0.4934(2) 0.49334(12) 0.0245(6) Uani 1 1 d . . . . .
 H11 H 0.464547 0.490383 0.512956 0.029 Uiso 1 1 calc R U . . .
 C12 C 0.2053(4) 0.4815(2) 0.52241(12) 0.0282(6) Uani 1 1 d . . . . .
 H12 H 0.187644 0.469005 0.565011 0.034 Uiso 1 1 calc R U . . .
 C13 C 0.0861(4) 0.4910(2) 0.47865(12) 0.0263(6) Uani 1 1 d . . . . .
 C14 C -0.0953(4) 0.4776(2) 0.48307(14) 0.0352(7) Uani 1 1 d D . . . .
 H14C H -0.148926 0.545120 0.471613 0.042 Uiso 0.379(8) 1 calc R U P A 2
 H14D H -0.124672 0.461897 0.526324 0.042 Uiso 0.379(8) 1 calc R U P A 2
 H14A H -0.145616 0.519623 0.449561 0.042 Uiso 0.621(8) 1 calc R U P A 1
 H14B H -0.131237 0.509663 0.522386 0.042 Uiso 0.621(8) 1 calc R U P A 1
 C15 C -0.1675(6) 0.3660(3) 0.4799(2) 0.0303(13) Uani 0.621(8) 1 d D . P A 1
 H15A H -0.287356 0.370266 0.487031 0.036 Uiso 0.621(8) 1 calc R U P A 1
 H15B H -0.119705 0.322857 0.513489 0.036 Uiso 0.621(8) 1 calc R U P A 1
 C15A C -0.1627(9) 0.3888(5) 0.4417(4) 0.031(2) Uani 0.379(8) 1 d D . P A 2
 H15C H -0.141476 0.411644 0.398854 0.037 Uiso 0.379(8) 1 calc R U P A 2
 H15D H -0.283293 0.389866 0.447078 0.037 Uiso 0.379(8) 1 calc R U P A 2
 C16 C -0.1368(6) 0.3094(4) 0.4183(2) 0.0311(14) Uani 0.621(8) 1 d D . P A 1
 H16A H -0.153643 0.360177 0.384223 0.037 Uiso 0.621(8) 1 calc R U P A 1
 H16B H -0.217548 0.251366 0.413478 0.037 Uiso 0.621(8) 1 calc R U P A 1
 C16A C -0.1119(15) 0.2716(6) 0.4448(5) 0.050(3) Uani 0.379(8) 1 d D . P A 2
 H16C H -0.101173 0.251794 0.488743 0.060 Uiso 0.379(8) 1 calc R U P A 2
 H16D H -0.202299 0.228658 0.427406 0.060 Uiso 0.379(8) 1 calc R U P A 2
 C17 C 0.0380(8) 0.2633(9) 0.4142(7) 0.035(2) Uani 0.621(8) 1 d D U P A 1
 H17A H 0.114966 0.307799 0.438094 0.042 Uiso 0.621(8) 1 calc R U P A 1
 H17B H 0.039806 0.190817 0.431584 0.042 Uiso 0.621(8) 1 calc R U P A 1
 C17A C 0.037(2) 0.2421(19) 0.4142(13) 0.055(5) Uani 0.379(8) 1 d . U P A 2
 H17C H 0.045264 0.164537 0.420258 0.066 Uiso 0.379(8) 1 calc R U P A 2
 H17D H 0.125321 0.273590 0.439355 0.066 Uiso 0.379(8) 1 calc R U P A 2
 C18 C 0.0898(4) 0.2604(2) 0.34753(14) 0.0321(7) Uani 1 1 d . . . . .
 H18A H 0.070278 0.331058 0.329193 0.038 Uiso 0.621(8) 1 calc R U P A 1
 H18B H 0.019470 0.208999 0.325420 0.038 Uiso 0.621(8) 1 calc R U P A 1
 H18C H 0.019456 0.217783 0.319833 0.038 Uiso 0.379(8) 1 calc R U P A 2
 H18D H 0.074163 0.335985 0.336934 0.038 Uiso 0.379(8) 1 calc R U P A 2
 C19 C 0.2687(4) 0.2303(2) 0.33723(13) 0.0275(6) Uani 1 1 d . . . . .
 H19A H 0.289503 0.226599 0.292406 0.033 Uiso 1 1 calc R U . . .
 H19B H 0.287516 0.158733 0.354466 0.033 Uiso 1 1 calc R U . . .
 C20 C 0.3924(3) 0.3071(2) 0.36614(12) 0.0249(6) Uani 1 1 d . . . . .
 H20A H 0.502323 0.273787 0.365545 0.030 Uiso 1 1 calc R U . . .
 H20B H 0.361870 0.318748 0.409715 0.030 Uiso 1 1 calc R U . . .
 C21 C 0.4030(3) 0.41551(19) 0.33367(12) 0.0206(5) Uani 1 1 d . . . . .
 H21 H 0.292733 0.432670 0.316101 0.025 Uiso 1 1 calc R U . . .
 C22 C 0.5272(3) 0.4107(2) 0.28086(12) 0.0239(6) Uani 1 1 d . . . . .
 H22A H 0.634790 0.387494 0.297218 0.029 Uiso 1 1 calc R U . . .
 H22B H 0.490484 0.357390 0.250417 0.029 Uiso 1 1 calc R U . . .
 C23 C 0.5477(3) 0.51714(19) 0.24889(11) 0.0222(5) Uani 1 1 d . . . . .
 H23 H 0.645218 0.510327 0.221236 0.027 Uiso 1 1 calc R U . . .
 C24 C 0.4038(3) 0.5481(2) 0.20820(12) 0.0258(6) Uani 1 1 d . . . . .
 H24A H 0.302192 0.545781 0.232292 0.039 Uiso 1 1 calc R U . . .
 H24B H 0.395680 0.498429 0.173664 0.039 Uiso 1 1 calc R U . . .
 H24C H 0.420702 0.619960 0.192399 0.039 Uiso 1 1 calc R U . . .
 C25 C 0.7782(3) 0.7494(2) 0.44887(13) 0.0270(6) Uani 1 1 d . . . . .
 H25A H 0.782358 0.817820 0.427623 0.040 Uiso 1 1 calc R U . . .
 H25B H 0.889513 0.728042 0.460619 0.040 Uiso 1 1 calc R U . . .
 H25C H 0.710064 0.755774 0.485837 0.040 Uiso 1 1 calc R U . . .

loop_
  _atom_site_aniso_label
  _atom_site_aniso_U_11
  _atom_site_aniso_U_22
  _atom_site_aniso_U_33
  _atom_site_aniso_U_23
  _atom_site_aniso_U_13
  _atom_site_aniso_U_12
 O1 0.0200(9) 0.0194(8) 0.0303(9) -0.0029(7) -0.0059(8) -0.0007(7)
 O2 0.0206(9) 0.0194(9) 0.0218(8) -0.0035(7) 0.0023(7) -0.0030(7)
 O3 0.0250(10) 0.0257(10) 0.0350(10) -0.0033(8) -0.0011(9) -0.0010(8)
 N1 0.0213(11) 0.0205(10) 0.0285(11) -0.0013(9) -0.0025(9) 0.0022(9)
 N2 0.0184(10) 0.0176(10) 0.0216(10) 0.0007(8) 0.0002(8) 0.0000(8)
 N3 0.0224(11) 0.0210(10) 0.0226(10) 0.0006(9) 0.0006(9) 0.0010(9)
 C1 0.0228(13) 0.0268(14) 0.0298(14) 0.0006(11) -0.0024(11) 0.0059(11)
 C2 0.0285(14) 0.0201(12) 0.0289(13) 0.0017(11) 0.0023(11) 0.0050(11)
 C3 0.0255(14) 0.0181(12) 0.0248(12) 0.0010(10) 0.0011(11) 0.0006(10)
 C4 0.0212(12) 0.0190(12) 0.0211(12) 0.0023(10) -0.0005(10) -0.0019(10)
 C5 0.0190(12) 0.0175(12) 0.0208(12) 0.0026(9) 0.0013(10) -0.0014(10)
 C6 0.0229(13) 0.0152(11) 0.0227(12) -0.0006(10) -0.0011(10) -0.0011(10)
 C7 0.0182(12) 0.0185(12) 0.0213(11) 0.0007(10) -0.0013(10) -0.0026(10)
 C8 0.0191(12) 0.0168(11) 0.0215(12) -0.0011(9) 0.0016(10) -0.0008(9)
 C9 0.0220(13) 0.0151(11) 0.0230(12) 0.0011(10) -0.0008(10) 0.0007(10)
 C10 0.0228(13) 0.0147(11) 0.0266(12) -0.0015(10) 0.0008(11) 0.0011(10)
 C11 0.0266(14) 0.0222(13) 0.0246(13) -0.0016(11) -0.0001(10) 0.0002(11)
 C12 0.0359(16) 0.0258(14) 0.0230(12) -0.0015(11) 0.0063(11) -0.0008(12)
 C13 0.0291(14) 0.0219(13) 0.0278(13) -0.0023(11) 0.0074(11) -0.0014(11)
 C14 0.0324(16) 0.0354(17) 0.0377(16) -0.0055(13) 0.0112(13) -0.0032(13)
 C15 0.025(2) 0.028(2) 0.038(3) 0.007(2) 0.005(2) 0.003(2)
 C15A 0.023(4) 0.031(5) 0.039(5) -0.001(4) 0.005(4) -0.005(3)
 C16 0.021(2) 0.025(3) 0.047(3) -0.003(3) -0.005(2) -0.003(2)
 C16A 0.073(8) 0.037(6) 0.040(6) 0.011(4) 0.015(5) 0.004(5)
 C17 0.037(4) 0.015(4) 0.054(4) -0.012(3) 0.001(3) -0.013(3)
 C17A 0.066(8) 0.033(9) 0.067(7) 0.000(7) 0.047(7) 0.013(6)
 C18 0.0327(16) 0.0202(13) 0.0433(17) 0.0006(12) 0.0013(13) -0.0041(12)
 C19 0.0378(16) 0.0171(12) 0.0277(13) -0.0029(11) 0.0031(12) -0.0045(11)
 C20 0.0295(14) 0.0183(12) 0.0271(13) 0.0009(10) -0.0015(11) 0.0007(11)
 C21 0.0232(13) 0.0151(12) 0.0235(12) -0.0017(10) 0.0000(11) 0.0006(10)
 C22 0.0254(14) 0.0203(12) 0.0260(13) -0.0014(10) 0.0026(11) 0.0000(10)
 C23 0.0247(14) 0.0211(12) 0.0207(11) -0.0051(10) 0.0022(10) -0.0025(11)
 C24 0.0285(14) 0.0266(13) 0.0223(12) -0.0005(11) 0.0002(11) -0.0043(11)
 C25 0.0269(15) 0.0244(13) 0.0296(14) -0.0051(11) -0.0070(11) -0.0039(11)

_geom_special_details
;
 All esds (except the esd in the dihedral angle between two l.s. planes)
 are estimated using the full covariance matrix.  The cell esds are taken
 into account individually in the estimation of esds in distances, angles
 and torsion angles; correlations between esds in cell parameters are only
 used when they are defined by crystal symmetry.  An approximate (isotropic)
 treatment of cell esds is used for estimating esds involving l.s. planes.
;
loop_
  _geom_bond_atom_site_label_1
  _geom_bond_atom_site_label_2
  _geom_bond_distance
  _geom_bond_site_symmetry_2
  _geom_bond_publ_flag
 O1 C7 1.335(3) . ?
 O1 C25 1.443(3) . ?
 O2 C8 1.432(3) . ?
 O2 C23 1.459(3) . ?
 O3 H3B 0.93(5) . ?
 O3 H3C 0.950(14) . ?
 N1 H1 0.8800 . ?
 N1 C1 1.357(3) . ?
 N1 C4 1.372(3) . ?
 N2 C5 1.300(3) . ?
 N2 C8 1.467(3) . ?
 N3 H3 0.8800 . ?
 N3 C10 1.382(3) . ?
 N3 C13 1.381(3) . ?
 C1 H1A 0.9500 . ?
 C1 C2 1.379(4) . ?
 C2 H2 0.9500 . ?
 C2 C3 1.416(4) . ?
 C3 H3A 0.9500 . ?
 C3 C4 1.385(4) . ?
 C4 C5 1.450(3) . ?
 C5 C6 1.471(3) . ?
 C6 H6 0.9500 . ?
 C6 C7 1.341(4) . ?
 C7 C8 1.518(3) . ?
 C8 C9 1.543(3) . ?
 C9 H9 1.0000 . ?
 C9 C10 1.502(3) . ?
 C9 C21 1.548(3) . ?
 C10 C11 1.371(4) . ?
 C11 H11 0.9500 . ?
 C11 C12 1.421(4) . ?
 C12 H12 0.9500 . ?
 C12 C13 1.365(4) . ?
 C13 C14 1.491(4) . ?
 C14 H14C 0.9900 . ?
 C14 H14D 0.9900 . ?
 C14 H14A 0.9900 . ?
 C14 H14B 0.9900 . ?
 C14 C15 1.528(3) . ?
 C14 C15A 1.538(3) . ?
 C15 H15A 0.9900 . ?
 C15 H15B 0.9900 . ?
 C15 C16 1.537(3) . ?
 C15A H15C 0.9900 . ?
 C15A H15D 0.9900 . ?
 C15A C16A 1.538(3) . ?
 C16 H16A 0.9900 . ?
 C16 H16B 0.9900 . ?
 C16 C17 1.541(3) . ?
 C16A H16C 0.9900 . ?
 C16A H16D 0.9900 . ?
 C16A C17A 1.430(17) . ?
 C17 H17A 0.9900 . ?
 C17 H17B 0.9900 . ?
 C17 C18 1.509(16) . ?
 C17A H17C 0.9900 . ?
 C17A H17D 0.9900 . ?
 C17A C18 1.53(3) . ?
 C18 H18A 0.9900 . ?
 C18 H18B 0.9900 . ?
 C18 H18C 0.9900 . ?
 C18 H18D 0.9900 . ?
 C18 C19 1.523(4) . ?
 C19 H19A 0.9900 . ?
 C19 H19B 0.9900 . ?
 C19 C20 1.533(4) . ?
 C20 H20A 0.9900 . ?
 C20 H20B 0.9900 . ?
 C20 C21 1.542(3) . ?
 C21 H21 1.0000 . ?
 C21 C22 1.531(4) . ?
 C22 H22A 0.9900 . ?
 C22 H22B 0.9900 . ?
 C22 C23 1.522(3) . ?
 C23 H23 1.0000 . ?
 C23 C24 1.520(4) . ?
 C24 H24A 0.9800 . ?
 C24 H24B 0.9800 . ?
 C24 H24C 0.9800 . ?
 C25 H25A 0.9800 . ?
 C25 H25B 0.9800 . ?
 C25 H25C 0.9800 . ?

loop_
  _geom_angle_atom_site_label_1
  _geom_angle_atom_site_label_2
  _geom_angle_atom_site_label_3
  _geom_angle
  _geom_angle_site_symmetry_1
  _geom_angle_site_symmetry_3
  _geom_angle_publ_flag
 C7 O1 C25 115.6(2) . . ?
 C8 O2 C23 117.28(18) . . ?
 H3B O3 H3C 104(4) . . ?
 C1 N1 H1 125.2 . . ?
 C1 N1 C4 109.6(2) . . ?
 C4 N1 H1 125.2 . . ?
 C5 N2 C8 106.1(2) . . ?
 C10 N3 H3 124.9 . . ?
 C13 N3 H3 124.9 . . ?
 C13 N3 C10 110.1(2) . . ?
 N1 C1 H1A 125.8 . . ?
 N1 C1 C2 108.5(2) . . ?
 C2 C1 H1A 125.8 . . ?
 C1 C2 H2 126.5 . . ?
 C1 C2 C3 107.0(2) . . ?
 C3 C2 H2 126.5 . . ?
 C2 C3 H3A 126.4 . . ?
 C4 C3 C2 107.2(2) . . ?
 C4 C3 H3A 126.4 . . ?
 N1 C4 C3 107.6(2) . . ?
 N1 C4 C5 120.7(2) . . ?
 C3 C4 C5 131.5(2) . . ?
 N2 C5 C4 120.9(2) . . ?
 N2 C5 C6 115.3(2) . . ?
 C4 C5 C6 123.8(2) . . ?
 C5 C6 H6 127.8 . . ?
 C7 C6 C5 104.5(2) . . ?
 C7 C6 H6 127.8 . . ?
 O1 C7 C6 133.2(2) . . ?
 O1 C7 C8 117.4(2) . . ?
 C6 C7 C8 109.5(2) . . ?
 O2 C8 N2 112.2(2) . . ?
 O2 C8 C7 104.97(19) . . ?
 O2 C8 C9 111.56(19) . . ?
 N2 C8 C7 104.66(19) . . ?
 N2 C8 C9 110.9(2) . . ?
 C7 C8 C9 112.3(2) . . ?
 C8 C9 H9 106.5 . . ?
 C8 C9 C21 111.23(19) . . ?
 C10 C9 C8 114.7(2) . . ?
 C10 C9 H9 106.5 . . ?
 C10 C9 C21 110.9(2) . . ?
 C21 C9 H9 106.5 . . ?
 N3 C10 C9 122.5(2) . . ?
 C11 C10 N3 107.0(2) . . ?
 C11 C10 C9 129.1(2) . . ?
 C10 C11 H11 126.2 . . ?
 C10 C11 C12 107.6(2) . . ?
 C12 C11 H11 126.2 . . ?
 C11 C12 H12 125.8 . . ?
 C13 C12 C11 108.3(2) . . ?
 C13 C12 H12 125.8 . . ?
 N3 C13 C14 122.4(3) . . ?
 C12 C13 N3 106.9(2) . . ?
 C12 C13 C14 130.6(3) . . ?
 C13 C14 H14C 108.9 . . ?
 C13 C14 H14D 108.9 . . ?
 C13 C14 H14A 107.6 . . ?
 C13 C14 H14B 107.6 . . ?
 C13 C14 C15 118.9(3) . . ?
 C13 C14 C15A 113.5(4) . . ?
 H14C C14 H14D 107.7 . . ?
 H14A C14 H14B 107.0 . . ?
 C15 C14 H14A 107.6 . . ?
 C15 C14 H14B 107.6 . . ?
 C15A C14 H14C 108.9 . . ?
 C15A C14 H14D 108.9 . . ?
 C14 C15 H15A 108.8 . . ?
 C14 C15 H15B 108.8 . . ?
 C14 C15 C16 113.9(4) . . ?
 H15A C15 H15B 107.7 . . ?
 C16 C15 H15A 108.8 . . ?
 C16 C15 H15B 108.8 . . ?
 C14 C15A H15C 106.0 . . ?
 C14 C15A H15D 106.0 . . ?
 C14 C15A C16A 125.4(7) . . ?
 H15C C15A H15D 106.3 . . ?
 C16A C15A H15C 106.0 . . ?
 C16A C15A H15D 106.0 . . ?
 C15 C16 H16A 109.2 . . ?
 C15 C16 H16B 109.2 . . ?
 C15 C16 C17 112.2(6) . . ?
 H16A C16 H16B 107.9 . . ?
 C17 C16 H16A 109.2 . . ?
 C17 C16 H16B 109.2 . . ?
 C15A C16A H16C 108.0 . . ?
 C15A C16A H16D 108.0 . . ?
 H16C C16A H16D 107.2 . . ?
 C17A C16A C15A 117.2(13) . . ?
 C17A C16A H16C 108.0 . . ?
 C17A C16A H16D 108.0 . . ?
 C16 C17 H17A 109.9 . . ?
 C16 C17 H17B 109.9 . . ?
 H17A C17 H17B 108.3 . . ?
 C18 C17 C16 108.9(8) . . ?
 C18 C17 H17A 109.9 . . ?
 C18 C17 H17B 109.9 . . ?
 C16A C17A H17C 104.8 . . ?
 C16A C17A H17D 104.8 . . ?
 C16A C17A C18 129.9(19) . . ?
 H17C C17A H17D 105.8 . . ?
 C18 C17A H17C 104.8 . . ?
 C18 C17A H17D 104.8 . . ?
 C17 C18 H18A 108.6 . . ?
 C17 C18 H18B 108.6 . . ?
 C17 C18 C19 114.5(3) . . ?
 C17A C18 H18C 109.2 . . ?
 C17A C18 H18D 109.2 . . ?
 H18A C18 H18B 107.6 . . ?
 H18C C18 H18D 107.9 . . ?
 C19 C18 C17A 111.9(8) . . ?
 C19 C18 H18A 108.6 . . ?
 C19 C18 H18B 108.6 . . ?
 C19 C18 H18C 109.2 . . ?
 C19 C18 H18D 109.2 . . ?
 C18 C19 H19A 108.7 . . ?
 C18 C19 H19B 108.7 . . ?
 C18 C19 C20 114.3(2) . . ?
 H19A C19 H19B 107.6 . . ?
 C20 C19 H19A 108.7 . . ?
 C20 C19 H19B 108.7 . . ?
 C19 C20 H20A 108.7 . . ?
 C19 C20 H20B 108.7 . . ?
 C19 C20 C21 114.2(2) . . ?
 H20A C20 H20B 107.6 . . ?
 C21 C20 H20A 108.7 . . ?
 C21 C20 H20B 108.7 . . ?
 C9 C21 H21 108.4 . . ?
 C20 C21 C9 111.5(2) . . ?
 C20 C21 H21 108.4 . . ?
 C22 C21 C9 109.8(2) . . ?
 C22 C21 C20 110.2(2) . . ?
 C22 C21 H21 108.4 . . ?
 C21 C22 H22A 109.1 . . ?
 C21 C22 H22B 109.1 . . ?
 H22A C22 H22B 107.9 . . ?
 C23 C22 C21 112.3(2) . . ?
 C23 C22 H22A 109.1 . . ?
 C23 C22 H22B 109.1 . . ?
 O2 C23 C22 109.70(19) . . ?
 O2 C23 H23 106.6 . . ?
 O2 C23 C24 112.8(2) . . ?
 C22 C23 H23 106.6 . . ?
 C24 C23 C22 114.1(2) . . ?
 C24 C23 H23 106.6 . . ?
 C23 C24 H24A 109.5 . . ?
 C23 C24 H24B 109.5 . . ?
 C23 C24 H24C 109.5 . . ?
 H24A C24 H24B 109.5 . . ?
 H24A C24 H24C 109.5 . . ?
 H24B C24 H24C 109.5 . . ?
 O1 C25 H25A 109.5 . . ?
 O1 C25 H25B 109.5 . . ?
 O1 C25 H25C 109.5 . . ?
 H25A C25 H25B 109.5 . . ?
 H25A C25 H25C 109.5 . . ?
 H25B C25 H25C 109.5 . . ?

loop_
  _geom_torsion_atom_site_label_1
  _geom_torsion_atom_site_label_2
  _geom_torsion_atom_site_label_3
  _geom_torsion_atom_site_label_4
  _geom_torsion
  _geom_torsion_site_symmetry_1
  _geom_torsion_site_symmetry_2
  _geom_torsion_site_symmetry_3
  _geom_torsion_site_symmetry_4
  _geom_torsion_publ_flag
 O1 C7 C8 O2 -60.4(3) . . . . ?
 O1 C7 C8 N2 -178.7(2) . . . . ?
 O1 C7 C8 C9 61.0(3) . . . . ?
 O2 C8 C9 C10 -177.6(2) . . . . ?
 O2 C8 C9 C21 -50.8(3) . . . . ?
 N1 C1 C2 C3 -0.3(3) . . . . ?
 N1 C4 C5 N2 6.7(4) . . . . ?
 N1 C4 C5 C6 -174.1(2) . . . . ?
 N2 C5 C6 C7 -0.8(3) . . . . ?
 N2 C8 C9 C10 -51.8(3) . . . . ?
 N2 C8 C9 C21 75.0(2) . . . . ?
 N3 C10 C11 C12 0.9(3) . . . . ?
 N3 C13 C14 C15 93.1(4) . . . . ?
 N3 C13 C14 C15A 56.3(5) . . . . ?
 C1 N1 C4 C3 0.4(3) . . . . ?
 C1 N1 C4 C5 -176.1(2) . . . . ?
 C1 C2 C3 C4 0.5(3) . . . . ?
 C2 C3 C4 N1 -0.6(3) . . . . ?
 C2 C3 C4 C5 175.4(3) . . . . ?
 C3 C4 C5 N2 -168.8(3) . . . . ?
 C3 C4 C5 C6 10.4(4) . . . . ?
 C4 N1 C1 C2 -0.1(3) . . . . ?
 C4 C5 C6 C7 179.9(2) . . . . ?
 C5 N2 C8 O2 -115.1(2) . . . . ?
 C5 N2 C8 C7 -1.8(2) . . . . ?
 C5 N2 C8 C9 119.5(2) . . . . ?
 C5 C6 C7 O1 179.6(3) . . . . ?
 C5 C6 C7 C8 -0.4(3) . . . . ?
 C6 C7 C8 O2 119.6(2) . . . . ?
 C6 C7 C8 N2 1.4(3) . . . . ?
 C6 C7 C8 C9 -119.0(2) . . . . ?
 C7 C8 C9 C10 64.9(3) . . . . ?
 C7 C8 C9 C21 -168.3(2) . . . . ?
 C8 O2 C23 C22 -54.8(3) . . . . ?
 C8 O2 C23 C24 73.5(3) . . . . ?
 C8 N2 C5 C4 -179.0(2) . . . . ?
 C8 N2 C5 C6 1.7(3) . . . . ?
 C8 C9 C10 N3 79.3(3) . . . . ?
 C8 C9 C10 C11 -116.0(3) . . . . ?
 C8 C9 C21 C20 174.2(2) . . . . ?
 C8 C9 C21 C22 51.9(3) . . . . ?
 C9 C10 C11 C12 -165.7(2) . . . . ?
 C9 C21 C22 C23 -54.5(3) . . . . ?
 C10 N3 C13 C12 1.4(3) . . . . ?
 C10 N3 C13 C14 -174.9(2) . . . . ?
 C10 C9 C21 C20 -56.9(3) . . . . ?
 C10 C9 C21 C22 -179.3(2) . . . . ?
 C10 C11 C12 C13 -0.1(3) . . . . ?
 C11 C12 C13 N3 -0.8(3) . . . . ?
 C11 C12 C13 C14 175.0(3) . . . . ?
 C12 C13 C14 C15 -82.2(4) . . . . ?
 C12 C13 C14 C15A -119.0(5) . . . . ?
 C13 N3 C10 C9 166.2(2) . . . . ?
 C13 N3 C10 C11 -1.4(3) . . . . ?
 C13 C14 C15 C16 -63.3(5) . . . . ?
 C13 C14 C15A C16A 58.9(9) . . . . ?
 C14 C15 C16 C17 79.3(8) . . . . ?
 C14 C15A C16A C17A -81.7(18) . . . . ?
 C15 C16 C17 C18 -151.5(5) . . . . ?
 C15A C16A C17A C18 -54(3) . . . . ?
 C16 C17 C18 C19 172.2(5) . . . . ?
 C16A C17A C18 C19 171.4(18) . . . . ?
 C17 C18 C19 C20 -61.5(6) . . . . ?
 C17A C18 C19 C20 -72.1(10) . . . . ?
 C18 C19 C20 C21 -71.1(3) . . . . ?
 C19 C20 C21 C9 150.5(2) . . . . ?
 C19 C20 C21 C22 -87.4(3) . . . . ?
 C20 C21 C22 C23 -177.6(2) . . . . ?
 C21 C9 C10 N3 -47.7(3) . . . . ?
 C21 C9 C10 C11 117.0(3) . . . . ?
 C21 C22 C23 O2 54.0(3) . . . . ?
 C21 C22 C23 C24 -73.6(3) . . . . ?
 C23 O2 C8 N2 -71.3(2) . . . . ?
 C23 O2 C8 C7 175.62(19) . . . . ?
 C23 O2 C8 C9 53.7(3) . . . . ?
 C25 O1 C7 C6 2.2(4) . . . . ?
 C25 O1 C7 C8 -177.7(2) . . . . ?

_shelx_res_file
;
TITL cm02_a.res in P2(1)2(1)2(1)
    cm02.res
    created by SHELXL-2019/3 at 11:52:38 on 17-Jan-2025
REM Old TITL cm02_a.res in P2(1)2(1)2(1)
REM SHELXT solution in P2(1)2(1)2(1): R1 0.123, Rweak 0.024, Alpha 0.001
REM <I/s> 1.244 for 26 systematic absences, Orientation as input
REM Flack x = -0.410 ( 0.271 ) from 1584 Parsons' quotients
REM Formula found by SHELXT: C25 N3 O3
CELL 1.54184 8.1485 12.6238 21.7326 90 90 90
ZERR 4 0.0001 0.0002 0.0003 0 0 0
LATT -1
SYMM 0.5-X,-Y,0.5+Z
SYMM -X,0.5+Y,0.5-Z
SYMM 0.5+X,0.5-Y,-Z
SFAC C H N O
UNIT 100 140 12 12
DFIX 1.54 0.002 C17 C16 C17 C16A C15 C16 C16A C15A C14 C15A C15 C14
SIMU 0.01 0.02 2 C17 C17A
DFIX 0.96 0.01 O3 H3c

L.S. 4 0 0
PLAN  3
SIZE 0.085 0.109 0.206
TEMP -188.15
CONF
BOND
list 4
MORE -1
BOND $H
fmap 2 53
acta
OMIT -6 9 12
OMIT -5 11 12
OMIT -4 12 12
REM <olex2.extras>
REM <HklSrc "%.\\CM02.hkl">
REM </olex2.extras>

WGHT    0.038900    0.891900
FVAR       0.63680   0.62083
O1    4    0.708579    0.670695    0.408408    11.00000    0.02003    0.01938 =
         0.03029   -0.00286   -0.00593   -0.00070
O2    4    0.588304    0.598315    0.294166    11.00000    0.02059    0.01936 =
         0.02183   -0.00347    0.00230   -0.00298
O3    4    0.937741    0.560525    0.303491    11.00000    0.02501    0.02565 =
         0.03501   -0.00334   -0.00112   -0.00100
H3B   2    0.825197    0.574517    0.304465    11.00000    0.08802
H3C   2    0.953750    0.523865    0.265775    11.00000    0.07141
N1    3    0.036366    0.783138    0.317053    11.00000    0.02133    0.02047 =
         0.02848   -0.00133   -0.00254    0.00222
AFIX  43
H1    2    0.022560    0.718980    0.302087    11.00000   -1.20000
AFIX   0
N2    3    0.322203    0.658123    0.327224    11.00000    0.01844    0.01765 =
         0.02164    0.00070    0.00020   -0.00003
N3    3    0.164679    0.509908    0.423451    11.00000    0.02245    0.02098 =
         0.02255    0.00064    0.00059    0.00100
AFIX  43
H3    2    0.114939    0.520397    0.388029    11.00000   -1.20000
AFIX   0
C1    1   -0.074484    0.863037    0.313190    11.00000    0.02278    0.02682 =
         0.02981    0.00055   -0.00242    0.00591
AFIX  43
H1A   2   -0.179008    0.858996    0.293970    11.00000   -1.20000
AFIX   0
C2    1   -0.009875    0.951111    0.341862    11.00000    0.02851    0.02015 =
         0.02893    0.00167    0.00234    0.00498
AFIX  43
H2    2   -0.060992    1.018397    0.345849    11.00000   -1.20000
AFIX   0
C3    1    0.147039    0.922265    0.364226    11.00000    0.02548    0.01810 =
         0.02481    0.00098    0.00114    0.00056
AFIX  43
H3A   2    0.220662    0.966469    0.386352    11.00000   -1.20000
AFIX   0
C4    1    0.173246    0.817611    0.347848    11.00000    0.02118    0.01903 =
         0.02114    0.00231   -0.00046   -0.00193
C5    1    0.315110    0.749301    0.354870    11.00000    0.01905    0.01746 =
         0.02078    0.00264    0.00133   -0.00137
C6    1    0.459795    0.776725    0.392043    11.00000    0.02291    0.01519 =
         0.02273   -0.00058   -0.00113   -0.00109
AFIX  43
H6    2    0.478198    0.839589    0.415061    11.00000   -1.20000
AFIX   0
C7    1    0.559895    0.693044    0.386142    11.00000    0.01823    0.01851 =
         0.02127    0.00073   -0.00132   -0.00261
C8    1    0.479178    0.610489    0.345330    11.00000    0.01912    0.01680 =
         0.02149   -0.00110    0.00155   -0.00084
C9    1    0.451577    0.504491    0.379165    11.00000    0.02199    0.01512 =
         0.02299    0.00105   -0.00083    0.00074
AFIX  13
H9    2    0.559930    0.483718    0.397087    11.00000   -1.20000
AFIX   0
C10   1    0.332723    0.509985    0.431890    11.00000    0.02282    0.01467 =
         0.02657   -0.00152    0.00081    0.00105
C11   1    0.360457    0.493382    0.493344    11.00000    0.02660    0.02222 =
         0.02460   -0.00155   -0.00005    0.00024
AFIX  43
H11   2    0.464547    0.490383    0.512956    11.00000   -1.20000
AFIX   0
C12   1    0.205329    0.481465    0.522414    11.00000    0.03593    0.02582 =
         0.02298   -0.00149    0.00633   -0.00084
AFIX  43
H12   2    0.187644    0.469005    0.565011    11.00000   -1.20000
AFIX   0
C13   1    0.086104    0.490987    0.478650    11.00000    0.02910    0.02192 =
         0.02779   -0.00229    0.00740   -0.00139
C14   1   -0.095320    0.477562    0.483066    11.00000    0.03238    0.03541 =
         0.03768   -0.00552    0.01118   -0.00323
PART 2
AFIX  23
H14C  2   -0.148926    0.545120    0.471613   -21.00000   -1.20000
H14D  2   -0.124672    0.461897    0.526324   -21.00000   -1.20000
AFIX  23
PART 1
H14A  2   -0.145616    0.519623    0.449561    21.00000   -1.20000
H14B  2   -0.131237    0.509663    0.522386    21.00000   -1.20000
AFIX   0
C15   1   -0.167537    0.365952    0.479920    21.00000    0.02537    0.02762 =
         0.03801    0.00695    0.00454    0.00316
AFIX  23
H15A  2   -0.287356    0.370266    0.487031    21.00000   -1.20000
H15B  2   -0.119705    0.322857    0.513489    21.00000   -1.20000
AFIX   0
PART 2
C15A  1   -0.162659    0.388788    0.441700   -21.00000    0.02329    0.03130 =
         0.03904   -0.00088    0.00496   -0.00541
AFIX  23
H15C  2   -0.141476    0.411644    0.398854   -21.00000   -1.20000
H15D  2   -0.283293    0.389866    0.447078   -21.00000   -1.20000
AFIX   0
PART 1
C16   1   -0.136817    0.309370    0.418346    21.00000    0.02079    0.02514 =
         0.04736   -0.00330   -0.00465   -0.00290
AFIX  23
H16A  2   -0.153643    0.360177    0.384223    21.00000   -1.20000
H16B  2   -0.217548    0.251366    0.413478    21.00000   -1.20000
AFIX   0
PART 2
C16A  1   -0.111850    0.271560    0.444842   -21.00000    0.07294    0.03673 =
         0.04012    0.01091    0.01474    0.00444
AFIX  23
H16C  2   -0.101173    0.251794    0.488743   -21.00000   -1.20000
H16D  2   -0.202299    0.228658    0.427406   -21.00000   -1.20000
AFIX   0
PART 1
C17   1    0.037960    0.263272    0.414167    21.00000    0.03652    0.01481 =
         0.05389   -0.01177    0.00119   -0.01336
AFIX  23
H17A  2    0.114966    0.307799    0.438094    21.00000   -1.20000
H17B  2    0.039806    0.190817    0.431584    21.00000   -1.20000
AFIX   0
PART 2
C17A  1    0.036612    0.242060    0.414187   -21.00000    0.06560    0.03279 =
         0.06656    0.00017    0.04670    0.01347
AFIX  23
H17C  2    0.045264    0.164537    0.420258   -21.00000   -1.20000
H17D  2    0.125321    0.273590    0.439355   -21.00000   -1.20000
AFIX   0
PART 0
C18   1    0.089810    0.260383    0.347528    11.00000    0.03271    0.02022 =
         0.04328    0.00064    0.00135   -0.00409
PART 1
AFIX  23
H18A  2    0.070278    0.331058    0.329193    21.00000   -1.20000
H18B  2    0.019470    0.208999    0.325420    21.00000   -1.20000
AFIX  23
PART 2
H18C  2    0.019456    0.217783    0.319833   -21.00000   -1.20000
H18D  2    0.074163    0.335985    0.336934   -21.00000   -1.20000
AFIX   0
PART 0
C19   1    0.268682    0.230303    0.337234    11.00000    0.03775    0.01713 =
         0.02771   -0.00289    0.00311   -0.00447
AFIX  23
H19A  2    0.289503    0.226599    0.292406    11.00000   -1.20000
H19B  2    0.287516    0.158733    0.354466    11.00000   -1.20000
AFIX   0
C20   1    0.392372    0.307136    0.366140    11.00000    0.02950    0.01825 =
         0.02706    0.00090   -0.00150    0.00074
AFIX  23
H20A  2    0.502323    0.273787    0.365545    11.00000   -1.20000
H20B  2    0.361870    0.318748    0.409715    11.00000   -1.20000
AFIX   0
C21   1    0.403000    0.415512    0.333668    11.00000    0.02324    0.01506 =
         0.02348   -0.00172    0.00000    0.00057
AFIX  13
H21   2    0.292733    0.432670    0.316101    11.00000   -1.20000
AFIX   0
C22   1    0.527234    0.410681    0.280865    11.00000    0.02541    0.02034 =
         0.02597   -0.00140    0.00263    0.00002
AFIX  23
H22A  2    0.634790    0.387494    0.297218    11.00000   -1.20000
H22B  2    0.490484    0.357390    0.250417    11.00000   -1.20000
AFIX   0
C23   1    0.547698    0.517137    0.248889    11.00000    0.02472    0.02108 =
         0.02065   -0.00505    0.00218   -0.00248
AFIX  13
H23   2    0.645218    0.510327    0.221236    11.00000   -1.20000
AFIX   0
C24   1    0.403791    0.548073    0.208198    11.00000    0.02851    0.02656 =
         0.02229   -0.00046    0.00019   -0.00433
AFIX 137
H24A  2    0.302192    0.545781    0.232292    11.00000   -1.50000
H24B  2    0.395680    0.498429    0.173664    11.00000   -1.50000
H24C  2    0.420702    0.619960    0.192399    11.00000   -1.50000
AFIX   0
C25   1    0.778214    0.749395    0.448867    11.00000    0.02691    0.02441 =
         0.02962   -0.00505   -0.00702   -0.00394
AFIX 137
H25A  2    0.782358    0.817820    0.427623    11.00000   -1.50000
H25B  2    0.889513    0.728042    0.460619    11.00000   -1.50000
H25C  2    0.710064    0.755774    0.485837    11.00000   -1.50000
AFIX   0
HKLF 4


REM  cm02_a.res in P2(1)2(1)2(1)
REM wR2 = 0.0971, GooF = S = 1.088, Restrained GooF = 1.096 for all data
REM R1 = 0.0373 for 3937 Fo > 4sig(Fo) and 0.0418 for all 4146 data
REM 318 parameters refined using 12 restraints

END

WGHT      0.0389      0.8919

REM Highest difference peak  0.204,  deepest hole -0.193,  1-sigma level  0.046
Q1    1  -0.0201  0.2961  0.4579  11.00000  0.05    0.20
Q2    1   0.5914  0.4194  0.1601  11.00000  0.05    0.17
Q3    1  -0.0422  0.2023  0.3860  11.00000  0.05    0.16
;
_shelx_res_checksum                97658
_shelx_hkl_file
;
   0   0  -1    3.53    0.55
   0   0   1   -0.06    0.11
   0   0  -2  289.53    7.18
   0   0   2  293.65    7.15
   0   0   3    0.57    0.30
   0   0  -3    0.81    0.50
   0   0  -4 4119.19   39.16
   0   0   4 4082.77   38.05
   0   0  -5    0.15    0.35
   0   0   5    2.19    0.95
   0   0  -6 4786.74   52.27
   0   0   6 4372.97   49.35
   0   0   7    0.37    0.62
   0   0  -7    0.02    0.62
   0   0  -8  541.83   21.21
   0   0  -9    0.07    0.34
   0   0 -10  209.04   15.40
   0   0  11    1.04    0.96
   0   0 -11    0.66    1.34
   0   0  11    0.11    0.93
   0   0  11    0.21    0.65
   0   0  12  423.85   24.50
   0   0  12  481.04   19.76
   0   0 -12  457.34   19.01
   0   0  12  436.88   19.61
   0   0 -12  458.43   26.20
   0   0  13    0.44    1.24
   0   0  13    0.34    0.84
   0   0  13   -0.20    1.93
   0   0  13   -0.75    1.43
   0   0  13    0.57    0.86
   0   0 -13    0.73    0.88
   0   0 -13    0.02    0.67
   0   0  14  287.20   16.61
   0   0 -14  270.22   23.08
   0   0  14  272.06   16.84
   0   0 -14  282.38   16.14
   0   0  14  231.85   20.79
   0   0  15    0.22    0.83
   0   0  15   -0.73    0.76
   0   0 -15    0.10    0.22
   0   0  15   -0.10    1.26
   0   0  16   52.27    8.00
   0   0  16   50.50    7.71
   0   0  16   41.78   10.10
   0   0 -16   52.77    7.55
   0   0  17   -0.64    0.83
   0   0 -17    0.97    1.48
   0   0  17   -0.61    0.38
   0   0  17    0.84    0.89
   0   0  17    0.14    1.00
   0   0  18   52.53    8.13
   0   0  18   50.71   11.16
   0   0  18   51.49    8.12
   0   0 -18   54.71    7.66
   0   0  18   39.86   10.16
   0   0 -19   -0.37    0.90
   0   0  19    0.86    2.18
   0   0  19    0.26    0.45
   0   0  19   -0.83    2.44
   0   0  19   -0.41    1.40
   0   0  20   16.72    4.94
   0   0 -20   19.81    4.51
   0   0  20   13.35    5.34
   0   0  20   12.06    6.25
   0   0  20   21.57    8.23
   0   0  20   17.70    5.09
   0   0  21    0.12    1.41
   0   0  21    0.16    0.82
   0   0  21   -0.20    0.55
   0   0 -21   -0.27    0.44
   0   0  22  394.48   21.89
   0   0 -22  355.32   22.55
   0   0  22  366.44   35.78
   0   0  23    0.06    1.18
   0   0  23    1.37    1.34
   0   0 -23    1.83    1.32
   0   0  23   -1.65    1.87
   0   0  24    2.50    1.96
   0   0  24    1.48    1.39
   0   0 -24    0.32    0.31
   0   0  24    1.86    2.65
   0   0  25    0.21    1.08
   0   0 -25   -0.08    0.64
   0   0  25    1.60    2.21
   0   0  26   15.39    4.83
   0   0  26   13.90    3.90
   0   1   0    0.74    0.28
   0   1   0    1.18    0.37
   0  -1   0    0.66    0.27
   0  -1   0    0.58    0.25
   0  -1   0    0.82    0.21
   0  -1  -1  492.49    8.54
   0  -1   1  475.24    8.50
   0  -1  -1  504.94    8.58
   0   1   1  516.25    6.18
   0  -1   1  465.92    9.54
   0   1  -2 3775.23   32.99
   0  -1   2 4006.67   33.15
   0  -1   3 3047.51   33.25
   0   1  -3 3760.93   37.42
   0  -1  -3 3662.96   27.46
   0   1   3 2972.16   24.36
   0   1   3 2533.20   14.26
   0   1   4  837.13   15.43
   0  -1  -4  797.31   15.43
   0  -1   4  786.05   19.03
   0   1  -4  788.47   19.21
   0   1   4  799.87   10.12
   0   1   5   18.63    2.60
   0  -1   5    9.50    2.29
   0  -1  -5   16.33    2.52
   0   1  -5   10.54    2.38
   0   1   5   17.65    1.75
   0  -1  -6 1084.30   23.75
   0  -1   6 1129.95   27.31
   0   1  -6 1064.58   27.04
   0   1   6 1155.84   23.62
   0   1   6 1144.59   16.61
   0   1  -7   10.22    2.94
   0   1   7   28.45    4.01
   0  -1  -7    9.87    2.47
   0   1   7   22.35    2.58
   0   1  -8  509.61   21.95
   0  -1  -8  475.71   19.02
   0   1   8  510.60   13.60
   0  -1  -9    1.26    1.28
   0   1  -9    1.07    1.39
   0   1   9    1.00    0.61
   0  -1 -10   19.98    4.39
   0   1 -10   27.26    6.10
   0   1  10   17.41    2.93
   0  -1  11  161.60   13.33
   0   1  11  128.90   13.06
   0   1  11  193.77   15.59
   0  -1  11  202.10   16.17
   0   1  11  140.09   15.07
   0   1  11  191.22   12.41
   0  -1  11  186.73   12.35
   0  -1 -11  210.53   15.87
   0   1 -11  213.85   17.54
   0  -1  12  154.63   11.67
   0   1  12  152.89   11.73
   0   1 -12  170.95   11.58
   0  -1  12  133.46   12.49
   0   1  12   77.28   10.49
   0   1  12  114.97   14.03
   0   1  12  118.06   12.54
   0  -1  12  144.89   15.01
   0   1  12  177.40   12.08
   0   1 -12  177.89   16.92
   0  -1 -12  176.89   15.52
   0   1  13  603.57   24.13
   0  -1  13  590.06   24.02
   0   1  13  357.89   29.11
   0  -1  13  342.25   26.89
   0  -1 -13  587.68   22.57
   0   1 -13  621.07   23.18
   0   1  13  503.84   27.53
   0  -1  13  493.06   30.41
   0  -1  13  464.75   24.68
   0   1 -13  672.44   35.27
   0  -1 -13  640.42   32.33
   0   1  13  614.98   24.56
   0  -1  13  581.28   22.94
   0   1  14    4.61    3.78
   0  -1 -14   15.77    3.76
   0   1 -14   19.17    4.00
   0   1  14   12.27    3.61
   0  -1  14   12.13    3.74
   0   1  14   12.90    3.78
   0  -1  14   14.46    3.80
   0  -1  14   10.76    4.14
   0  -1 -14    9.33    4.32
   0   1  14   13.10    4.97
   0  -1  14   15.17    5.73
   0   1  15    0.15    0.91
   0  -1  15    2.72    1.92
   0   1  15    1.50    1.22
   0  -1 -15    0.34    0.91
   0  -1  15    0.39    0.80
   0  -1  15    4.04    1.76
   0   1  15    1.61    0.68
   0   1 -15    1.75    1.47
   0  -1 -15    1.81    1.17
   0  -1  15    1.24    2.12
   0   1  15    1.06    2.09
   0   1  16  111.27   14.03
   0   1  16  139.53   13.24
   0  -1  16  149.31   12.67
   0   1  16   74.30   14.62
   0   1  16   99.61   15.16
   0   1  16  139.71   12.74
   0  -1  16  128.22   12.35
   0   1 -16  144.12   12.19
   0  -1 -16  133.61   11.93
   0   1  16  130.46   16.72
   0  -1  16  112.10   16.79
   0   1  17   11.15    3.88
   0  -1  17    9.82    3.52
   0   1  17    8.12    2.90
   0  -1 -17    8.09    3.08
   0   1 -17   10.36    3.17
   0  -1  17    6.55    4.03
   0   1  17   12.11    5.25
   0   1  17    3.90    3.57
   0   1  18  105.69   12.05
   0  -1  18  108.89   11.83
   0   1  18  103.52   11.50
   0   1  18  112.30   15.95
   0  -1  18  102.54   15.64
   0   1 -18  107.99   10.86
   0  -1  18   62.62   14.29
   0  -1 -18  106.48   10.92
   0   1  19   31.26    6.43
   0  -1  19   30.75    6.25
   0   1  19   28.36    6.15
   0  -1  19   19.93    8.21
   0   1  19   30.41    8.60
   0   1 -19   28.13    5.55
   0  -1 -19   29.39    5.73
   0  -1  19   30.37    8.25
   0  -1  19   34.68   10.95
   0   1 -20  155.82   15.79
   0  -1  20  173.58   19.86
   0  -1  20  173.53   15.32
   0   1  20  176.28   15.05
   0  -1  20  181.00   24.52
   0   1  20  194.20   25.08
   0   1 -20  177.78   13.82
   0   1  20  150.04   19.21
   0   1  20  165.09   15.52
   0  -1 -20  170.45   13.64
   0  -1  21  167.88   18.73
   0   1  21  149.06   14.56
   0   1  21  154.28   13.86
   0  -1  21  161.35   14.52
   0  -1 -21  164.81   12.82
   0   1 -21  168.64   12.86
   0   1  21  153.08   19.10
   0  -1  21  182.40   23.95
   0   1  21  184.09   24.42
   0   1 -21  140.60   14.70
   0   1  22   20.62    4.92
   0  -1  22   22.07    5.14
   0  -1  22   22.02    8.02
   0   1  22   18.71    7.50
   0   1  22   19.54    4.97
   0   1 -22   18.70    5.14
   0  -1  22   25.28    7.03
   0   1  22   18.10    6.18
   0  -1  23   59.39   10.94
   0   1  23   63.08    8.09
   0  -1  23   63.97    8.27
   0   1  23   55.05   12.11
   0  -1  23   57.55   12.44
   0   1 -23   57.20    8.04
   0  -1 -23   47.33    7.99
   0   1 -24    2.35    1.60
   0  -1 -24    2.15    1.86
   0  -1  24    4.88    3.10
   0   1  24    2.73    2.69
   0   1  24    2.24    1.57
   0   1  24    3.29    2.64
   0  -1  24    3.23    2.40
   0   1  25    6.04    3.17
   0  -1  25    7.03    3.22
   0  -1 -25    4.46    1.70
   0   1 -25    5.55    1.91
   0   1  25    6.94    3.61
   0  -1  25    7.01    3.64
   0   1  26   40.00    6.67
   0  -1  26   37.38    6.45
   0   1  26   32.09    6.88
   0  -1  26   36.27    7.38
   0  -2   0  470.84   10.53
   0  -2   0  515.34    6.33
   0  -2   0  502.51    8.88
   0   2   0  466.13    9.19
   0   2   0  483.92   10.63
   0  -2   0  461.07   10.43
   0   2   0  487.17   10.68
   0   2   1    1.32    0.32
   0  -2  -1    0.31    0.09
   0   2   1    4.90    1.09
   0   2  -1    1.11    0.46
   0  -2  -1    0.40    0.36
   0   2  -1    1.21    0.58
   0   2   1    4.18    1.03
   0  -2  -1    1.01    0.36
   0   2   1    1.35    0.39
   0  -2   1    1.16    0.54
   0   2  -1    0.73    0.48
   0   2   2  126.49    4.34
   0  -2   2  115.85    5.89
   0  -2  -2  123.45    6.16
   0  -2  -2  123.91    6.21
   0  -2   2  127.25    7.12
   0  -2  -2  124.67    4.23
   0   2   2  126.46    4.32
   0  -2  -3  400.79    4.62
   0  -2  -3  409.29   12.32
   0  -2  -3  430.34   12.56
   0  -2   3  373.91   12.03
   0  -2  -3  423.39    9.10
   0  -2   3  365.67   13.12
   0   2   3  420.92    9.03
   0   2  -4 8257.16   70.98
   0  -2   4 9999.00   74.90
   0   2   5  153.72    3.77
   0   2   5  154.12    7.26
   0   2  -5  153.70   10.48
   0  -2   5  145.38    9.93
   0  -2  -5  144.53    7.16
   0   2   6   35.72    2.20
   0   2   6   30.07    3.57
   0   2  -6   32.77    5.28
   0  -2  -6   26.24    3.82
   0   2   7   48.47    3.03
   0   2  -7   43.32    6.48
   0   2   7   49.81    5.04
   0  -2  -7   44.50    5.13
   0   2   8  431.00   10.30
   0   2  -8  396.27   20.75
   0  -2  -8  388.08   16.77
   0   2   9 1142.23   18.49
   0  -2  -9 1070.48   30.36
   0   2  -9 1105.90   37.42
   0   2  10  522.37   13.88
   0   2 -10  533.73   27.61
   0  -2 -10  483.95   21.71
   0   2  11  131.17   13.12
   0   2  11  160.34   12.17
   0   2  11  146.59   14.25
   0  -2  11  147.07   13.03
   0   2  11  158.21   11.39
   0  -2  11  169.09   11.62
   0  -2  11  160.86   15.98
   0   2  11  157.27   13.86
   0   2  11  119.84   16.40
   0  -2 -11  183.89   14.25
   0  -2  12   20.64    5.52
   0   2 -12   33.48    5.03
   0   2  12   29.72    5.13
   0  -2  12   30.67    5.16
   0  -2  12   26.79    7.01
   0   2  12   32.37    6.75
   0   2  12   20.77    6.08
   0   2  12    8.31    5.91
   0  -2 -12   32.79    6.57
   0  -2  12   29.91    6.38
   0   2  12   15.48    7.42
   0   2  12   33.79    5.94
   0   2  13    0.26    0.64
   0  -2  13    0.55    0.33
   0  -2  13   -0.03    0.69
   0   2  13   -0.34    1.14
   0   2 -13    0.06    0.59
   0   2  13    0.92    1.26
   0  -2  13    0.13    0.60
   0  -2 -13    0.20    0.72
   0  -2  13   -0.01    0.64
   0   2  13   -0.96    0.68
   0   2  14  214.25   19.26
   0  -2  14  169.75   20.08
   0   2 -14  266.30   16.00
   0  -2  14  250.07   20.73
   0  -2 -14  255.77   20.87
   0   2  14  235.59   15.66
   0  -2  14  234.50   15.58
   0   2  14  251.19   16.78
   0   2  14  150.26   19.44
   0   2  15   -0.05    0.71
   0  -2  15    0.20    0.44
   0   2  15    0.51    1.16
   0  -2  15    0.06    0.37
   0  -2 -15    0.18    0.19
   0  -2 -15   -0.31    1.18
   0   2 -15    0.69    0.94
   0  -2  15   -0.12    1.95
   0   2  15   -1.08    1.28
   0   2  15    1.68    2.01
   0   2 -16  136.84   12.11
   0   2  16  125.52   12.03
   0  -2  16   62.43   15.47
   0   2  16  116.99   15.54
   0   2  16  126.22   13.13
   0  -2  16  116.03   11.85
   0   2  16   73.08   14.67
   0  -2 -16  121.03   11.35
   0   2  17   26.37    6.00
   0  -2  17   32.02    6.22
   0   2  17   25.90    5.49
   0   2  17   14.70    6.80
   0  -2  17   17.51    7.78
   0   2  17   23.61    7.45
   0  -2 -17   25.06    5.15
   0   2 -17   35.67    6.10
   0  -2  17   36.97   10.43
   0  -2  18   97.64   17.73
   0   2 -18   96.95   10.49
   0   2 -18   84.11   11.67
   0  -2  18   82.61   14.80
   0   2  18   79.50   13.59
   0  -2  18   89.45   10.78
   0   2  18   84.70   10.18
   0  -2 -18   90.23    9.96
   0   2  18   42.60   11.65
   0   2  18   83.80   10.93
   0  -2 -19   57.81    7.89
   0   2 -19   50.93    9.02
   0   2 -19   61.23    8.30
   0  -2  19   64.38   12.66
   0  -2  19   61.97    8.96
   0   2  19   57.72    8.52
   0   2  19   57.52   11.36
   0  -2  19   62.99   14.42
   0   2  19   59.56    9.28
   0   2  20  149.44   14.90
   0  -2  20  138.51   22.53
   0   2  20  186.69   24.28
   0  -2  20  158.47   19.64
   0   2  20  154.75   13.85
   0  -2  20  147.46   13.96
   0  -2 -20  153.40   12.84
   0   2 -20  145.74   15.36
   0   2  20  147.50   18.39
   0   2 -20  161.19   13.38
   0  -2 -21   83.11    8.82
   0  -2  21   72.05   14.99
   0   2  21  103.63   17.51
   0   2  21   72.12   13.07
   0   2 -21   67.71    9.71
   0  -2  21   72.67    9.67
   0   2  21   85.09   10.17
   0  -2  21   80.02   13.36
   0   2  21   75.87   10.76
   0   2  22  380.91   23.63
   0   2  22  416.78   21.56
   0  -2  22  429.45   22.61
   0  -2  22  452.85   30.77
   0   2 -22  404.86   22.74
   0   2  22  384.80   28.68
   0  -2  22  425.52   29.82
   0  -2  22  407.66   34.52
   0   2  22  465.32   36.50
   0   2  23  150.19   12.16
   0  -2  23  149.13   12.39
   0   2  23  135.87   18.82
   0  -2  23  149.30   19.46
   0   2  23  124.39   12.70
   0  -2  23  141.42   15.94
   0   2 -23  134.87   12.22
   0  -2  23  144.35   16.52
   0  -2  24   43.76    8.40
   0   2 -24   44.81    6.22
   0  -2 -24   30.47    5.48
   0   2  24   46.11   10.05
   0  -2  24   47.31   10.09
   0   2  24   45.84    8.71
   0  -2 -25    5.90    2.07
   0   2 -25    9.32    2.24
   0   2  25   10.87    3.81
   0  -2  25   11.69    3.99
   0  -2  25   14.97    5.18
   0   2  25   12.70    4.74
   0   2  26   15.74    4.13
   0   2  26   18.41    4.92
   0  -3   0    0.60    0.23
   0  -3   0    0.47    0.27
   0   3   0    0.82    0.57
   0   3   0    0.37    0.41
   0  -3   0    0.63    0.56
   0  -3   0    0.40    0.19
   0   3   0    0.58    0.42
   0   3  -1    3.21    1.08
   0  -3   1    3.38    0.97
   0  -3  -1    1.98    0.61
   0   3   1    2.32    0.75
   0  -3  -1    2.14    0.87
   0  -3  -1    2.23    0.92
   0   3   1    1.94    0.90
   0   3  -1    2.71    1.00
   0   3  -1    3.71    1.12
   0   3   1    1.79    0.86
   0   3   2   70.78    3.33
   0   3  -2   75.62    5.30
   0  -3   2   73.72    6.25
   0  -3  -2   69.76    3.71
   0   3   2   71.80    3.96
   0  -3  -2   74.07    5.53
   0  -3  -2   72.55    5.49
   0  -3   2   70.00    5.08
   0   3  -2   72.26    5.13
   0  -3  -3 2425.44   17.21
   0   3   3 2758.58   24.39
   0  -3  -3 2972.30   25.96
   0  -3   3 2651.38   40.07
   0  -3  -3 2704.52   36.83
   0  -3   3 2658.20   35.23
   0  -3  -3 2730.30   36.81
   0   3   3 3141.37   26.89
   0   3   4   90.05    5.07
   0  -3   4   73.46    7.15
   0   3   4   93.27    5.08
   0  -3  -4   87.24    4.88
   0  -3  -4   81.22    6.80
   0  -3  -4   83.70    6.96
   0  -3   4   81.16    6.64
   0   3   5   86.27    5.39
   0  -3  -5   85.46    5.47
   0  -3   5   92.41    7.72
   0  -3  -6  238.91   10.22
   0   3   6  249.12   10.22
   0  -3   6  225.13   13.06
   0   3   7    0.07    0.23
   0  -3  -7    0.42    0.36
   0  -3   8   12.27    3.34
   0  -3  -8    9.02    2.54
   0  -3  -9  309.90   15.75
   0  -3   9  336.81   19.24
   0   3  10   63.79   10.37
   0   3  10   63.33    8.21
   0  -3  10   66.98    9.06
   0   3  10   63.71    8.23
   0   3  10   57.94    7.47
   0   3  10   51.53    7.62
   0   3  10   53.99    9.45
   0  -3 -10   62.31    7.75
   0   3 -11   29.34    4.53
   0   3  11   17.74    6.65
   0   3  11   12.94    5.53
   0  -3  11   18.09    5.00
   0   3  11   21.14    7.72
   0   3  11   24.66    4.47
   0  -3  11   24.81    4.36
   0   3  11   21.60    6.63
   0   3  11   22.99    5.78
   0   3  11   25.12    5.55
   0  -3  11   10.94    5.40
   0   3 -11   11.96    4.73
   0   3  11   20.56    4.91
   0  -3  11   24.83    5.75
   0  -3 -11   25.63    5.26
   0   3 -12   34.38    5.46
   0  -3  12   30.90    5.13
   0   3  12   28.23    6.14
   0  -3  12   14.46    6.99
   0   3  12   18.92    7.05
   0   3  12   21.94    8.76
   0   3  12   10.52    5.46
   0  -3 -12   24.48    5.81
   0  -3  12   27.82    6.42
   0  -3  12   14.97    5.44
   0   3  12   29.55    5.54
   0   3 -12   18.28    5.62
   0   3  12   26.15    6.21
   0   3  12   30.43    5.15
   0   3  13  109.30   12.94
   0  -3  13  116.98   13.98
   0   3  13  116.69   10.51
   0  -3  13  117.97   10.76
   0  -3  13   72.73   14.43
   0   3  13   89.10   15.44
   0  -3  13   50.17   10.63
   0   3  13  106.66   13.50
   0   3 -13   96.28   11.89
   0   3  13  124.94   11.56
   0   3  13   80.72   12.49
   0   3 -13  131.15   10.96
   0  -3 -13  113.99   12.85
   0   3 -14   82.73   11.40
   0  -3 -14   91.49   11.83
   0  -3  14   99.16   13.06
   0   3  14   97.88    9.83
   0  -3  14  106.08   10.42
   0   3  14   77.54   12.42
   0   3  14   92.82   10.24
   0   3 -14  115.46   10.82
   0   3  14   80.53   11.77
   0   3  15  241.86   16.09
   0   3 -15  261.60   16.73
   0  -3  15  279.45   27.20
   0   3 -15  204.18   17.52
   0  -3  15  236.67   16.03
   0   3  15  157.44   20.58
   0   3  15  260.26   18.09
   0   3  15  257.51   20.02
   0   3  15  211.51   20.27
   0   3  16   80.53    9.54
   0  -3  16   80.35   15.21
   0  -3 -16   78.99    9.36
   0   3  16   68.86   11.82
   0   3 -16   64.64   10.16
   0  -3  16   79.03    9.52
   0   3 -16   84.64    9.73
   0   3  16   80.80   10.46
   0   3  16   42.96   11.19
   0   3 -17  256.44   19.76
   0  -3  17  298.42   29.94
   0   3 -17  295.20   18.65
   0   3  17  244.01   22.89
   0  -3 -17  249.61   16.92
   0  -3  17  279.71   18.64
   0   3  17  257.29   17.39
   0   3  17  258.79   19.43
   0   3 -18  318.18   22.64
   0   3  18  326.14   22.13
   0   3  18  297.49   25.97
   0   3 -18  370.04   20.95
   0  -3 -18  327.92   19.38
   0  -3  18  352.54   33.29
   0  -3  18  335.71   30.30
   0   3  18  324.59   19.86
   0  -3  18  340.28   20.86
   0  -3  19   12.97    4.31
   0   3  19   11.17    3.61
   0  -3  19   14.12    6.56
   0   3 -19   12.95    3.83
   0  -3 -19   12.07    3.65
   0   3  19    4.38    3.97
   0   3 -19   10.88    4.17
   0  -3  19   11.21    5.35
   0   3  19   11.96    4.11
   0   3  19   10.76    4.97
   0  -3  20    7.24    2.87
   0   3  20    7.75    3.11
   0   3  20    9.93    6.14
   0  -3  20    4.12    2.83
   0  -3 -20    7.98    2.78
   0   3 -20    7.72    2.81
   0   3 -20    5.31    2.75
   0  -3  20    9.63    4.87
   0  -3  20    7.84    4.28
   0   3  20    6.52    3.20
   0   3  20    8.02    4.73
   0   3  21    5.70    3.15
   0  -3 -21    5.20    2.01
   0   3  21    6.37    3.34
   0  -3  21    6.73    4.67
   0   3  21    9.38    5.33
   0   3 -21    7.61    3.30
   0  -3  21    7.45    3.13
   0   3  21    6.80    2.83
   0   3  21    0.14    1.30
   0  -3  21    7.12    4.11
   0  -3  21    8.04    4.43
   0   3  22   57.80    7.56
   0  -3  22   59.58    8.08
   0  -3  22   54.24   11.00
   0   3  22   52.65    8.65
   0   3 -22   51.39    7.66
   0   3  22   50.42   11.55
   0  -3  22   50.65   11.71
   0   3  22   52.50   10.20
   0  -3  22   59.00   10.91
   0   3  23    2.97    1.78
   0   3 -23    0.67    0.43
   0  -3  23    1.44    1.91
   0   3  23    1.82    2.17
   0  -3  23    0.84    1.12
   0  -3  23    0.19    0.61
   0   3  23    1.28    1.32
   0   3  23    2.00    2.16
   0   3 -24   58.42    6.63
   0  -3  24   51.82    8.54
   0   3  24   62.26   11.11
   0  -3  24   62.47   11.14
   0   3  24   40.47    6.81
   0   3  24   60.25    9.72
   0  -3  24   63.67    9.62
   0   3  25  174.05   14.64
   0  -3  25  174.43   14.08
   0  -3  25  157.00   16.06
   0   3  25  169.16   16.68
   0   4   0 7086.88   60.84
   0   4   0 7114.46   61.88
   0  -4  -1  625.53   13.15
   0  -4   1  728.44   21.35
   0  -4   1  719.18   11.30
   0   4  -1  780.24   19.80
   0   4   1  585.02   14.68
   0   4   1  635.08   18.39
   0   4  -1  751.12   19.37
   0   4   1  619.54   18.09
   0  -4   1  669.76   15.87
   0  -4  -2 3960.76   32.38
   0  -4   2 4329.37   54.10
   0   4   2 4552.63   50.51
   0   4   2 4591.02   50.52
   0   4   2 4171.21   37.13
   0  -4   2 4721.76   46.53
   0   4  -2 5637.93   53.41
   0   4  -2 5502.12   52.77
   0  -4  -3  339.56    9.73
   0  -4   3  302.24   15.07
   0   4   3  339.27    8.72
   0   4  -3  354.86   13.67
   0   4   3  347.54   10.47
   0   4  -3  353.86   13.57
   0  -4   3  341.96   13.72
   0  -4   4    2.97    1.44
   0   4   4    3.11    0.97
   0  -4  -4    3.69    1.07
   0  -4  -4    2.82    0.56
   0   4   4    3.20    0.95
   0   4  -4    3.67    1.46
   0   4  -4    3.01    1.31
   0  -4  -5  312.55   10.82
   0   4   5  286.39   10.17
   0  -4   5  309.30   15.07
   0   4   5  313.34   10.62
   0  -4  -6  100.01    6.72
   0   4   6   98.57    6.46
   0   4   6  101.31    6.71
   0  -4   6   94.50    8.99
   0  -4  -7   83.32    6.98
   0   4   7   79.75    6.26
   0   4   7   83.79    6.71
   0  -4   7   86.99    9.11
   0  -4  -8  639.42   20.73
   0  -4   8  693.45   27.30
   0   4   8  697.16   21.04
   0   4   9  328.38   15.65
   0   4   9  309.04   16.33
   0   4   9  288.67   19.64
   0  -4  -9  295.26   15.36
   0   4   9  294.31   16.94
   0   4   9  309.30   16.71
   0  -4   9  293.92   18.73
   0   4  -9  243.28   16.29
   0   4   9  246.50   18.59
   0  -4  10  146.21   13.85
   0   4  10  141.38   17.12
   0   4  10  140.36   12.66
   0   4  10  164.74   11.83
   0  -4  10  140.18   10.01
   0   4  10  160.71   12.12
   0   4  10  127.08   14.41
   0  -4 -10  148.40   11.72
   0   4  10  123.79   14.15
   0   4  10  159.60   12.36
   0   4  10  140.29   12.65
   0   4 -10  169.38   11.73
   0   4 -10  109.21   11.99
   0   4  11   90.61   11.00
   0  -4  11  101.35    9.14
   0  -4  11  112.83   12.72
   0   4  11   97.60   15.14
   0   4  11   90.64   11.12
   0   4  11  112.38   10.41
   0   4 -11  113.95   10.06
   0   4  11   83.57   12.68
   0   4  11  100.63   10.67
   0  -4  11   60.60    9.02
   0   4  11   91.92    8.57
   0   4  11   87.10   12.62
   0  -4  11  116.62   15.13
   0   4  11   87.25    9.45
   0   4 -11   74.10   10.21
   0  -4 -11  101.07    9.99
   0   4  12  173.64   16.47
   0  -4  12  194.06   13.10
   0  -4  12  202.06   18.17
   0   4  12  184.42   21.82
   0   4  12  179.76   16.07
   0   4  12  206.99   15.17
   0   4 -12  216.41   14.50
   0   4  12  150.15   18.45
   0   4  12  209.60   15.49
   0  -4  12  100.13   13.28
   0   4  12  191.32   12.75
   0   4  12  167.27   18.33
   0  -4  12  236.10   22.00
   0  -4 -12  177.11   14.54
   0   4  12  190.09   14.45
   0   4 -12  172.14   15.07
   0   4  13  415.30   36.39
   0   4  13  407.45   25.67
   0   4 -13  499.61   22.73
   0  -4  13  452.20   20.78
   0   4  13  361.85   30.05
   0  -4  13  535.42   34.64
   0   4  13  460.97   24.56
   0   4  13  444.58   22.92
   0   4  13  471.66   24.33
   0   4 -13  410.64   23.23
   0   4  13  386.44   26.03
   0   4  13  449.62   20.23
   0  -4  13  467.62   29.04
   0  -4  14    4.72    3.15
   0   4  14    8.90    3.35
   0   4  14    5.02    3.76
   0   4 -14    4.96    2.38
   0   4 -14    5.37    2.81
   0   4  14    3.98    2.13
   0   4  14    5.93    3.31
   0  -4  14    6.30    2.66
   0   4  14    8.23    2.95
   0   4  14    3.66    3.85
   0   4  15    2.21    2.30
   0   4  15    3.89    3.33
   0   4  15    2.10    1.51
   0  -4  15    1.35    1.40
   0   4 -15    1.41    1.57
   0   4 -15    3.50    1.86
   0  -4  15    2.50    2.92
   0   4  15    2.75    1.72
   0   4  16   89.35    9.73
   0  -4  16   97.43   10.64
   0   4  16   74.01   13.16
   0   4  16   84.11   12.99
   0  -4  16  102.90   16.55
   0   4 -16   96.01   11.93
   0   4 -16  112.40   11.78
   0   4  16   99.42   11.72
   0   4 -17  423.96   23.40
   0  -4  17  344.36   32.22
   0   4 -17  298.77   21.38
   0   4  17  268.88   26.02
   0  -4 -17  331.63   19.91
   0   4  17  300.03   25.38
   0   4  17  362.29   23.42
   0   4  17  345.63   19.57
   0  -4  17  352.43   20.76
   0  -4  18    8.65    5.00
   0  -4  18    7.73    3.01
   0   4  18    8.31    3.10
   0   4  18    8.43    4.55
   0   4  18    7.65    4.67
   0  -4  18    8.63    4.97
   0   4 -18    9.31    3.64
   0   4  18    8.59    3.33
   0   4 -18   13.64    4.15
   0  -4 -18    9.41    3.27
   0  -4  18    8.98    4.01
   0  -4  19  269.54   18.38
   0   4  19  258.15   17.13
   0  -4  19  284.50   29.24
   0   4  19  264.13   20.90
   0  -4  19  258.98   26.41
   0   4  19  196.76   22.89
   0  -4 -19  262.68   17.20
   0   4 -19  251.87   19.30
   0  -4  19  291.17   25.02
   0   4  19  235.61   22.96
   0   4 -19  356.07   21.77
   0   4 -20    4.32    2.64
   0   4  20    2.85    2.38
   0  -4 -20    3.89    1.89
   0  -4  20    3.25    2.74
   0  -4  20    6.80    3.62
   0   4  20   -0.13    1.51
   0  -4  20    4.19    2.23
   0   4  20    4.69    2.03
   0   4  20    3.43    2.45
   0   4 -20    4.87    2.79
   0  -4  20    2.65    3.34
   0   4  20    2.99    3.19
   0  -4  21   53.00   11.20
   0  -4  21   45.86    9.76
   0  -4 -21   60.51    7.52
   0   4 -21   54.68    8.28
   0   4  21   55.40    9.31
   0   4  21   65.61   13.57
   0  -4  21   49.26   11.81
   0   4  21   58.27   10.76
   0  -4  21   58.82    8.06
   0   4  21   55.80    7.44
   0  -4  22  106.32   13.80
   0   4  22   99.28   13.62
   0   4  22  110.25    9.79
   0   4  22  102.22   15.89
   0  -4  22  104.55   15.73
   0   4  22  104.09   12.48
   0   4 -22  102.88   10.36
   0  -4  22  104.27   14.94
   0   4 -23    7.68    2.61
   0  -4  23    4.85    2.37
   0   4  23    9.80    4.30
   0  -4  23    6.15    3.33
   0   4  23    5.69    2.84
   0   4  23    7.61    4.18
   0  -4  23    4.59    3.34
   0   4  23    4.61    2.45
   0  -4  24   13.05    4.35
   0  -4  24   14.71    5.09
   0   4  24    9.97    3.82
   0   4  24   10.60    3.67
   0   4 -24    7.53    1.99
   0   4  24   14.79    4.39
   0  -4  24   13.15    3.79
   0   4  25   36.04    6.93
   0  -4 -25    4.65    1.31
   0   5   0    0.05    0.21
   0  -5   0    0.32    0.48
   0   5   0    0.18    0.68
   0   5   0    0.11    0.79
   0  -5   1   94.46    3.53
   0  -5  -1  106.17    6.17
   0  -5   1   79.99    7.76
   0  -5   1   85.06    6.23
   0   5   1   84.32    6.44
   0   5  -1   99.37    8.06
   0   5   1   93.79    8.12
   0   5  -1   97.94    7.94
   0   5   1   97.57    8.23
   0  -5  -2  124.02    6.50
   0  -5   2  147.76    8.92
   0   5  -2  156.90   10.23
   0   5   2  139.63    7.96
   0   5  -2  154.56   10.16
   0  -5  -3   98.72    5.79
   0   5  -3   91.74    8.01
   0   5  -3   85.87    7.73
   0  -5   3   93.44    7.67
   0   5   3   97.82    6.44
   0   5  -4 5657.90   64.02
   0  -5  -4 4432.20   29.36
   0  -5  -4 4983.74   42.48
   0   5   4 5015.62   46.31
   0   5  -4 5631.45   63.69
   0  -5   4 5399.11   63.11
   0   5   5  197.94    8.56
   0   5  -5  215.87   12.85
   0  -5  -5  201.43    9.08
   0   5   5  192.11    8.99
   0   5  -5  207.15   12.57
   0  -5   5  201.96   12.97
   0   5  -6 1255.53   32.60
   0   5   6 1275.36   24.15
   0  -5   6 1206.58   33.80
   0   5   6 1217.27   23.69
   0   5  -6 1250.73   32.28
   0  -5  -6 1222.89   23.93
   0  -5   7    7.98    2.93
   0  -5  -7    9.48    2.20
   0   5   7    8.03    2.53
   0   5   7    9.66    2.75
   0   5   7    5.26    2.50
   0   5   7    7.51    2.02
   0   5   7    5.84    2.55
   0   5  -7    9.08    2.83
   0   5  -7    8.36    2.66
   0   5  -8  100.64    9.80
   0   5   8  103.58   10.24
   0   5   8  114.09    8.59
   0  -5   8  111.74   11.34
   0   5   8  110.27    9.75
   0   5  -8  140.66   11.57
   0   5   8  105.91    9.81
   0   5   8   97.20   11.34
   0   5   8  109.67   11.74
   0   5   8  111.25    9.74
   0  -5  -8  108.60    8.43
   0   5   9    1.09    1.65
   0   5   9    0.62    0.70
   0   5   9    0.93    1.56
   0   5  -9    4.46    2.16
   0   5   9    1.94    2.18
   0   5   9    1.01    0.90
   0   5  -9    3.40    1.73
   0  -5  -9    0.30    0.65
   0  -5   9    1.62    1.48
   0   5   9    1.74    1.67
   0   5   9    2.23    1.74
   0   5   9    0.83    0.26
   0   5  10   33.41    8.78
   0   5  10   38.49    5.63
   0   5 -10   46.62    6.77
   0   5  10   34.29    7.41
   0   5  10   33.18    6.26
   0   5  10   39.24    6.37
   0   5  10   32.97    6.03
   0   5  10   33.57    7.56
   0   5  10   29.19    6.35
   0   5 -10   30.14    5.92
   0  -5  10   38.10    7.16
   0  -5  10   29.29    4.84
   0  -5  11  388.17   23.89
   0   5  11  354.67   21.97
   0  -5  11  415.58   25.67
   0   5  11  361.98   29.92
   0   5  11  340.29   21.88
   0   5  11  411.99   20.20
   0  -5  11  368.19   17.27
   0   5  11  346.11   25.61
   0   5 -11  464.90   22.90
   0  -5  11  363.20   26.47
   0   5  11  372.80   20.84
   0   5  11  335.12   24.92
   0   5 -11  377.98   20.68
   0   5  11  433.52   22.05
   0   5  12    2.91    1.47
   0  -5  12    3.71    2.05
   0  -5  12    3.85    2.58
   0   5 -12    5.13    2.09
   0   5  12    3.43    2.22
   0   5  12    2.57    2.82
   0   5  12    0.89    0.90
   0   5  12    3.20    2.63
   0   5 -12    6.99    2.73
   0  -5  12    5.65    4.39
   0   5  12    1.27    1.86
   0   5  12    3.74    2.12
   0   5  12    3.31    2.17
   0   5  12    2.74    2.55
   0  -5  12    3.95    2.57
   0   5  13  219.66   19.87
   0  -5  13  267.16   22.33
   0   5  13  259.89   27.44
   0   5  13  226.99   19.43
   0   5 -13  271.90   18.48
   0   5 -13  322.90   19.98
   0  -5  13  275.14   16.20
   0  -5  13  280.97   25.33
   0   5  13  278.85   19.65
   0   5  13  205.18   22.01
   0   5  13  217.42   23.30
   0   5  13  262.32   18.40
   0   5  13  237.04   14.52
   0  -5  13  287.20   22.21
   0   5 -14   25.93    5.70
   0   5 -14   28.47    5.90
   0   5  14   25.14    6.63
   0   5  14   24.56    5.92
   0   5  14   19.37    6.34
   0   5  14   14.61    6.98
   0  -5  14   27.51    5.41
   0   5  14   24.10    4.77
   0  -5  14   27.17    8.37
   0   5  14   18.92    8.58
   0  -5  14   26.12    6.88
   0   5 -15  341.87   22.01
   0  -5  15  384.27   27.12
   0   5  15  310.61   25.95
   0   5  15  255.01   29.46
   0   5  15  362.42   18.86
   0  -5  15  361.15   19.81
   0   5 -15  467.93   25.72
   0   5  15  381.09   23.58
   0  -5  15  361.75   30.75
   0   5  15  318.81   24.81
   0   5 -16  127.26   13.44
   0   5  16   96.48    9.88
   0  -5  16   88.70   10.14
   0  -5  16  104.03   14.41
   0   5  16   90.63   13.69
   0   5 -16   92.14   11.34
   0   5  16  104.85   12.62
   0  -5  16  103.12   16.74
   0   5  16   84.65   14.17
   0   5 -17   14.71    4.35
   0  -5  17   15.51    6.70
   0   5  17   14.73    5.32
   0   5  17   13.75    5.32
   0  -5  17    9.04    5.19
   0  -5  17   14.33    5.47
   0   5 -17   17.64    5.18
   0   5  17   19.23    5.28
   0  -5  17   14.61    4.05
   0   5  17   14.19    3.62
   0   5 -18  535.43   27.46
   0  -5  18  534.68   38.58
   0   5 -18  636.18   29.41
   0   5  18  547.06   29.81
   0  -5 -18  476.00   24.28
   0  -5  18  498.09   31.90
   0  -5  18  572.26   40.56
   0   5  18  379.28   31.44
   0   5  18  514.78   22.98
   0  -5  18  531.30   25.07
   0   5  18  457.63   31.60
   0  -5 -19    6.53    2.41
   0   5 -19    4.81    2.36
   0  -5  19    6.31    4.02
   0   5  19    6.41    4.23
   0   5  19    6.44    2.41
   0  -5  19    5.73    2.46
   0  -5  19    6.78    4.26
   0  -5  19    4.48    2.90
   0   5  19    8.45    4.03
   0   5  19    1.24    1.56
   0   5 -19    7.26    2.85
   0   5  19    3.62    2.34
   0   5  20  104.33    9.80
   0  -5  20  116.76   14.73
   0   5  20   77.25   13.86
   0  -5  20  109.73   17.04
   0   5  20  127.49   18.39
   0   5  20  102.78   12.84
   0  -5  20   99.86   16.91
   0  -5 -20  109.14   10.42
   0   5 -20  117.09   12.02
   0   5  20  103.07   14.57
   0  -5  21   78.56   13.81
   0   5  21   84.92   14.43
   0   5  21   87.47   11.58
   0  -5  21   67.58   14.48
   0   5 -21   93.93   10.13
   0  -5 -21   90.90    8.78
   0   5  21   82.51   12.51
   0   5  21   55.06   11.52
   0  -5  21   90.44   12.21
   0   5  21   90.24    8.61
   0  -5  22   16.88    5.66
   0   5  22   15.52    5.49
   0  -5  22   16.78    6.41
   0   5  22   17.83    5.47
   0   5 -22   18.95    4.26
   0   5  22   19.50    5.34
   0   5  22   10.35    4.66
   0  -5  22   17.22    5.28
   0   5  23   34.64    7.20
   0  -5  23   27.94    7.97
   0   5 -23   32.40    4.84
   0   5  23   36.11    6.94
   0   5  23   30.43    6.07
   0   5  23   26.78    7.22
   0  -5  24   20.50    5.56
   0   5  24   18.58    5.10
   0   5  24   22.29    5.04
   0   5  24   20.11    4.66
   0  -6   0  148.57    8.51
   0   6   0  157.75   11.86
   0   6   0  160.14   11.94
   0  -6   1    0.49    0.42
   0  -6  -1    0.27    0.57
   0   6   1    0.60    0.85
   0   6  -1    0.38    0.28
   0   6  -1    0.65    0.90
   0   6   1    0.27    0.66
   0  -6  -2 2570.28   32.68
   0   6  -2 2611.16   48.01
   0  -6   2 2626.78   40.38
   0   6  -2 2687.30   48.84
   0  -6  -3  280.02   10.63
   0   6  -3  282.66   15.82
   0  -6   3  288.29   14.49
   0   6  -3  299.44   16.27
   0  -6  -4  113.25    5.30
   0   6  -4  135.16   12.85
   0   6  -4  138.84   11.20
   0   6  -4  138.53   11.20
   0  -6   4  135.60   10.43
   0   6   4  117.06   10.87
   0   6   4  122.30   10.38
   0   6  -4  132.81   11.07
   0   6   4  115.22    8.90
   0  -6  -4  121.04    7.08
   0  -6  -5 1144.14   22.44
   0   6  -5 1120.99   37.76
   0   6   5 1087.51   35.49
   0   6   5 1208.41   30.26
   0  -6   5 1118.68   32.32
   0   6  -5 1145.00   32.93
   0   6  -5 1166.53   33.19
   0   6  -5 1164.45   32.63
   0   6   5 1221.17   34.86
   0   6  -5 1180.06   31.25
   0   6  -6  518.54   21.25
   0   6  -6  523.20   26.08
   0   6  -6  546.38   23.38
   0  -6   6  533.47   23.67
   0   6  -6  536.42   23.07
   0   6   6  467.26   24.57
   0   6  -6  580.34   23.62
   0   6   6  505.59   23.89
   0   6   6  528.07   20.06
   0   6   6  487.20   20.29
   0   6   6  507.97   20.66
   0  -6  -6  511.43   15.66
   0   6  -7   15.32    3.92
   0   6  -7   16.28    4.02
   0  -6   7   13.53    3.96
   0   6   7   15.14    5.33
   0   6   7   14.47    2.75
   0   6   7   17.05    4.79
   0   6  -7   17.90    4.41
   0   6   7   19.01    3.92
   0   6   7   19.06    4.28
   0   6  -7   16.77    3.69
   0   6   7   24.33    4.35
   0   6  -7   18.98    4.09
   0   6   7   19.23    4.27
   0   6   7   18.60    5.23
   0  -6   8  552.36   26.89
   0   6  -8  581.69   25.62
   0   6   8  520.40   24.87
   0   6   8  594.67   23.57
   0   6  -8  601.11   26.13
   0   6   8  490.56   27.56
   0   6   8  462.50   31.44
   0   6   8  528.94   20.52
   0   6  -8  545.60   23.26
   0   6   8  539.53   28.21
   0   6  -8  618.05   25.72
   0   6   8  557.49   24.33
   0   6  -8  535.42   27.19
   0   6   8  531.66   23.11
   0   6   9  177.41   16.30
   0   6   9  164.58   13.57
   0   6  -9  211.39   15.12
   0   6  -9  188.17   15.13
   0   6   9  155.88   14.00
   0   6   9  169.23   19.12
   0   6  -9  165.13   13.16
   0   6   9  182.06   13.73
   0   6  -9  191.69   15.08
   0  -6   9  163.95   15.41
   0   6  -9  179.00   15.43
   0   6   9  186.39   13.70
   0   6   9  155.55   16.29
   0   6  10  196.80   18.41
   0   6  10  186.34   15.36
   0   6 -10  219.88   15.82
   0   6 -10  200.69   16.18
   0   6  10  178.53   15.77
   0   6  10  167.17   20.00
   0   6 -10  193.96   14.37
   0   6  10  217.89   15.48
   0   6 -10  203.18   16.13
   0  -6  10  201.37   17.69
   0   6 -10  174.39   15.78
   0   6  10  177.56   17.80
   0   6  10  194.23   14.93
   0   6 -11  188.13   15.08
   0   6 -11  179.62   15.82
   0   6  11  165.11   13.90
   0   6  11  121.89   13.67
   0   6  11  147.98   13.44
   0   6  11  141.14   16.84
   0  -6  11  158.30   16.71
   0   6 -11  177.15   15.61
   0   6 -11  162.42   13.54
   0   6  11  137.54   16.41
   0   6  11  142.73   18.81
   0   6  11  148.01   14.78
   0   6  12  582.71   30.93
   0   6  12  578.33   35.74
   0  -6  12  622.06   23.74
   0   6  12  699.18   31.19
   0   6  12  663.42   29.14
   0   6  12  610.21   31.92
   0   6  12  576.62   36.37
   0   6  12  630.92   41.08
   0   6 -12  655.52   28.70
   0   6  13    2.12    2.75
   0   6  13    1.89    2.59
   0   6 -13    4.38    2.26
   0   6 -13    4.59    2.48
   0   6  13    3.06    2.71
   0  -6  13    3.19    1.63
   0   6  13    5.79    2.79
   0   6  13    2.88    2.67
   0   6  13    4.46    3.03
   0   6  13    4.62    2.70
   0   6  14  132.60   16.43
   0  -6  14  150.38   12.43
   0   6  14  143.67   14.77
   0   6 -14  186.99   16.03
   0   6  14  124.60   15.46
   0   6  14  115.27   17.91
   0   6  14  125.71   19.53
   0   6 -14  164.02   14.54
   0   6  14  105.73   21.12
   0  -6  15   75.40    8.90
   0   6  15   86.34   11.52
   0  -6  15   80.30   14.82
   0   6 -15   82.93   10.61
   0   6  15   67.19   12.14
   0   6 -15   98.60   11.73
   0   6  15   59.86   14.09
   0   6  15   67.44   11.76
   0   6  16  125.42   21.40
   0   6 -16  205.02   16.71
   0   6  16  181.80   17.24
   0   6  16  138.92   17.94
   0  -6  16  178.73   22.50
   0  -6  16  188.23   14.29
   0   6 -16  177.69   15.59
   0   6  16  143.89   17.52
   0   6 -17   38.76    7.25
   0   6  17   40.42    9.21
   0   6  17   44.92    8.93
   0   6  17   39.04    9.70
   0   6 -17   51.27    8.13
   0  -6  17   43.03   11.29
   0   6  18   79.86   15.64
   0  -6  18   69.86   14.09
   0   6  18   70.37   13.17
   0   6 -18   84.53   10.46
   0   6  18   91.89   12.36
   0   6  18   80.89   13.03
   0   6 -18  105.02   11.17
   0   6 -19    4.27    2.27
   0  -6  19    0.46    2.16
   0   6  19    4.62    3.39
   0   6  19    2.70    2.33
   0   6  19    2.50    2.57
   0   6  19    2.57    1.93
   0  -6 -19    2.99    1.48
   0   6 -19    1.85    1.40
   0   6  20  239.64   23.81
   0  -6  20  331.78   28.76
   0  -6 -20  306.09   17.33
   0   6 -20  325.59   19.15
   0   6  20  311.39   22.31
   0   6  20  307.96   23.81
   0   6  20  302.92   26.28
   0   6  21   -0.78    1.72
   0   6  21    1.00    1.41
   0  -6  21    1.92    2.68
   0   6  21    2.14    2.13
   0   6  21    0.33    0.60
   0  -6 -21    0.99    0.30
   0   6 -21    0.24    0.72
   0   6  22   14.49    4.58
   0   6  22   17.02    4.66
   0  -6  22   11.94    5.88
   0   6  22   14.94    4.76
   0   6  22   11.86    4.32
   0   6 -22   16.62    3.62
   0   6  22   10.69    4.28
   0   6  23   44.84    7.02
   0  -6  23   38.83    8.58
   0   6  24    0.77    1.09
   0  -6  24    0.48    0.52
   0   7   0   -0.74    0.93
   0   7   0    0.11    0.90
   0   7   0    0.01    0.99
   0   7   0    0.33    0.59
   0   7   0    1.97    2.37
   0  -7   0    0.33    0.51
   0   7   0    0.61    1.23
   0   7   0    0.60    1.17
   0   7   0    0.85    0.64
   0   7   0    1.32    1.29
   0   7  -1   15.28    3.85
   0   7  -1   11.40    4.07
   0   7  -1   13.44    4.34
   0   7   1   23.23    4.43
   0   7   1   21.74    6.04
   0   7  -1   21.54    5.57
   0   7  -1   19.94    4.56
   0   7   1   20.41    4.84
   0   7  -1   11.36    3.58
   0   7   1   22.52    3.83
   0   7   1   21.75    5.52
   0   7  -1   23.13    5.77
   0   7  -1   18.72    4.48
   0   7   1   19.07    4.62
   0   7  -1   18.66    4.54
   0   7   1   18.39    4.52
   0   7   1   15.93    4.81
   0  -7   1   16.45    3.16
   0  -7  -1   19.09    3.17
   0   7   2  424.25   26.92
   0  -7   2  434.03   17.58
   0   7  -2  451.04   22.41
   0   7  -2  432.11   22.03
   0   7  -2  393.36   20.71
   0   7  -2  492.62   22.58
   0   7   2  360.13   19.87
   0  -7  -2  419.34   14.26
   0   7   2  416.21   24.73
   0   7  -2  418.78   25.22
   0   7  -2  444.56   20.09
   0   7   2  447.21   20.96
   0   7   2  423.27   17.91
   0   7   3  433.93   20.86
   0   7   3  429.54   22.56
   0   7  -3  423.06   21.07
   0   7  -3  406.12   24.78
   0   7  -3  461.75   20.46
   0   7   3  382.70   23.75
   0   7  -3  449.80   22.75
   0  -7   3  442.90   18.92
   0   7  -3  431.77   22.15
   0   7   3  436.91   18.20
   0   7   3  382.19   26.14
   0   7   4  410.45   17.37
   0   7   4  414.56   21.34
   0   7   4  361.05   25.82
   0   7  -4  451.09   22.80
   0   7  -4  431.76   22.15
   0  -7   4  410.25   19.33
   0   7   4  378.59   17.81
   0   7  -4  401.74   24.92
   0   7  -4  414.33   20.75
   0   7   4  385.14   21.83
   0   7  -4  382.68   18.81
   0   7   4  357.45   23.06
   0   7   5  569.28   21.21
   0   7   5  527.97   25.03
   0   7   5  472.01   30.51
   0   7  -5  550.34   22.94
   0   7   5  499.16   22.78
   0   7  -5  561.93   24.43
   0   7   5  543.97   21.13
   0   7   5  482.36   26.96
   0   7  -5  580.99   26.36
   0  -7   5  533.33   23.35
   0   7  -5  553.91   25.65
   0   7  -5  536.53   28.98
   0   7   5  530.82   21.83
   0   7   5  492.60   26.17
   0   7   6  175.19   12.08
   0   7   6  170.47   14.71
   0   7   6  140.63   17.18
   0   7  -6  154.75   12.15
   0   7   6  151.53   13.12
   0   7  -6  156.07   15.73
   0   7   6  173.74   12.36
   0   7   6  147.43   14.72
   0   7  -6  166.36   13.66
   0   7   6  176.92   13.07
   0  -7   6  153.44   13.14
   0   7  -6  162.99   14.26
   0   7  -6  152.76   13.82
   0   7   6  152.74   14.99
   0   7  -7   77.82    9.92
   0  -7   7   67.21    9.27
   0   7  -7   71.09    9.47
   0   7   7   64.00    7.94
   0   7   7   64.72    9.47
   0   7   7   54.30   11.01
   0   7  -7   65.70    8.24
   0   7   7   64.45    8.41
   0   7   7   60.23    6.76
   0   7  -7   65.54   10.30
   0   7   7   68.28    8.03
   0   7  -7   61.47    8.71
   0   7   7   53.73    8.68
   0   7   7   56.15    9.23
   0   7   7   65.12    8.29
   0   7   8  110.08   13.69
   0   7   8   92.97   15.12
   0   7   8  120.32   13.65
   0   7   8  115.93   11.66
   0   7  -8  126.82   14.34
   0   7  -8  121.95   11.27
   0   7   8  103.47   11.65
   0   7   8  108.77   11.21
   0   7   8  121.26   11.24
   0   7  -8  131.95   13.20
   0   7  -8  126.98   12.92
   0  -7   8  120.38   13.23
   0   7  -8  124.06   12.18
   0   7   9  189.61   21.31
   0   7   9  198.10   16.70
   0   7   9  221.24   15.90
   0   7   9  216.35   16.88
   0   7  -9  212.78   18.57
   0   7   9  185.88   18.69
   0   7  -9  224.95   16.03
   0   7  -9  219.51   16.80
   0  -7   9  213.18   18.50
   0   7  -9  217.60   17.93
   0   7  -9  226.62   18.30
   0   7   9  221.89   19.82
   0   7   9  223.25   15.78
   0   7 -10   19.99    5.10
   0   7  10   13.66    5.54
   0   7  10   15.62    4.76
   0   7  10   17.93    5.10
   0   7  10   12.92    5.12
   0   7  10   17.29    4.73
   0   7 -10   17.20    5.20
   0   7  10   18.27    7.19
   0  -7  10   11.41    4.33
   0   7 -10   12.30    4.24
   0   7 -10   15.01    4.64
   0   7  10   19.03    5.08
   0   7 -10   19.49    4.70
   0   7  11  289.95   21.49
   0   7  11  297.10   25.40
   0   7  11  323.99   21.39
   0   7  11  333.23   21.10
   0   7 -11  336.81   20.38
   0   7  11  306.80   22.08
   0   7 -11  365.07   22.22
   0   7  11  258.33   23.68
   0   7  11  292.71   28.41
   0   7 -11  329.92   23.18
   0   7  12    8.31    3.29
   0   7  12    7.67    3.63
   0   7 -12    5.71    2.61
   0   7  12    5.29    3.32
   0   7 -12    6.82    2.82
   0   7  12    6.45    4.48
   0   7  12    6.42    3.55
   0   7  12    5.08    3.81
   0   7  12    3.41    3.47
   0   7  13  109.04   14.25
   0   7 -13  139.11   13.47
   0   7  13  116.51   14.88
   0   7 -13  153.25   14.63
   0   7  13  116.39   17.15
   0   7  13  120.73   13.54
   0   7  13  113.58   17.29
   0   7  13  102.15   13.69
   0  -7  13   87.16   17.40
   0   7  13  128.93   19.48
   0   7  14  165.10   16.06
   0   7 -14  181.15   15.69
   0   7  14  136.90   16.57
   0   7  14  120.75   21.98
   0   7 -14  177.76   15.44
   0  -7  14  127.19   19.78
   0   7  14  143.75   20.00
   0   7  14  120.75   18.12
   0   7  14  139.88   16.15
   0   7  15  197.36   19.96
   0   7 -15  269.07   19.00
   0   7 -15  282.69   19.81
   0   7  15  190.54   25.33
   0   7  15  261.13   20.46
   0  -7  15  222.14   25.97
   0   7  15  216.37   22.01
   0   7  16    4.04    3.13
   0  -7  16    0.31    1.11
   0   7 -16    0.47    0.24
   0   7  16    1.92    1.95
   0   7 -16   -0.34    1.01
   0   7  16    2.48    2.18
   0   7  16    0.96    2.11
   0   7  17   44.00    9.70
   0   7 -17   54.41    8.23
   0  -7  17   44.01   11.50
   0   7  17   42.10    9.48
   0   7 -17   50.20    8.25
   0   7  17   53.07    9.32
   0   7  18  151.51   15.69
   0   7  18  128.44   16.77
   0  -7  18  110.32   19.00
   0   7 -18  149.84   13.40
   0   7 -18  156.40   13.64
   0   7  18  122.71   15.56
   0   7 -19   11.96    3.43
   0   7  19    9.64    4.03
   0  -7  19   10.91    5.58
   0   7 -19   12.18    3.53
   0  -7 -19    8.06    2.92
   0   7  19    9.31    3.83
   0   7  19    9.74    4.90
   0   7  20   56.22    9.68
   0   7  20   61.69    9.74
   0   7  20   57.57   10.92
   0   7 -20   69.51    8.17
   0  -7 -20   54.72    7.09
   0  -7  20   68.66   12.98
   0   7  21   38.15    7.14
   0   7 -21   33.86    5.29
   0   7  21   28.01    7.19
   0  -7  21   24.32    8.26
   0   7 -21   36.67    7.73
   0   7  21   40.45    7.36
   0   7  22    6.90    2.78
   0  -7  22    5.22    3.33
   0   7  22    5.11    2.57
   0   7  23    1.48    1.39
   0  -7  23    1.14    1.19
   0   8   0  652.34   34.13
   0   8   0  723.40   38.19
   0   8   0  729.26   24.07
   0   8   0  611.47   35.67
   0   8   0  683.47   30.67
   0   8   0  661.31   30.24
   0   8   0  755.24   27.97
   0   8   0  719.41   29.59
   0   8   1  604.52   35.03
   0   8  -1  703.65   37.48
   0   8  -1  582.00   35.28
   0   8  -1  633.31   29.81
   0   8  -1  653.29   30.21
   0   8  -1  433.96   27.58
   0   8   1  541.71   30.85
   0   8   1  581.03   21.92
   0   8  -1  628.35   22.53
   0   8   1  511.94   31.60
   0   8  -1  603.11   25.45
   0   8  -1  656.23   26.13
   0   8   1  580.25   25.01
   0   8   1  617.49   28.08
   0   8  -1  671.50   28.56
   0   8   2  836.13   41.38
   0   8  -2 1086.76   47.74
   0   8  -2  702.80   30.22
   0   8  -2  954.87   27.64
   0   8  -2  872.09   35.18
   0   8  -2  879.85   35.24
   0   8   2  826.88   38.49
   0   8  -2  868.30   39.37
   0   8   2  872.32   27.79
   0   8   2  735.38   37.48
   0   8  -2  961.08   31.95
   0   8   2  874.96   31.78
   0   8  -2 1023.11   32.70
   0   8   2  858.42   33.84
   0   8  -2  966.81   34.39
   0   8   3  185.30   19.64
   0   8   3  164.36   11.72
   0   8  -3  177.33   14.96
   0   8  -3  194.97   13.26
   0  -8   3  196.77   13.13
   0   8  -3  221.80   17.74
   0   8  -3  213.85   17.31
   0   8  -3  241.69   16.97
   0   8   3  184.41   16.29
   0   8  -3  201.55   18.76
   0   8   3  190.21   18.23
   0   8   3  153.65   16.71
   0   8  -3  226.70   15.64
   0   8   3  188.75   13.18
   0   8  -3  214.40   15.86
   0   8   3  193.24   15.20
   0   8  -4  383.15   21.91
   0   8   4  336.23   23.80
   0   8  -4  452.02   25.68
   0   8  -4  461.51   25.85
   0  -8   4  417.82   20.34
   0   8   4  340.64   17.40
   0   8  -4  410.71   27.43
   0   8   4  382.30   25.94
   0   8  -4  408.89   21.16
   0   8   4  352.41   27.90
   0   8   4  382.54   19.25
   0   8   4  397.37   22.42
   0   8   4  383.60   24.36
   0   8  -4  521.44   25.42
   0   8   5   22.79    5.99
   0   8  -5   27.39    5.91
   0   8   5   21.78    5.18
   0   8  -5   22.97    4.99
   0   8   5   27.48    6.04
   0  -8   5   22.19    4.84
   0   8   5   26.75    5.20
   0   8   5   27.58    5.05
   0   8  -5   23.60    5.89
   0   8  -5   21.59    5.64
   0   8   5   23.11    6.42
   0   8  -5   28.01    6.92
   0   8   5   23.80    5.19
   0   8   5   22.47    6.84
   0  -8   6    3.93    2.40
   0   8   6    8.61    3.08
   0   8  -6    7.37    2.89
   0   8   6    5.35    2.69
   0   8  -6    7.94    3.31
   0  -8   6    5.86    2.60
   0   8   6    8.62    3.75
   0   8  -6    7.87    3.79
   0   8   6    8.32    3.66
   0   8  -6    8.31    3.38
   0   8  -6    5.86    2.78
   0   8   6    9.10    3.22
   0   8   6    5.01    3.03
   0   8   6    5.76    3.49
   0   8   6    8.53    3.61
   0   8   7   98.01   16.55
   0   8   7  103.98   11.49
   0   8  -7  112.08   11.69
   0   8   7  106.17   10.94
   0   8   7   82.57   11.11
   0   8   7  108.68   11.14
   0   8  -7  111.04   14.52
   0   8   7   98.74   13.24
   0  -8   7   78.48   13.73
   0   8  -7  109.67   12.94
   0   8  -7  123.46   13.68
   0  -8   7  106.37   11.94
   0   8  -7  104.92   12.54
   0   8   7  100.57   13.61
   0   8   7  112.19   13.13
   0   8   8    9.49    3.68
   0   8   8    7.96    4.42
   0   8   8   11.57    3.75
   0   8   8    6.12    3.41
   0  -8   8    5.41    2.65
   0   8   8   11.99    4.74
   0  -8   8    8.34    4.66
   0   8  -8    8.70    3.29
   0   8   8    9.95    4.65
   0   8  -8    9.58    4.07
   0   8  -8    9.70    4.05
   0   8   8   11.72    3.69
   0   8   9   51.68    8.90
   0   8   9   52.46   10.31
   0   8  -9   65.55   10.97
   0   8  -9   55.86    9.17
   0  -8   9   63.24   11.64
   0   8   9   60.40   11.13
   0   8   9   59.76    9.49
   0   8   9   54.77    8.89
   0   8   9   48.38   11.71
   0   8   9   63.87    8.75
   0   8  -9   76.12    9.80
   0  -8  10  110.56   16.64
   0   8 -10  124.14   15.37
   0   8  10  114.68   16.36
   0   8  10  105.41   12.69
   0   8  10  109.32   15.76
   0   8 -10  125.67   13.90
   0   8 -10  136.82   13.13
   0   8  10  100.52   17.16
   0   8  10  117.96   14.06
   0   8  10  120.25   12.93
   0   8  10  101.12   13.22
   0   8 -11   69.79   11.30
   0   8  11   62.77   12.02
   0   8  11   50.16   12.73
   0   8  11   62.05   12.15
   0   8  11   55.60    9.55
   0  -8  11   62.54   12.81
   0   8 -11   69.74    9.55
   0   8  11   65.79    9.81
   0   8  11   57.39    9.69
   0   8  11   67.11   10.65
   0   8 -11   77.77   10.61
   0   8  12  112.92   14.07
   0   8  12  117.74   16.98
   0  -8  12   97.99   17.73
   0   8 -12  122.33   14.76
   0   8  12  116.45   17.17
   0   8 -12  132.46   13.46
   0   8 -12  129.10   14.18
   0   8  12   99.00   13.77
   0   8  12  122.16   13.82
   0   8  12  112.98   18.32
   0   8  12  116.08   14.96
   0   8  13   22.50    7.65
   0  -8  13   14.10    7.01
   0   8 -13   17.59    5.20
   0   8  13   16.14    5.58
   0   8  13   14.34    5.09
   0   8  13   12.96    5.88
   0   8  13   13.57    4.67
   0   8  13   13.32    6.35
   0   8 -13   19.34    4.93
   0   8  14    4.24    4.08
   0  -8  14    1.75    1.81
   0   8  14    1.19    1.71
   0   8 -14    4.50    2.54
   0   8  14    4.27    3.23
   0   8  14    4.41    2.91
   0   8  14   -0.85    3.25
   0   8  14    3.12    2.22
   0   8 -14    4.14    2.58
   0   8  15   61.28   10.63
   0   8  15   65.15   10.14
   0  -8  15   35.43   12.20
   0   8 -15   62.21    9.05
   0   8  15   62.00   11.34
   0   8  15   47.95   11.96
   0   8 -15   61.77    9.21
   0   8 -16   24.94    5.54
   0   8  16   23.91    6.44
   0   8  16   29.03    7.71
   0   8 -16   27.94    6.37
   0  -8  16   19.82    8.56
   0   8  16   30.37    9.66
   0   8  16   31.87    7.29
   0   8 -17    1.66    0.68
   0  -8  17    2.18    2.94
   0   8  17    1.88    1.11
   0   8  17    2.44    1.82
   0   8 -17    2.36    1.38
   0   8  17    2.77    2.29
   0   8 -18   -0.12    0.31
   0   8  18    0.20    0.65
   0   8  18    0.36    0.80
   0   8  18    0.71    1.89
   0  -8  18    0.49    1.18
   0   8 -18    0.05    0.45
   0   8  19   15.51    5.44
   0  -8 -19    7.39    3.04
   0   8  19   16.85    5.00
   0   8  19   14.70    4.43
   0  -8  19   11.97    6.20
   0   8 -19   15.87    3.89
   0   8  20    8.76    4.29
   0   8  20    8.79    3.64
   0  -8 -20    7.03    2.45
   0   8  20   10.02    3.59
   0   8 -20   10.28    2.92
   0  -8  20    8.26    4.35
   0   8 -20    8.44    3.82
   0   8 -21  112.06   12.59
   0  -8  21  124.88   14.71
   0   8  21   93.69   12.22
   0   8  21  116.91   11.53
   0  -8  22   55.54    8.55
   0   8  22   39.39    7.12
   0   8  22   52.47    7.16
   0   9   0    0.32    2.20
   0   9   0    0.31    0.52
   0   9   0    0.72    0.34
   0   9   0    0.37    0.24
   0   9   0    1.35    2.34
   0   9   0    1.40    1.65
   0   9  -1   53.93    8.33
   0   9   1   50.76    8.50
   0   9   1   52.31    7.63
   0   9  -1   49.97    7.24
   0   9   1   48.65   10.05
   0   9  -1   50.97   10.57
   0   9  -1   52.39    9.02
   0   9   1   52.44    9.15
   0   9  -1   55.10   11.47
   0   9   1   60.06   11.84
   0   9  -1   46.47   10.46
   0   9   1   44.24    9.92
   0   9  -1   42.50    8.38
   0   9  -1   38.21    8.07
   0   9  -2   69.69   13.38
   0   9   2   64.21   11.65
   0   9   2   68.96    9.92
   0   9  -2   81.92    9.81
   0   9  -2   60.03    9.30
   0   9   2   67.11   10.52
   0   9  -2   74.80   10.60
   0   9   2   67.04   12.79
   0   9  -2   75.07   13.94
   0   9  -2   66.60   11.97
   0   9   2   58.24   10.91
   0   9  -2   73.73    8.25
   0   9   2   70.19    8.92
   0   9   3   69.94    9.11
   0   9   3   65.53   10.40
   0   9  -3   77.48   10.93
   0   9  -3   71.11   13.44
   0   9   3   55.88   10.71
   0   9  -3   67.81   11.88
   0   9   3   62.45   11.25
   0   9  -3   65.12    9.56
   0   9  -3   94.18   15.15
   0   9   3   60.67   11.74
   0   9   3   57.00    9.33
   0   9  -3   81.20   10.16
   0   9  -3   72.84    8.52
   0   9  -4  102.31   12.85
   0   9   4  137.72   12.59
   0   9  -4  127.26   11.91
   0   9  -4  152.37   14.89
   0   9   4  126.53   15.00
   0   9   4  114.92   14.75
   0   9  -4  123.87   12.90
   0   9   4  118.86   17.09
   0   9   4  129.04   14.21
   0   9  -4  126.94   13.70
   0   9   4  121.40   15.65
   0   9  -4  115.92   15.77
   0   9  -5   85.86   12.08
   0   9  -5  100.36   11.98
   0   9   5   83.62   12.97
   0   9  -5   92.22   14.18
   0   9   5   92.83   10.64
   0   9   5   90.90   12.18
   0   9  -5  119.77   11.89
   0   9  -5  116.43   13.13
   0   9   5   73.12   13.79
   0   9  -5  117.46   10.44
   0   9   5   89.08   12.92
   0   9  -6   19.02    5.81
   0   9   6   21.48    6.41
   0   9  -6   22.70    6.98
   0   9   6   10.27    4.41
   0   9  -6   18.84    5.16
   0   9  -6   23.33    5.38
   0   9   6   23.35    6.24
   0   9   6   22.38    6.63
   0   9  -6   26.90    6.51
   0   9   6   21.49    5.14
   0   9   6   15.40    6.34
   0   9  -6   22.26    4.74
   0   9   7  123.61   11.87
   0   9   7  131.76   12.39
   0   9  -7  129.33   16.68
   0   9  -7  128.55   13.28
   0   9   7  135.27   13.86
   0   9   7  109.47   17.84
   0   9   7  124.85   16.10
   0   9   7  130.26   15.91
   0   9  -7  108.61   13.86
   0   9   8   51.00   10.18
   0   9   8   36.02   10.37
   0   9  -8   46.28   10.20
   0   9  -8   49.21    8.40
   0  -9   8   52.52   10.63
   0   9   8   53.48    8.99
   0   9   8   57.35   11.18
   0   9   8   53.84    7.96
   0   9   8   46.29    8.28
   0   9  -8   41.87    8.99
   0   9   9  270.36   19.96
   0   9  -9  310.30   20.91
   0   9  -9  300.73   22.98
   0   9   9  280.41   25.76
   0   9   9  302.62   21.80
   0  -9   9  233.90   25.32
   0   9  -9  300.36   25.33
   0   9   9  318.20   20.14
   0   9   9  306.61   25.45
   0   9   9  239.67   26.89
   0   9   9  258.76   18.98
   0   9  10  160.14   15.84
   0   9  10  204.45   16.59
   0   9 -10  185.16   19.79
   0  -9  10  155.76   20.39
   0   9  10  180.77   20.37
   0   9 -10  188.52   16.27
   0   9 -10  181.28   17.51
   0   9  10  149.92   15.04
   0   9  10  165.36   21.97
   0   9  10  167.89   20.20
   0   9  10  183.00   17.70
   0   9  11   17.16    6.29
   0   9  11   21.36    5.62
   0  -9  11   15.58    7.33
   0   9 -11   22.83    5.81
   0   9  11   17.75    7.01
   0   9 -11   18.81    5.66
   0   9 -11   19.59    5.16
   0   9  11   18.40    5.71
   0   9  11   17.62    5.53
   0   9  11   18.44    6.52
   0   9  12  483.11   35.63
   0   9  12  578.85   29.50
   0   9 -12  574.09   28.28
   0   9  12  512.19   31.58
   0  -9  12  461.29   36.53
   0   9 -12  525.61   31.89
   0   9 -12  562.42   29.94
   0   9  12  492.26   36.09
   0   9  12  467.29   27.95
   0   9  12  520.81   38.20
   0   9  13    9.58    4.11
   0   9  13    8.17    4.09
   0   9 -13   18.49    5.12
   0   9  13    7.19    4.90
   0   9  13    8.66    5.38
   0  -9  13   11.24    6.09
   0   9  13    9.12    3.48
   0   9 -13   12.55    3.93
   0   9  14    1.12    1.01
   0   9  14   -0.37    1.93
   0   9 -14    2.56    2.18
   0   9  14    0.09    1.47
   0   9  14   -1.68    2.84
   0   9 -14    1.44    0.91
   0  -9  14    0.89    1.88
   0   9  14    1.27    1.14
   0   9  15    0.58    1.37
   0  -9  15    1.46    2.41
   0   9  15    2.70    1.71
   0   9  15    3.63    3.28
   0   9 -15    1.94    1.92
   0   9  15    8.00    5.57
   0   9 -15    2.87    1.81
   0   9  16  285.12   24.58
   0   9  16  262.54   27.80
   0   9  16  256.75   20.53
   0   9 -16  318.80   19.98
   0   9  16  331.28   22.36
   0  -9  16  337.86   30.06
   0   9 -16  336.21   19.94
   0   9  17   97.30   13.99
   0   9  17  119.03   12.91
   0   9 -17  104.95   10.56
   0   9 -17  107.54   10.62
   0  -9  17  112.14   16.08
   0   9  17   90.54   12.13
   0   9  18   11.95    4.10
   0   9  18   11.04    3.70
   0  -9  18   12.03    5.68
   0   9  18    9.75    4.34
   0   9 -18   16.99    6.29
   0   9 -18   10.09    3.04
   0   9 -19    1.49    1.12
   0  -9  19    4.36    2.35
   0   9 -19    6.10    4.02
   0  -9 -19   -0.14    0.35
   0   9  19    5.98    2.85
   0   9  19    4.48    2.50
   0   9 -19    3.26    1.93
   0   9  20  176.74   14.13
   0  -9  20  152.86   15.15
   0   9 -20  127.66    9.84
   0  -9  20  166.70   16.24
   0   9 -20  163.31   15.80
   0   9  20  146.73   14.77
   0   9  21    2.81    1.65
   0  -9  21    2.76    1.46
   0  10   0  222.39   19.98
   0  10   0  199.27   22.44
   0  10   0  226.65   16.25
   0  10   0  214.38   23.66
   0  10   0  216.26   22.90
   0  10   0  232.95   18.90
   0  10   1   12.62    5.95
   0  10  -1   14.85    6.71
   0  10  -1   18.34    5.33
   0  10   1   16.31    5.61
   0  10  -1   13.11    5.48
   0  10   1   14.98    6.24
   0  10  -1   16.43    5.47
   0  10   1   18.64    5.32
   0  10   1   16.57    6.42
   0  10  -1   16.03    6.09
   0  10  -1   16.44    4.69
   0  10   1   15.47    4.23
   0  10   2   95.23   13.51
   0  10  -2  108.84   13.56
   0  10   2   87.21   15.08
   0  10  -2  120.41   17.67
   0  10  -2  106.05   10.77
   0  10   2  111.71   11.58
   0  10   2  109.18   13.41
   0  10  -2  111.49   12.75
   0  10  -2  102.34   15.69
   0  10   2  100.35   15.44
   0  10   2   97.46   14.88
   0  10  -2   88.76   16.09
   0  10  -3   31.16    6.60
   0  10   3   28.83    6.65
   0  10  -3   22.31    5.13
   0  10   3   32.58    6.43
   0  10  -3   29.09    6.86
   0  10   3   26.25    7.16
   0  10   3   23.18    6.91
   0  10  -3   19.38    7.34
   0  10   3   23.09    7.84
   0  10  -3   34.02    9.33
   0  10  -3   24.68    7.90
   0  10   3   25.66    7.55
   0  10  -4    8.50    5.10
   0  10   4   11.14    4.99
   0  10  -4   11.24    3.90
   0  10   4   10.92    4.45
   0  10  -4   10.60    3.40
   0  10   4    9.23    3.40
   0  10  -4   11.32    4.54
   0  10   4   11.21    4.84
   0  10  -4    6.96    3.36
   0  10  -4    7.77    5.20
   0  10  -4   12.99    5.84
   0  10   4    8.34    4.99
   0  10  -5   17.49    6.75
   0  10   5    9.09    5.87
   0  10   5   13.72    4.43
   0  10  -5   17.35    7.31
   0  10   5   12.53    4.60
   0  10  -5   17.18    5.00
   0  10  -5   15.81    4.06
   0  10  -5   15.56    5.95
   0  10   5   12.38    5.63
   0  10  -5   20.92    5.75
   0  10   5   12.21    5.16
   0  10  -5   11.20    4.04
   0  10   6   88.19   11.38
   0  10   6   81.26   13.32
   0  10  -6   99.88    9.95
   0  10  -6  115.17   18.20
   0  10   6   74.96   15.19
   0  10   6   87.79   13.42
   0  10  -6  103.65   11.57
   0  10  -6   76.62   13.57
   0  10  -6   95.53   12.49
   0  10  -6   89.92   11.40
   0  10  -6   88.04   16.75
   0  10  -7    5.11    4.05
   0  10   7    2.70    2.45
   0  10   7    6.82    4.61
   0  10   7    7.34    3.45
   0  10  -7    3.82    2.94
   0  10   7    5.82    3.35
   0  10  -7    7.16    3.90
   0  10   7    4.69    3.78
   0  10  -7    3.80    3.50
   0  10  -7    2.74    2.55
   0  10  -7    3.08    2.19
   0  10   8  197.38   21.41
   0  10  -8  212.69   16.13
   0  10   8  162.98   22.29
   0  10  -8  144.90   16.26
   0  10  -8  182.58   20.98
   0  10  -8  215.72   14.37
   0  10   8  182.18   21.19
   0  10  -8  253.21   20.56
   0  10   8  202.64   18.55
   0  10  -8  193.97   16.84
   0  10   9  235.80   20.01
   0  10   9  233.04   16.82
   0  10  -9  241.72   17.23
   0  10   9  185.45   23.49
   0  10  -9  216.06   17.76
   0  10  -9  227.64   22.92
   0  10  -9  200.63   18.32
   0  10  -9  233.00   15.03
   0  10   9  206.90   22.65
   0  10  -9  300.41   22.46
   0  10   9  232.14   22.90
   0  10 -10   67.69   10.71
   0  10 -10   54.01    9.39
   0  10  10   55.92    8.52
   0  10  10   46.31   11.04
   0  10 -10   43.65    7.64
   0  10  10   49.21    9.58
   0  10 -10   54.82    8.70
   0  10  10   54.56   11.51
   0  10 -10   44.85    6.79
   0  10 -10   49.91   10.52
   0 -10  10   42.07   11.30
   0  10  11  473.96   29.79
   0  10  11  428.39   33.26
   0  10 -11  322.19   17.21
   0  10  11  477.45   26.01
   0  10  11  482.39   35.06
   0  10 -11  617.12   32.08
   0 -10  11  351.36   34.23
   0  10 -11  482.00   31.84
   0  10 -11  427.91   26.34
   0  10 -11  496.62   26.14
   0  10 -11  306.17   18.74
   0  10 -12   23.98    6.03
   0  10  12   17.69    6.43
   0  10 -12   20.43    5.69
   0  10 -12   20.79    5.08
   0  10 -12    9.66    2.65
   0  10  12   17.44    5.03
   0  10 -12   16.50    5.79
   0 -10  12   12.91    6.04
   0  10  12   15.57    6.69
   0  10 -12    6.69    2.35
   0  10  12   17.82    6.18
   0  10  13  111.96   16.92
   0  10 -13  161.18   16.00
   0  10 -13  125.24   12.47
   0 -10  13  124.83   17.36
   0  10 -13  112.59   13.02
   0  10  13  129.42   16.27
   0  10  13  129.52   13.43
   0  10  13  124.97   18.51
   0  10 -14   22.80    5.71
   0  10 -14   28.71    9.11
   0  10 -14   25.43    5.52
   0  10  14   17.67    6.64
   0  10 -14   32.11    6.93
   0  10  14   27.61    7.49
   0  10  14   28.78    6.19
   0 -10  14   22.21    7.94
   0  10  14   21.19    7.55
   0  10 -15   61.83    8.34
   0 -10  15   63.43   12.22
   0  10 -15   71.42   14.47
   0  10 -15   81.97   10.69
   0  10  15   70.27    9.57
   0  10  15   57.52   12.36
   0  10  15   69.23   11.38
   0  10 -15   57.09    8.59
   0  10 -16   46.00    6.83
   0  10  16   45.71    9.17
   0  10  16   46.04    7.76
   0 -10  16   55.74   10.50
   0  10 -16   59.62    8.81
   0  10 -16   63.06   12.33
   0  10 -17    1.78    1.34
   0  10  17   -0.04    0.61
   0  10  17    1.96    2.55
   0  10 -17    2.19    2.21
   0  10 -17    0.76    0.39
   0 -10  17    1.06    1.61
   0 -10 -18    0.59    0.87
   0  10 -18    2.51    2.68
   0 -10  18    2.97    2.18
   0  10 -18    2.83    1.37
   0  10  18    3.61    2.29
   0  10  18    4.29    2.12
   0  10 -19    2.14    2.30
   0 -10  19    2.57    1.76
   0  10  19    0.48    1.39
   0  10  19    1.15    0.52
   0  11   0    0.04    0.81
   0  11   0   -0.49    0.65
   0  11   0   -1.10    2.19
   0  11   0    0.27    1.88
   0  11   0    0.89    0.76
   0  11   0    2.49    3.46
   0  11  -1  135.35   12.64
   0  11   1  123.31   12.55
   0  11   1  125.80   14.51
   0  11  -1  139.61   14.80
   0  11  -1  120.76   18.12
   0  11   1  116.61   17.66
   0  11   1  119.64   18.68
   0  11  -1  125.26   18.88
   0  11  -1  106.07   17.36
   0  11   1  109.30   16.51
   0  11  -1  146.74   17.14
   0  11   1  130.40   16.60
   0  11  -2 1038.67   35.36
   0  11   2 1023.67   37.15
   0  11  -2 1070.64   41.11
   0  11   2 1023.36   42.76
   0  11  -2 1099.99   56.08
   0  11   2  931.04   52.47
   0  11  -2  995.96   44.29
   0  11   2  990.75   46.75
   0  11  -2  944.72   50.73
   0  11   2  900.90   48.03
   0  11  -2  853.32   49.41
   0  11   2  896.41   45.74
   0  11  -3   88.12   16.23
   0  11   3   99.11   14.81
   0  11   3   84.85   14.92
   0  11  -3   97.69   15.54
   0  11  -3  110.07   11.40
   0  11   3   98.94   11.49
   0  11   3   98.40   13.23
   0  11  -3  111.52   13.01
   0  11   3   92.16   16.67
   0  11  -3  113.27   17.78
   0  11  -3  100.35   13.59
   0  11   3   89.22   14.18
   0  11   4   41.89   10.26
   0  11  -4   37.16   10.20
   0  11   4   47.32    7.99
   0  11  -4   47.71    7.70
   0  11  -4   47.13    8.62
   0  11  -4   45.71    9.14
   0  11   4   46.22   10.35
   0  11  -4   54.56   12.78
   0  11   4   38.86   10.12
   0  11   4   47.36    9.08
   0  11  -4   33.27   10.53
   0  11  -5   84.81   16.51
   0  11   5   74.32   14.98
   0  11  -5  104.26   17.64
   0  11  -5   86.77   14.88
   0  11  -5  100.50   13.64
   0  11  -5   81.45   11.42
   0  11   5   95.69   13.74
   0  11   5   80.88   13.80
   0  11   5   91.90   11.51
   0  11  -5   82.71    9.95
   0  11  -6   36.57   10.49
   0  11  -6   27.54    8.35
   0  11  -6   37.53    6.90
   0  11   6   31.67    8.14
   0  11  -6   26.57    9.01
   0  11  -6   37.32    5.96
   0  11   6   29.96    6.80
   0  11   6   30.88    8.59
   0  11  -6   28.87    7.05
   0  11   6   19.75    8.46
   0  11   7   68.45   13.04
   0  11  -7   72.22   14.97
   0  11   7   65.60   12.18
   0  11  -7   68.84    9.35
   0  11   7   48.15   11.41
   0  11  -7   77.05   15.25
   0  11  -7   68.33    9.64
   0  11   7   72.69   10.99
   0  11  -7   67.25    8.17
   0  11  -7   87.85   12.47
   0  11  -7   75.75   13.53
   0  11  -8  201.25   25.62
   0  11   8  185.30   21.68
   0  11  -8  210.52   16.23
   0  11  -8  249.03   21.08
   0  11  -8  171.51   16.55
   0  11   8  195.00   22.01
   0  11  -8  194.11   21.71
   0  11  -8  259.42   28.03
   0  11  -8  212.02   14.35
   0  11   8  206.37   19.34
   0  11   9    5.94    3.64
   0  11  -9    8.54    3.48
   0  11  -9    7.48    4.92
   0  11  -9    7.54    2.48
   0  11  -9    4.87    2.55
   0  11   9    6.06    3.34
   0  11  -9    7.26    3.85
   0  11  -9    6.28    5.10
   0  11  -9    5.79    2.42
   0  11   9    5.64    3.58
   0  11 -10    7.72    3.89
   0  11  10    4.43    3.98
   0  11 -10    7.05    4.41
   0  11 -10    4.24    1.86
   0  11 -10    3.23    2.34
   0  11 -10    4.87    2.11
   0  11  10    5.09    3.91
   0  11 -10    6.19    3.35
   0  11  10    6.49    3.92
   0  11 -10    7.23    5.07
   0  11  11   12.74    5.27
   0  11 -11   10.83    5.90
   0  11 -11   10.44    4.23
   0  11 -11   15.18    6.86
   0  11 -11   12.22    3.99
   0  11  11   11.90    5.76
   0  11 -11   16.88    5.01
   0  11  11   14.83    5.35
   0  11 -12   68.73   14.09
   0  11  12   71.02   13.30
   0  11 -12   66.89   10.70
   0  11 -12   79.51   15.18
   0  11 -12   55.74    8.06
   0  11 -12   91.78   11.59
   0  11  12   66.30   12.55
   0  11  12   64.96    8.94
   0  11  12   64.83   10.96
   0  11  13   11.58    4.17
   0  11 -13   11.12    6.00
   0  11 -13   10.60    3.46
   0  11  13   11.26    4.94
   0  11 -13   15.97    4.74
   0 -11  13    7.62    4.86
   0  11  13   12.55    5.82
   0  11  13    9.31    3.52
   0  11 -13   14.21    6.37
   0  11  14    1.39    1.91
   0  11 -14    0.54    1.26
   0  11 -14    0.45    1.55
   0  11 -14    2.45    1.29
   0 -11  14    1.61    1.79
   0  11  14    0.13    2.27
   0  11  14    3.03    2.13
   0  11 -14   -0.63    1.98
   0  11  15   10.15    4.50
   0  11 -15    8.00    4.93
   0  11 -15    4.52    2.24
   0  11 -15    9.46    3.34
   0 -11  15    5.04    3.34
   0  11  15    5.63    4.17
   0  11  15    8.32    3.10
   0  11 -15   12.59    5.59
   0  11  16    3.34    1.92
   0 -11  16    3.68    2.44
   0  11 -16    3.82    1.99
   0  11  16    2.44    1.87
   0  11 -16    0.71    0.98
   0  11 -16    4.84    3.36
   0  11 -16    4.83    2.65
   0  11  17    8.36    3.49
   0  11 -17   11.87    2.95
   0  11 -17   10.15    4.20
   0 -11  17    5.82    2.46
   0  11  17    5.19    2.40
   0  11 -17   10.89    4.23
   0  11 -18   12.18    4.15
   0  11  18    9.77    3.23
   0  11 -18    4.73    2.62
   0  12   0  684.54   42.76
   0  12   0  668.69   40.56
   0  12   0  700.40   44.92
   0  12   0  695.53   39.02
   0  12   0  753.93   35.83
   0  12   0  740.56   30.98
   0  12   1   78.41   14.45
   0  12  -1   70.05   13.78
   0  12   1   74.23   13.09
   0  12  -1   76.79   14.02
   0  12  -1   89.24   10.42
   0  12   1   86.47   10.51
   0  12   1   80.38   15.21
   0  12  -1   79.74   15.07
   0  12  -1   82.03   13.04
   0  12   1   76.31   11.45
   0  12  -1   77.45   11.13
   0  12   1   69.87   12.64
   0  12  -2   60.74   12.92
   0  12   2   59.94   12.69
   0  12   2   63.20   11.53
   0  12  -2   57.97   12.54
   0  12   2   61.09    8.99
   0  12  -2   70.39    9.04
   0  12  -2   61.15   13.03
   0  12   2   45.79   11.36
   0  12  -2   70.18   12.15
   0  12   2   60.36   10.27
   0  12  -2   64.64    9.93
   0  12   2   53.90   10.65
   0  12  -3   58.45   12.66
   0  12  -3   55.24   12.10
   0  12  -3   64.95   11.47
   0  12   3   64.48    9.38
   0  12  -3   62.43    8.63
   0  12   3   42.99   11.32
   0  12  -3   62.80   13.69
   0  12   3   62.78   10.71
   0  12  -3   71.93   10.42
   0  12   3   62.61   11.84
   0  12  -4   33.93    9.69
   0  12  -4   36.01   10.46
   0  12  -4   36.92    6.59
   0  12  -4   41.77   11.09
   0  12   4   27.20    8.79
   0  12  -4   44.34    8.18
   0  12   4   32.78    8.29
   0  12   4   32.96    7.15
   0  12  -4   41.99    9.00
   0  12   4   35.06    8.76
   0  12  -5   18.62    7.38
   0  12  -5   20.09    7.95
   0  12  -5   21.30    4.56
   0  12  -5   20.17    7.53
   0  12   5   19.05    6.35
   0  12  -5   18.90    5.08
   0  12   5   17.48    5.28
   0  12  -5   21.49    6.51
   0  12   5   15.43    5.79
   0  12  -6   14.04    5.34
   0  12  -6   14.92    6.70
   0  12  -6   13.48    3.75
   0  12  -6   13.41    5.00
   0  12   6   13.66    5.10
   0  12  -6   13.13    4.02
   0  12  -6   13.41    5.07
   0  12   6   15.12    6.05
   0  12   6   19.21    5.45
   0  12  -7  123.35   14.67
   0  12  -7  108.53   16.13
   0  12  -7  100.32   17.62
   0  12  -7  117.41   10.47
   0  12   7  115.11   13.71
   0  12  -7  127.78   18.79
   0  12   7  104.33   14.91
   0  12  -7  120.79   12.10
   0  12   7  109.26   15.83
   0  12  -8    3.66    2.97
   0  12  -8    4.12    3.81
   0  12  -8    2.82    1.35
   0  12  -8    3.05    1.99
   0  12   8    2.71    2.78
   0  12   8    1.97    1.42
   0  12  -8    4.11    2.26
   0  12   8    2.79    2.30
   0  12  -8    4.96    3.37
   0  12  -9    3.90    3.50
   0  12  -9    3.79    2.74
   0  12   9    4.60    3.41
   0  12  -9    2.34    2.64
   0  12   9    3.00    2.38
   0  12  -9    3.99    2.67
   0  12   9    5.66    4.17
   0  12 -10   30.49    9.43
   0  12 -10   34.29    9.54
   0  12  10   27.26    7.92
   0  12 -10   30.35    7.58
   0  12  10   32.55    7.33
   0  12  10   28.27    7.77
   0  12 -10   35.47    7.23
   0  12 -11    0.42    1.99
   0  12 -11    0.28    1.13
   0  12  11    0.72    0.89
   0  12 -11    0.21    0.76
   0  12  11    0.54    0.55
   0  12 -11   -0.19    0.65
   0  12  11   -0.65    1.14
   0  12  12   47.85    9.44
   0  12 -12   49.87   11.33
   0  12  12   34.28    8.64
   0  12 -12   50.36   11.29
   0  12 -12   62.52    9.04
   0  12  12   42.17    8.01
   0  12 -13    8.84    4.60
   0  12 -13   11.44    4.97
   0  12  13    5.63    3.60
   0  12  13    8.14    4.13
   0  12 -13   13.24    3.74
   0  12 -14   72.29   11.73
   0  12 -14   70.97   11.96
   0  12  14   47.79    9.68
   0  12  14   57.86    9.01
   0  12 -14   91.65    9.58
   0  12 -15   43.22    6.15
   0  12 -15   44.05    8.80
   0  12  15   31.45    6.51
   0  12 -15   33.35    7.19
   0  12 -16   13.45    4.49
   0  12  16    9.99    3.39
   0  13   0    0.83    1.67
   0  13   0    1.41    3.11
   0  13   0    0.73    1.14
   0  13   0   -0.80    1.62
   0  13   0    1.09    0.94
   0  13  -1    1.58    2.72
   0  13  -1   -0.64    1.02
   0  13  -1    2.92    2.61
   0  13  -1    0.78    0.84
   0  13   1    1.74    1.83
   0  13   1    1.54    2.01
   0  13  -1   -0.21    1.85
   0  13   1   -0.12    0.48
   0  13  -1    0.68    1.00
   0  13  -2    1.63    2.94
   0  13  -2    2.42    3.05
   0  13  -2    2.15    1.63
   0  13  -2    5.17    4.04
   0  13   2    3.81    2.71
   0  13  -2    3.80    2.00
   0  13  -2    3.65    3.12
   0  13   2    1.18    1.57
   0  13   2    2.19    1.97
   0  13  -3    0.15    1.23
   0  13  -3    1.39    2.73
   0  13  -3    0.84    1.12
   0  13  -3   -0.96    2.94
   0  13  -3    1.10    1.57
   0  13   3    1.58    2.11
   0  13  -3   -0.76    1.83
   0  13   3    0.28    2.51
   0  13   3    0.60    1.45
   0  13   4   -0.33    1.22
   0  13  -4    0.79    1.81
   0  13  -4    0.75    1.00
   0  13  -4    3.17    3.03
   0  13  -4    0.93    0.60
   0  13   4    4.14    3.09
   0  13   4   -0.92    1.10
   0  13  -4    0.32    0.33
   0 -13   4    0.72    0.72
   0  13  -4    0.78    0.91
   0  13  -5  228.66   20.35
   0  13  -5  215.97   22.52
   0  13  -5  208.68   22.55
   0 -13   5  200.18   14.84
   0  13   5  191.98   17.25
   0  13  -5  214.93   14.28
   0  13  -5  228.04   23.47
   0  13   5  172.71   19.18
   0  13   5  208.70   21.26
   0  13  -5  235.83   17.15
   0  13   6  123.96   15.98
   0  13   6  122.84   13.26
   0  13  -6  133.43   17.94
   0  13   6  108.07   14.43
   0  13  -6  134.39   17.95
   0  13  -6  141.09   17.46
   0  13  -6  143.26   15.71
   0  13  -7   43.70   10.34
   0  13  -7   42.90    9.89
   0  13   7   33.14    8.12
   0  13  -7   41.84    9.16
   0  13   7   34.08    8.51
   0  13  -7   44.13    8.29
   0  13   7   34.31    7.05
   0  13   8    1.14    0.82
   0  13  -8    2.85    2.91
   0  13  -8    1.71    2.35
   0  13   8    1.54    1.07
   0  13  -8    2.38    1.78
   0  13   8    0.99    1.38
   0  13   9    8.56    4.19
   0  13  -9   10.23    4.46
   0  13  -9   10.12    4.73
   0  13   9    8.86    3.55
   0  13  -9   11.25    3.87
   0  13   9    7.57    4.12
   0  13  10   38.44    8.16
   0  13 -10   36.65    8.36
   0  13 -10   41.69    9.67
   0  13  10   33.20    8.11
   0  13 -10   46.22    7.81
   0  13  10   33.03    6.70
   0  13 -11   78.71   11.76
   0  13 -11   80.68   13.02
   0  13  11   62.49    9.52
   0  13  11   81.54   11.63
   0  13 -11   93.09   10.56
   0  13  11   44.70    9.81
   0  13 -12    5.12    2.70
   0  13 -12    4.00    2.05
   0  13 -12    2.16    2.35
   0  13  12    1.81    1.17
   0  13  12    2.14    2.46
   0  13 -13   29.26    5.19
   0  13 -13   27.99    6.64
   0  13  13   15.33    4.64
   0  13  13   12.83    4.52
   0  14   0   -0.36    1.34
   0  14   0   -0.81    1.24
   0  14   0    0.64    0.71
   0  14  -1   12.27    4.68
   0  14   1   14.13    5.39
   0  14  -1   10.99    3.17
   0  14   1    9.80    3.62
   0  14   1   10.33    3.85
   0  14  -1    9.25    3.29
   0  14  -2    2.88    2.23
   0  14   2    5.43    2.66
   0  14  -2    1.71    1.89
   0  14   2    3.66    1.95
   0  14  -2    4.98    2.05
   0  14  -2    4.36    2.60
   0  14   2    1.51    0.75
   0  14   3   16.45    5.82
   0  14  -3   14.67    4.89
   0  14  -3   18.74    5.62
   0  14   3   11.71    3.65
   0  14   3   14.15    5.02
   0  14   4   24.14    6.78
   0  14  -4   26.99    6.46
   0  14  -4   27.67    6.76
   0  14   4   20.97    4.80
   0  14   4   19.80    5.33
   0  14   5    4.33    3.26
   0  14  -5    4.43    2.91
   0  14  -5    3.99    2.92
   0  14   5    2.69    1.69
   0  14   5    2.48    1.42
   0  14  -6    2.85    1.88
   0  14   6    5.20    3.24
   0  14  -6    2.46    1.93
   0  14   6    4.62    1.83
   0  14   6    4.90    2.67
   0  14   7   -0.45    0.58
   0  14  -7    6.26    3.44
   0  14   7    1.75    1.83
   0  14  -7    3.55    2.03
   0  14   7    2.81    1.81
   0 -14   7    1.13    0.81
   0  14   8    0.12    1.62
   0  14  -8    0.62    1.32
   0  14   8    0.46    0.75
   0  14  -8    0.44    0.93
   0  14   8   -1.69    1.53
   0 -14   8    0.64    0.19
   0  14  -9    1.13    1.28
   0  14   9    0.08    0.89
   0  14  -9    1.55    1.09
   0  14   9   -0.09    0.53
   0  14   9   -0.34    1.26
   0  14 -10   90.43   11.42
   0  14  10   96.87   11.08
   0  14 -10  103.10   10.12
   0  15   0   -0.36    0.67
   0  15  -1    7.36    3.32
   0  15   1   12.35    4.21
   0  15   2    4.13    2.28
   0  15  -2    1.71    1.32
   0  15  -3    4.69    2.47
   0  15   3    4.78    2.62
   0  15   4   48.58    7.87
   0  15  -4   52.05    8.15
   0  15   5   74.59    9.69
  -1   0   0    0.56    0.27
   1   0   0    0.75    0.36
   1   0   0    0.71    0.40
  -1   0   0    0.62    0.36
   1   0  -1  916.67   12.46
   1   0   1  905.40   13.15
   1   0  -1  907.72   13.73
  -1   0   1  881.98   13.08
  -1   0   1  901.95   13.70
   1   0   1  930.79   14.46
  -1   0  -1  902.78   13.62
  -1   0   2 2783.60   23.48
   1   0  -2 2272.40   22.44
  -1   0  -2 2556.30   24.95
   1   0   2 2464.55   24.83
   1   0  -2 2434.68   24.59
  -1   0  -2 2243.76   22.62
  -1   0   2 2734.96   25.41
   1   0   2 2665.72   25.65
  -1   0   3  582.41   12.29
  -1   0  -3  511.87   12.68
  -1   0   3  622.09   14.98
   1   0   3  585.29   13.67
  -1   0   3  622.21   13.34
  -1   0  -3  549.90   11.87
   1   0   3  599.58   13.15
  -1   0   4 2200.64   27.29
   1   0   4 2315.86   30.78
  -1   0   4 2148.26   30.23
   1   0   4 2252.99   27.72
  -1   0  -4 2315.42   26.18
  -1   0   5   30.56    3.52
  -1   0   5   28.55    3.92
   1   0   5   33.41    4.03
  -1   0  -5   29.13    3.80
   1   0   5   31.14    3.45
  -1   0   6 5028.42   50.90
   1   0   6 5006.84   55.27
  -1   0   7 4405.60   56.98
   1   0   7 4327.52   48.17
  -1   0   8 2360.02   40.85
  -1   0  -8 2638.69   48.27
  -1   0   9  336.69   16.65
  -1   0  -9  324.06   18.12
  -1   0  10  523.52   22.06
  -1   0 -10  529.59   24.77
   1   0  11  235.64   15.48
  -1   0  11  230.87   15.43
  -1   0 -11  244.57   14.19
  -1   0 -11  223.01   16.90
  -1   0  11  226.38   13.17
   1   0  11  215.10   14.02
  -1   0  11  174.51   17.62
  -1   0  11  228.66   17.50
   1   0  11  208.19   16.11
   1   0  12 1105.92   35.94
  -1   0  12 1071.15   41.40
  -1   0  12 1128.36   36.19
  -1   0 -12 1069.14   31.41
  -1   0 -12 1125.60   40.89
  -1   0  12 1129.28   31.18
   1   0  12 1029.69   37.71
  -1   0  12 1060.54   40.39
   1   0  12 1074.24   32.56
  -1   0  12  724.05   40.07
   1   0  12  806.48   34.81
  -1   0  12 1193.92   33.84
   1   0  12 1104.45   29.73
   1   0  13  200.42   15.88
  -1   0  13  188.20   17.83
  -1   0  13  198.87   16.04
  -1   0 -13  186.80   13.71
  -1   0 -13  178.69   17.47
  -1   0  13  198.31   13.41
  -1   0  13  178.61   17.86
   1   0  13  168.11   15.94
   1   0  13  182.43   13.96
   1   0  13  115.07   14.52
  -1   0  13   87.40   16.88
   1   0  13  199.73   12.97
  -1   0  13  199.28   14.33
   1   0  14  188.02   16.34
  -1   0  14  206.42   19.14
   1   0  14  152.69   12.96
  -1   0 -14  198.08   19.96
  -1   0  14  194.93   16.82
  -1   0  14  195.46   19.15
   1   0  14  188.56   17.57
  -1   0 -14  196.87   14.34
  -1   0  14  203.60   14.30
   1   0  14  199.35   13.78
  -1   0  14  212.72   15.41
   1   0  15   23.34    6.73
  -1   0  15   25.89    7.48
  -1   0 -15   28.48    5.64
  -1   0 -15   18.45    6.57
  -1   0  15   22.06    5.77
   1   0  15   22.65    4.96
  -1   0  15   28.77    5.71
  -1   0  15   27.57    5.67
   1   0  15   30.47    5.43
   1   0  15   23.17    6.45
  -1   0  15   28.29    7.37
   1   0  16   -1.51    1.79
  -1   0  16   -0.25    2.65
   1   0  16    1.58    1.68
  -1   0  16    2.96    2.81
  -1   0  16    0.04    0.39
   1   0  16    1.46    1.39
  -1   0  16    0.61    1.45
   1   0  16    0.37    1.16
  -1   0  16    0.80    2.56
  -1   0  16    3.54    2.69
  -1   0 -16    1.46    1.54
   1   0  16    0.19    0.57
  -1   0  16    2.21    2.74
  -1   0  17  365.64   28.09
  -1   0  17  394.30   34.96
   1   0  17  302.05   25.08
  -1   0 -17  337.26   20.47
  -1   0  17  340.26   20.43
  -1   0  17  266.11   25.97
   1   0  17  343.18   21.29
  -1   0  17  336.00   21.95
   1   0  17  330.97   19.52
  -1   0  18   92.48   14.12
  -1   0  18   97.18   17.61
   1   0  18   85.21   13.73
  -1   0 -18   87.46   10.37
  -1   0  18   90.43   10.67
   1   0  18   87.45   10.67
  -1   0  18   70.38   13.54
  -1   0  18   85.92   11.45
   1   0  18   87.13   10.30
  -1   0  19   97.92   14.17
  -1   0  19   50.60   14.11
   1   0  19   84.68   10.80
  -1   0  19   85.52   10.53
  -1   0  19   85.23   11.59
   1   0  19   83.76   10.28
   1   0  19   85.26   13.75
  -1   0  19  106.77   19.05
  -1   0 -19   89.21   10.58
   1   0  20    3.00    1.99
  -1   0  20    2.27    1.72
  -1   0 -20    3.40    2.07
   1   0  20   -0.48    1.30
  -1   0  20    3.56    2.71
  -1   0  20    5.82    4.85
  -1   0  20    4.16    2.78
   1   0  20    3.32    2.50
  -1   0 -21   75.48    9.43
  -1   0  21   67.58    9.98
  -1   0  21   91.02   16.46
  -1   0  21   78.70   13.91
  -1   0  21   81.80   10.05
   1   0  21   87.83   10.62
   1   0  21   59.05   12.34
  -1   0  22   26.00    8.70
   1   0  22   32.27    9.89
   1   0  22   26.89    8.09
  -1   0 -22   24.51    5.29
  -1   0  22   30.37    8.37
   1   0  22   31.53    6.03
  -1   0  22   29.45    5.74
   1   0 -22   25.87    6.16
  -1   0 -22   20.64    5.42
  -1   0 -23  226.16   14.45
  -1   0  23  241.50   25.23
   1   0  23  233.70   24.61
  -1   0  23  225.02   21.09
   1   0  23  224.25   15.57
   1   0 -23  217.62   16.81
  -1   0 -23  162.23   13.04
  -1   0  24   17.28    6.62
   1   0  24   17.35    6.04
  -1   0  24   22.75    6.33
   1   0  24   16.87    3.98
   1   0 -24   16.84    4.12
  -1   0 -24   11.00    3.09
  -1   0  25   88.43   13.09
   1   0  25   89.70   13.16
  -1   0  25   90.33   11.28
   1   0  25   93.54   11.53
   1   0  25  102.41    8.72
   1   0 -25   88.28    8.56
   1   0  26   14.31    4.79
  -1   0  26   21.55    5.89
   1   0  26   14.56    4.18
  -1   0  26   16.43    4.23
  -1   1  26    3.20    1.84
  -1   1  26    4.28    2.20
  -1   1  25   71.30    9.88
   1  -1  25   64.56    9.41
  -1   1  25   62.36   10.65
   1  -1  25   58.50   11.11
   1  -1  25   72.21    7.35
   1   1 -25   67.38    7.21
  -1   1  24   47.22   10.56
   1  -1  24   47.89   10.16
  -1  -1 -24   52.89    6.04
   1  -1  24   48.66    8.92
  -1   1  24   45.18    8.88
  -1  -1 -24   29.50    5.03
   1   1 -24   41.17    6.42
   1  -1  24   51.53    6.82
   1   1 -23   61.17    8.68
  -1  -1 -23   50.95    7.42
  -1   1  23   59.22   10.79
   1  -1  23   67.46    8.41
  -1   1  23   66.32   12.91
   1  -1  23   65.70   12.62
  -1  -1 -23   59.00    7.44
  -1   1  23   48.15    7.93
  -1   1  22   25.67    6.52
  -1   1  22   35.57    6.25
   1  -1  22   31.73    6.15
  -1   1  22   33.17    8.69
   1   1 -22   31.86    6.71
   1  -1  22   16.04    6.81
  -1  -1 -22   33.16    5.83
   1  -1  22   28.73    9.19
  -1   1  22   34.60    9.81
  -1   1  21    4.72    2.99
   1   1 -21    3.09    2.33
  -1  -1 -21    4.93    2.52
  -1   1  21    5.69    3.93
   1  -1  21    3.66    3.75
  -1   1  21    4.32    1.98
   1  -1  21    4.21    2.58
  -1   1  21    7.12    4.35
   1  -1  21    3.38    2.54
   1  -1  20  202.21   22.91
  -1   1  20  279.10   18.97
   1  -1  20  285.08   19.62
   1  -1  20  214.84   23.92
  -1   1  20  256.13   25.39
  -1   1  20  268.22   21.11
  -1   1  20  304.72   31.54
   1   1 -20  258.60   20.87
  -1  -1 -20  279.76   18.85
  -1   1  19  147.43   13.86
  -1  -1 -19  136.84   12.98
  -1   1  19  136.83   14.87
   1  -1  19  113.44   16.81
  -1   1  19  127.07   17.50
   1  -1  19  126.93   13.25
  -1   1  19  152.36   22.30
  -1   1  18  129.31   20.06
  -1   1  18  117.54   12.16
  -1  -1 -18  119.31   12.09
  -1   1  18   64.91   14.66
   1  -1  18  110.38   15.89
  -1   1  18  112.19   13.34
   1  -1  18  111.60   12.35
  -1   1  18   94.59   15.11
  -1   1  17  123.64   13.41
   1  -1  17  114.51   12.25
  -1   1  17  113.13   15.78
   1  -1  17  118.08   15.62
  -1  -1 -17  119.22   12.16
  -1   1  17  147.92   21.41
  -1   1  17  116.24   11.87
  -1  -1 -16   32.92    6.11
  -1   1  16   12.32    7.27
   1  -1  16   31.41    6.32
  -1   1  16   28.52    5.73
  -1   1  16   27.59    7.74
   1  -1  16   27.35    7.80
  -1   1  16   40.04    7.19
   1  -1  16   17.66    6.89
   1  -1  15   13.62    4.85
  -1   1  15   14.25    5.62
  -1   1  15    5.99    5.45
   1  -1  15   17.31    5.66
  -1   1  15   16.04    5.53
  -1   1  15   20.32    5.12
   1  -1  15   17.58    4.47
  -1   1  15   18.59    4.58
  -1   1  15   16.19    4.94
  -1   1  15   11.36    4.00
  -1  -1 -15   12.37    5.22
  -1  -1 -15   21.39    4.87
   1  -1  14  192.31   16.40
  -1   1  14  179.19   18.37
   1  -1  14  185.40   17.86
  -1  -1 -14  194.77   14.18
  -1   1  14  208.50   14.42
  -1   1  14  188.62   15.75
  -1   1  14  172.87   17.88
  -1   1  14  191.15   15.18
  -1   1  14  126.15   18.15
  -1   1  14  226.38   18.05
  -1  -1 -14  191.74   18.80
   1  -1  14  193.14   14.49
   1  -1  13  118.17   12.07
   1  -1  13  104.25   13.13
  -1   1  13  119.49   14.15
  -1   1  13  129.68   12.30
  -1   1  13  106.53   13.45
  -1  -1 -13  125.22   13.95
  -1  -1 -13  126.70   11.08
  -1   1  13   70.68   13.76
  -1   1  13  126.00   11.68
  -1   1  13  122.91   10.53
   1  -1  13  123.31   11.18
  -1   1  12  286.71   17.53
  -1   1  12  296.29   16.76
  -1   1  12  224.48   20.23
   1  -1  12  284.13   17.82
  -1   1  12  271.34   19.76
   1  -1  12  246.94   18.84
  -1  -1 -12  279.91   19.94
  -1   1  12  294.31   15.60
   1  -1  12  268.37   15.97
  -1   1  11   97.82    9.69
  -1  -1 -11  110.69   11.98
  -1   1  11   64.85   11.68
  -1   1  11  107.21    9.58
  -1   1  11   99.83    8.57
   1  -1  11   93.87    9.67
   1  -1  11   87.70    8.97
   1  -1  11   86.05   10.28
  -1   1  11   98.10   10.94
  -1  -1 -10   10.91    3.45
  -1   1  10    9.25    2.76
  -1  -1  -9  301.86   17.05
  -1  -1  -8  422.28   18.47
  -1  -1  -7  740.47   22.33
  -1   1   7  785.71   21.53
   1  -1   6  923.82   22.09
  -1   1   6  983.54   21.59
  -1  -1  -6  926.79   22.76
  -1   1   5  345.04   12.27
  -1  -1  -5  319.26    9.73
   1  -1   5  326.60   12.25
  -1  -1  -5  314.11   11.96
  -1   1   5  336.01   11.43
   1  -1   5  304.81   12.96
  -1   1   5  287.15    9.91
   1  -1   4 3038.50   34.58
  -1  -1  -4 3046.58   28.43
  -1   1   4 3120.85   33.88
  -1  -1  -4 3304.57   35.22
  -1   1   4 3429.34   32.28
   1  -1   4 3155.84   37.46
  -1   1   4 2950.72   27.37
   1  -1   3 5376.07   42.64
  -1   1   3 4020.28   35.90
  -1  -1  -3 3746.36   30.36
  -1   1   3 4007.60   29.38
   1  -1   3 5319.57   42.92
  -1  -1  -3 4402.51   37.48
  -1   1   3 3734.95   26.10
   1   1  -3 4820.47   43.66
   1  -1   2 1178.81   18.21
  -1   1   2 1220.75   13.64
  -1   1   2 1135.80   17.52
  -1  -1  -2 1116.81   15.94
  -1  -1  -2 1157.50   17.26
   1  -1   2 1220.59   17.73
   1   1  -2 1114.44   18.86
  -1   1   2 1264.37   11.31
   1   1  -1  317.23    7.32
  -1   1   1  339.24    9.22
  -1   1   1  328.76    7.26
  -1  -1  -1  308.79    8.33
   1  -1   1  333.32    8.85
  -1  -1  -1  305.46    8.27
   1  -1   1  341.72    7.73
  -1   1   1  332.86    5.13
   1   1  -1  324.26    5.94
   1   1  -1  340.44    9.42
  -1   1   1  330.38    6.42
  -1   1   1  337.44    6.41
   1   1  -1  325.51    5.98
  -1   1   0  483.19    9.52
   1   1   0  461.26    8.72
   1  -1   0  505.91   10.00
   1  -1   0  472.72   11.08
  -1   1   0  518.35    7.84
   1  -1   0  495.57    7.36
  -1  -1   0  498.31   10.35
  -1  -1   0  483.53    8.26
   1   1   0  504.30   10.84
  -1  -1   0  483.97    8.10
   1  -1  -1  328.52    6.38
   1  -1  -1  318.93    8.92
  -1  -1   1  315.78    7.49
   1  -1  -1  311.33    7.31
  -1   1  -1  355.52    8.90
  -1   1  -1  334.70    7.97
   1   1   1  349.17    9.21
  -1  -1   1  329.38    8.69
   1  -1  -1  337.58    6.34
   1  -1  -1  339.19    5.35
  -1   1  -2 1104.36   17.06
  -1  -1   2 1402.82   17.26
   1  -1  -2 1159.60   17.83
   1   1   2 1161.19   17.35
  -1   1  -2 1188.75   17.92
   1   1   2 1316.96   19.16
  -1  -1   2 1128.37   17.72
   1  -1  -2 1331.52   14.01
   1  -1  -2 1317.05   13.73
   1   1   3 4842.46   36.99
  -1  -1   3 5070.19   38.00
  -1   1  -3 5238.00   43.75
   1   1   3 5378.60   42.24
  -1  -1   3 4883.60   41.38
   1   1   4 3202.54   31.71
  -1   1  -4 3121.31   37.95
   1   1   4 3258.88   36.14
  -1  -1   4 3046.01   41.97
   1   1   5  317.01   10.57
  -1   1  -5  307.84   13.28
   1   1   5  342.39   12.91
  -1  -1   5  316.02   14.52
  -1  -1   5  289.92   12.07
   1   1   6  940.14   19.56
   1   1   6  940.90   23.31
  -1   1  -6  848.41   24.55
  -1  -1   6  832.04   24.96
  -1  -1   6  906.70   23.10
   1   1   7  795.01   19.32
  -1  -1   7  701.50   21.91
   1   1   8  453.68   15.63
  -1   1  -8  400.12   19.53
  -1  -1   8  392.13   17.60
  -1   1  -9  298.51   17.70
  -1  -1   9  282.88   15.83
  -1   1 -10    5.61    2.85
  -1  -1  10    7.38    2.61
   1   1  11   88.29    8.78
   1   1  11   90.16   16.60
  -1  -1  11   93.51   11.53
   1   1  11  104.18   11.15
  -1   1 -11   85.51   11.09
  -1  -1  11   93.23   10.24
  -1  -1  11  101.89    8.75
  -1   1 -11   92.29    8.93
   1   1  11  104.22   10.35
  -1   1 -12  294.48   21.58
  -1  -1  12  275.20   16.29
   1   1  12  296.41   15.83
   1   1  12  259.15   15.95
   1   1  12  259.74   18.77
  -1  -1  12  239.48   20.58
   1   1  12  297.51   16.04
  -1  -1  12  281.86   18.83
  -1  -1  12  297.33   15.90
   1   1  12  244.53   18.38
   1   1  12  273.87   18.17
  -1   1 -12  280.06   16.18
   1   1  13  120.20   12.47
  -1  -1  13  120.70   11.03
   1   1  13  138.38   11.00
   1   1  13  123.30   11.21
  -1  -1  13   96.17   13.77
   1   1  13  116.88   13.18
  -1   1 -13  128.24   15.66
   1   1  13  109.43   10.73
  -1  -1  13  118.89   12.95
  -1  -1  13  131.99   11.01
  -1  -1  13  111.05   14.43
   1   1  13   79.33   12.25
  -1   1 -13  124.98   11.32
  -1  -1  14  208.65   14.48
   1   1  14  174.76   16.29
   1   1  14  170.39   17.19
  -1  -1  14  217.43   15.61
   1   1  14  199.73   14.40
  -1   1 -14  215.15   15.06
  -1   1 -14  214.03   21.30
  -1  -1  14  206.41   17.65
  -1  -1  14  171.04   18.34
  -1  -1  14  263.59   25.69
  -1  -1  14  164.37   18.65
   1   1  14  193.05   14.70
   1   1  14  112.15   15.93
   1   1  14   65.42   12.34
  -1  -1  15   23.26    8.10
  -1  -1  15   20.57    4.83
   1   1  15   16.88    4.64
   1   1  15   11.46    5.16
   1   1  15   17.16    4.48
  -1  -1  15   20.52    4.54
  -1   1 -15   13.65    5.67
  -1  -1  15   10.38    4.13
  -1  -1  15   13.70    5.99
   1   1  15   17.11    5.46
   1   1  15    0.95    4.84
  -1  -1  15   16.60    5.93
  -1   1 -15   17.64    4.43
   1   1  16   34.37    6.31
  -1  -1  16   35.34    6.70
  -1  -1  16   24.27    7.99
   1   1  16   31.74    6.45
   1   1  16   33.20    8.20
   1   1  16    9.29    7.03
  -1  -1  16   35.50    8.51
  -1  -1  16   34.10    6.38
  -1  -1  16   37.52   10.66
  -1   1 -16   35.75    6.45
  -1  -1  17  111.09   17.30
   1   1  17  116.45   12.45
  -1   1 -17  115.45   11.93
   1   1  17  107.90   15.26
  -1  -1  17  126.56   17.09
  -1  -1  17  132.71   12.82
  -1  -1  17  124.66   20.14
  -1  -1  17  108.86   12.73
   1   1  17  105.72   12.22
  -1  -1  18  128.59   20.99
  -1  -1  18  120.57   12.45
  -1  -1  18  125.55   17.15
  -1   1 -18  119.06   12.13
   1   1  18  105.04   15.54
   1   1  18  107.93   12.37
   1   1  18  111.38   12.19
  -1  -1  18  103.87   12.73
  -1  -1  19  140.42   21.90
   1   1  19  132.73   17.51
  -1  -1  19  144.38   18.41
  -1   1 -19  134.86   13.18
  -1  -1  19  147.75   13.96
   1   1  19  140.67   13.78
   1   1  19  135.50   13.45
  -1  -1  20  289.53   31.97
   1   1  20  276.15   25.57
   1   1  20  258.04   18.53
  -1   1 -20  211.37   18.52
  -1  -1  20  315.70   27.98
  -1  -1  20  293.63   19.75
   1   1  20  284.55   19.53
  -1   1 -20  273.43   18.80
  -1  -1  20  279.74   25.02
   1   1  21    2.84    2.42
  -1   1 -21    5.87    2.55
  -1   1 -21    2.77    2.07
  -1  -1  21    4.98    2.76
   1   1  21    6.68    3.07
  -1  -1  21    4.91    3.72
  -1  -1  21    7.47    4.83
   1   1  21    5.52    2.60
  -1  -1  21    5.24    2.50
  -1   1 -22   33.33    6.28
  -1   1 -22   22.26    5.44
   1   1  22   30.60    5.96
   1   1  22   18.14    7.03
  -1  -1  22   26.24    7.45
  -1  -1  22   32.84    7.57
   1   1  22   42.22   11.01
  -1  -1  22   35.03   10.06
   1   1  23   74.85   13.95
  -1  -1  23   70.71   13.48
  -1  -1  23   66.10   11.43
   1   1  23   55.04   10.64
  -1   1 -23   67.96    8.04
   1   1  23   67.73    8.41
   1  -1 -23   61.16    9.03
  -1   1 -23   48.76    7.21
  -1  -1  24   51.34    9.30
   1   1  24   52.15   10.79
  -1  -1  24   45.76   10.33
   1   1  24   48.88    6.59
   1  -1 -24   49.06    7.24
  -1  -1  25   68.26    9.77
   1   1  25   74.13   10.29
   1   1  25   74.30   11.74
  -1  -1  25   64.42   11.18
   1  -1 -25   61.58    7.24
   1   1  25   68.15    6.96
  -1  -1  25   61.87    9.43
   1   1  26    6.33    2.68
  -1  -1  26    6.39    2.50
   1   1  26    7.63    3.33
  -1  -1  26    6.07    3.05
  -1   2  25   57.27   10.04
   1  -2  25   46.74    9.29
   1   2 -25   54.82    6.32
   1  -2  25   44.41    7.44
  -1   2  25   55.81    8.59
  -1  -2 -24   10.53    2.67
   1  -2  24   11.70    4.90
  -1   2  24   10.49    4.46
   1  -2  24   11.54    3.15
  -1   2  24    9.73    3.92
   1  -2  24   10.29    4.01
   1   2 -24    9.64    3.03
  -1  -2 -24    4.39    2.10
  -1   2  24    4.33    2.76
   1  -2  24    0.77    0.79
  -1  -2 -23   17.98    4.02
   1  -2  23   15.29    6.55
  -1   2  23   18.61    6.58
   1  -2  23   17.61    4.26
  -1   2  23   16.48    5.63
   1  -2  23   14.27    5.15
   1  -2  23    7.71    4.66
   1   2 -23   17.84    4.49
  -1   2  23   14.54    4.68
   1  -2  22   50.17    7.59
  -1   2  22   59.60   11.31
   1  -2  22   27.69    8.48
   1   2 -22   53.70    8.67
   1  -2  22   56.07   12.27
  -1   2  22   57.62   12.55
  -1  -2 -22   50.58    7.39
  -1   2  22   47.30    8.31
  -1   2  21   28.09    6.82
   1   2 -21   28.14    6.68
   1  -2  21   18.40    6.47
  -1  -2 -21   29.92    5.75
   1  -2  21   32.00    6.25
  -1   2  21   40.13    6.73
  -1   2  21   34.12   10.93
   1  -2  21   28.81    9.45
  -1   2  21   19.85    7.32
  -1   2  20   31.44    7.26
   1   2 -20   29.19    7.18
   1  -2  20   21.29    6.53
  -1  -2 -20   36.84    6.44
   1  -2  20   32.92   10.63
  -1   2  20   34.14   10.32
  -1   2  20   25.85    8.04
  -1   2  20   32.11    6.25
   1  -2  20   26.31    5.80
  -1   2  19    9.94    5.70
   1   2 -19   12.75    4.44
  -1   2  19   12.67    4.52
   1  -2  19   14.80    4.47
  -1   2  19   14.11    4.38
  -1  -2 -19   12.11    3.79
   1  -2  19    8.81    4.48
  -1   2  19   12.21    5.84
  -1   2  19   13.19    7.48
  -1   2  18  159.58   23.00
  -1   2  18  150.30   15.71
  -1  -2 -18  154.94   13.92
  -1   2  18  141.65   18.27
   1   2 -18  138.05   15.31
  -1   2  18  146.78   13.51
   1  -2  18  111.03   16.94
   1  -2  18  154.39   14.13
  -1   2  17  106.67   18.23
  -1   2  17  185.62   16.69
  -1   2  17  184.51   14.69
  -1   2  17  216.85   25.51
  -1  -2 -17  172.76   14.57
  -1   2  17  178.02   19.77
   1  -2  17  138.58   18.25
   1  -2  17  187.44   15.59
   1  -2  16   11.30    5.11
  -1   2  16   18.41    4.44
   1  -2  16   19.85    4.81
  -1  -2 -16   17.05    4.41
  -1   2  16   17.26    4.91
   1  -2  16   13.72    6.05
  -1   2  16   17.64    6.24
  -1   2  16    7.49    5.91
  -1   2  15   68.32    9.26
  -1   2  15   31.43   10.13
  -1   2  15   58.87    7.71
  -1   2  15   59.38    9.48
  -1  -2 -15   37.33    9.34
   1  -2  15   48.90    8.87
  -1  -2 -15   56.75    7.87
   1  -2  15   46.15   10.27
  -1   2  15   49.37    9.91
   1  -2  15   55.32    8.16
  -1   2  14   68.51    9.00
   1  -2  14   51.33    8.75
   1  -2  14   57.58    8.06
  -1   2  14   67.56    9.70
  -1   2  14   47.40   10.50
  -1   2  14   51.21    7.88
   1  -2  14   47.12   10.13
  -1   2  14   58.86    9.93
  -1  -2 -14   62.94   10.12
  -1   2  14   62.79    7.84
   1  -2  13    7.54    3.85
  -1   2  13   13.93    4.65
  -1   2  13    6.10    3.92
  -1   2  13   12.27    3.86
   1  -2  13   10.31    3.62
  -1  -2 -13    9.14    3.63
  -1   2  13   10.22    3.21
  -1   2  13   14.11    3.92
  -1   2  13   13.09    3.29
   1  -2  13   11.21    3.48
   1  -2  12   21.21    4.39
  -1   2  12   18.59    3.90
  -1   2  12   32.30    5.41
   1  -2  12   20.63    4.88
  -1   2  12   20.39    4.82
  -1  -2 -12   18.21    4.95
  -1   2  12   19.86    4.56
  -1   2  12    8.85    5.11
  -1   2  12   18.25    5.20
   1  -2  12   13.90    5.12
  -1   2  11  336.92   15.96
  -1   2  11  357.85   18.75
  -1   2  11  345.09   17.54
   1  -2  11  337.88   17.25
  -1   2  11  314.02   20.23
   1  -2  11  310.53   20.79
   1  -2  11  350.93   18.79
  -1  -2 -11  359.86   20.98
  -1   2  11  311.99   22.14
  -1   2  10  125.49   10.19
  -1   2  10  118.29   12.49
  -1   2  10  105.32   14.19
  -1   2  10  139.32   11.28
  -1  -2 -10  130.88   11.89
  -1   2   9  578.96   10.02
  -1  -2  -9  554.44   22.37
  -1   2   8 1056.21   27.57
  -1   2   8 1078.23   12.11
  -1  -2  -8 1072.73   28.99
  -1   2   8 1071.00   25.05
  -1   2   7   58.51    2.35
  -1   2   7   62.91    2.59
  -1   2   7   57.77    5.94
  -1  -2  -7   62.31    6.26
  -1   2   7   61.28    5.40
  -1   2   6  665.48   18.85
  -1  -2  -6  642.31   13.81
  -1   2   6  673.44   15.48
  -1  -2  -6  634.10   18.68
  -1   2   5  628.20   16.88
  -1  -2  -5  621.00   13.09
   1  -2   5  586.50   18.92
  -1  -2  -5  619.09   16.84
  -1  -2  -4 5340.17   37.74
   1  -2   4 6683.39   56.17
  -1   2   4 5223.19   45.53
  -1   2   4 4491.60   28.49
  -1  -2  -4 5570.48   46.86
  -1   2   4 4618.70   27.31
   1  -2   4 6287.76   56.54
  -1  -2  -3 1309.67   18.41
  -1   2   3 1554.09   12.27
   1  -2   3 1449.62   24.42
  -1   2   3 1378.85   21.70
  -1   2   3 1541.92   10.59
   1   2  -3 1234.03   24.86
  -1  -2  -3 1434.00   22.06
  -1   2   3 1483.01    9.52
   1  -2   3 1392.93   23.72
  -1  -2  -2  106.00    5.27
   1  -2   2  111.73    6.21
  -1   2   2  105.99    5.68
  -1   2   2  100.00    5.13
   1   2  -2  105.01    4.89
  -1  -2  -2  107.63    6.25
  -1   2   2  102.98    5.17
   1   2  -2   96.02    6.46
   1   2  -2  107.20    4.95
  -1  -2  -2  104.66    6.19
  -1  -2  -2  109.73    5.68
   1  -2   2  102.88    5.57
   1  -2   1  911.01   16.27
   1   2  -1  917.45   18.48
  -1   2   1  956.23   15.09
   1   2  -1  900.81   14.40
  -1   2   1  969.54   15.30
   1   2  -1  898.93   14.43
  -1  -2  -1  959.39   16.86
  -1  -2  -1  961.39   16.76
  -1  -2  -1  952.74   16.50
   1  -2   1  955.87   14.01
   1  -2   0 3625.27   33.29
   1  -2   0 3313.36   28.38
  -1   2   0 3123.75   27.48
   1   2   0 2647.77   16.69
  -1  -2   0 3365.51   28.72
   1   2   0 4163.47   32.58
  -1   2   0 3155.41   27.42
  -1  -2   0 3306.00   28.59
   1   2   0 4161.15   32.61
   1   2   0 3608.22   34.22
  -1  -2   0 3004.34   29.39
  -1   2   0 2967.26   21.71
   1  -2   0 2770.25   17.83
  -1  -2   1  933.14   11.71
   1  -2  -1  961.54   16.73
  -1  -2   1  920.16   14.43
   1  -2  -1  937.64   13.37
   1  -2  -1  914.66   14.91
   1  -2  -1  910.51   14.74
  -1  -2   1  900.49   14.25
  -1  -2   1  903.90   16.80
   1   2   1  911.28   16.97
  -1   2  -1  954.39   15.45
   1  -2  -2  108.12    5.80
   1  -2  -2  107.01    3.97
  -1  -2   2  107.85    4.56
  -1  -2   2  104.26    6.11
   1  -2  -2  102.03    5.17
   1  -2  -2  101.12    5.14
   1   2   2  111.62    6.07
  -1   2  -2  107.86    6.16
   1  -2  -3 1485.85   21.20
   1  -2  -3 1504.08   21.61
  -1  -2   3 1385.52   24.40
   1   2   3 1449.88   23.18
  -1   2  -3 1333.32   24.43
   1  -2  -4 7071.54   51.45
   1  -2  -4 7038.39   51.18
   1   2   5  652.57   15.22
  -1  -2   5  619.34   18.96
   1  -2  -5  590.84   16.61
   1  -2  -5  615.65   16.80
  -1   2  -5  576.58   19.32
   1  -2  -5  641.35   14.41
   1   2   5  628.11   17.65
   1   2   6  690.45   16.37
  -1  -2   6  650.42   20.95
   1  -2  -6  657.64   16.89
  -1   2  -6  616.21   22.10
   1   2   7   63.06    5.20
  -1  -2   7   51.85    6.38
  -1   2  -7   46.38    6.49
   1  -2  -7   56.99    5.52
   1   2   8 1105.86   23.17
  -1  -2   8  994.57   29.69
   1  -2  -8 1077.22   27.04
  -1   2  -8  975.02   32.07
   1   2   9  567.62   17.52
  -1  -2   9  561.37   23.79
   1  -2  -9  594.57   22.16
  -1   2  -9  538.56   25.57
  -1   2 -10  122.63   12.95
   1   2  10  127.98    9.86
   1   2  10  129.34   11.66
  -1  -2  10  125.07   11.84
   1   2  11  362.47   29.77
   1   2  11  345.04   20.48
  -1  -2  11  468.30   30.23
   1   2  11  337.67   19.89
  -1  -2  11  369.60   21.23
  -1   2 -11  390.51   24.57
  -1  -2  11  251.68   21.82
   1   2  11  320.16   17.25
   1   2  11  249.92   22.15
  -1  -2  11  374.32   17.22
  -1   2 -11  379.88   17.93
   1   2  11  301.58   19.62
   1   2  11  421.16   17.95
  -1   2 -12   21.00    6.13
  -1  -2  12   19.88    5.13
   1   2  12   15.51    4.00
   1   2  12   16.41    4.69
   1   2  12   18.48    5.17
  -1  -2  12   13.38    5.06
  -1   2 -12   24.43    4.69
   1   2  12   15.96    3.90
  -1  -2  12   21.78    4.27
   1   2  12   15.95    4.85
  -1  -2  12   17.96    6.47
   1   2  12   13.14    6.81
   1   2  12   15.33    4.10
   1   2  12    7.38    4.78
  -1  -2  13   13.68    5.82
  -1   2 -13   11.55    3.25
  -1  -2  13    8.46    3.46
  -1   2 -13   11.69    4.73
   1   2  13   10.23    4.14
   1   2  13    7.94    3.35
   1   2  13   11.34    4.29
  -1  -2  13    7.68    4.23
  -1  -2  13   11.11    4.69
  -1  -2  13   13.07    3.41
   1   2  13   11.72    3.48
   1   2  13   11.92    3.34
   1   2  13    9.19    3.62
   1   2  13    7.52    4.79
   1   2  14   63.81   10.42
  -1  -2  14   65.00    8.25
   1   2  14   58.84    8.58
   1   2  14   42.53    8.47
  -1  -2  14   68.15   13.46
  -1   2 -14   66.31   11.85
   1  -2 -14   53.54    6.93
  -1   2 -14   68.76    8.46
  -1  -2  14   62.53   11.57
   1   2  14   37.97    8.67
  -1  -2  14   62.31    9.72
   1   2  14   62.12    8.20
   1   2  14   35.81    9.62
  -1  -2  15   43.93    8.89
  -1  -2  15   65.02   13.95
  -1  -2  15   51.21    7.74
  -1   2 -15   52.08    7.86
   1   2  15   44.41    7.95
   1   2  15   50.26    7.70
   1   2  15   48.47    9.45
   1  -2 -15   51.05    7.06
   1   2  15   25.86    7.50
  -1  -2  15   51.44   10.58
   1   2  15   24.26    9.35
  -1  -2  16   16.28    7.09
   1   2  16   15.89    5.84
   1   2  16   10.65    6.09
  -1   2 -16   20.70    5.10
   1   2  16   15.73    4.54
  -1  -2  16   21.68    7.07
  -1  -2  16   20.40    4.83
   1   2  16   17.91    4.77
  -1  -2  17  183.84   21.19
  -1  -2  17  177.99   23.52
  -1  -2  17  179.59   14.99
  -1   2 -17  175.06   14.66
   1   2  17  176.68   15.22
   1   2  17  155.63   18.30
  -1   2 -17  157.08   15.17
   1   2  17  168.94   14.76
  -1  -2  18  178.91   21.30
   1   2  18  159.33   14.47
  -1   2 -18  169.87   14.46
  -1  -2  18  147.70   22.47
   1   2  18  143.59   17.74
   1   2  18  171.64   15.23
  -1   2 -18  125.49   14.03
  -1  -2  18  155.86   14.43
  -1  -2  19   12.45    4.13
   1   2  19   14.50    4.33
  -1  -2  19   13.64    6.97
   1   2  19   14.89    4.48
  -1   2 -19   12.40    4.00
  -1   2 -19   14.35    4.22
  -1  -2  19   16.88    6.36
  -1  -2  19   10.68    6.05
   1   2  19    9.40    4.18
  -1  -2  20   32.21    6.49
   1   2  20   35.16    6.86
  -1  -2  20   33.25   10.93
   1   2  20   32.92    6.60
  -1   2 -20   29.58    6.57
  -1   2 -20   31.35    6.34
  -1  -2  20   33.29    9.22
  -1  -2  20   29.37    8.71
   1   2  20   38.72    9.18
   1   2  21   30.71    6.11
  -1  -2  21   35.35    6.50
  -1  -2  21   37.63   10.62
   1   2  21   32.33    6.82
   1   2  21   31.12    8.40
  -1   2 -21   35.01    6.45
  -1   2 -21   25.98    5.77
  -1  -2  21   37.39    8.80
  -1  -2  21   34.33    8.85
   1   2  22   52.67    7.71
   1   2  22   49.75    7.68
  -1  -2  22   53.41    9.97
  -1  -2  22   48.57    9.97
  -1   2 -22   50.22    7.67
   1   2  22   44.79    9.93
  -1  -2  22   51.16   11.80
   1   2  22   61.04   12.81
  -1   2 -22   39.39    6.85
   1   2  23   18.63    4.30
  -1  -2  23   17.28    4.85
   1   2  23   14.53    4.08
  -1  -2  23   19.84    6.03
  -1   2 -23   20.26    4.39
   1   2  23   16.37    5.92
  -1   2 -23   15.40    3.88
   1   2  23   17.64    6.50
  -1  -2  23   16.31    6.65
  -1  -2  24   12.67    4.60
   1  -2 -24    8.83    3.33
   1   2  24   11.07    3.11
   1   2  24   10.83    5.00
  -1  -2  24    9.65    4.39
  -1  -2  25   65.58    9.96
   1   2  25   48.73    9.26
  -1  -2  25   53.32    9.77
   1   2  25   61.38    6.39
  -1  -2  25   54.06    8.35
   1   2  25   57.81    8.85
   1  -2 -25   46.38    6.24
  -1   3  25   47.20    8.60
  -1   3  25   42.50    6.95
   1   3 -25   42.67    5.19
  -1  -3 -24    0.91    0.69
   1   3 -24    7.77    2.62
  -1   3  24    6.99    3.28
   1  -3  24    6.62    3.61
   1  -3  24    6.87    2.98
  -1   3  24    9.67    3.84
  -1   3  24    4.80    2.51
   1  -3  24    9.31    2.66
   1  -3  24    5.36    3.03
   1   3 -23    9.51    3.20
  -1  -3 -23   13.20    3.30
  -1   3  23   11.51    3.93
  -1   3  23    8.96    4.15
   1  -3  23   10.71    5.13
   1  -3  23   11.19    3.18
   1  -3  23    9.62    4.01
  -1   3  23    9.74    4.03
   1  -3  23    5.67    3.67
  -1   3  22   79.24   12.58
   1  -3  22   82.01   12.47
  -1  -3 -22   82.26    8.79
   1  -3  22   78.52    9.21
   1   3 -22   72.90    9.72
  -1   3  22   73.02   10.72
  -1   3  22   81.74   14.48
   1  -3  22   69.12   14.06
   1  -3  22   54.58   11.62
  -1  -3 -21    3.98    1.89
   1  -3  21    2.23    2.43
  -1   3  21    3.41    2.79
  -1   3  21    2.49    3.48
   1  -3  21    4.77    3.89
  -1   3  21    3.37    2.09
   1  -3  21    3.95    2.23
   1   3 -21    3.28    2.06
  -1   3  21    5.50    3.84
  -1   3  21    5.45    2.84
  -1   3  20    4.65    3.13
  -1   3  20    6.48    3.44
   1  -3  20    2.51    3.15
   1   3 -20    3.12    1.68
  -1  -3 -20    3.93    2.25
  -1   3  20    3.00    2.36
   1  -3  20    4.43    3.68
  -1   3  20    5.74    4.57
  -1   3  20    5.91    2.52
   1  -3  20    6.23    2.76
  -1   3  19  114.46   16.58
   1   3 -19  117.75   13.75
   1  -3  19  145.11   21.21
  -1   3  19  119.42   20.41
  -1  -3 -19  134.22   12.79
  -1   3  19  116.42   14.20
   1  -3  19  130.94   12.86
  -1   3  19  121.25   12.07
  -1   3  19   75.94   15.84
  -1   3  18   44.41    8.36
  -1  -3 -18   46.01    7.58
   1  -3  18   58.19   12.73
  -1   3  18   53.08   12.88
  -1   3  18   43.56    7.07
   1  -3  18   45.29    7.61
  -1   3  18   31.18    9.97
   1   3 -18   51.08    9.12
  -1   3  18   43.26    9.64
  -1   3  17   71.67   12.35
   1   3 -17   72.32   10.88
  -1   3  17   78.73   11.03
  -1   3  17   82.27   15.90
  -1   3  17   73.09    9.19
   1  -3  17   74.56    9.65
  -1  -3 -17   70.04    9.40
  -1   3  17   45.33   11.93
  -1   3  16   75.50   14.91
  -1   3  16   93.76   11.86
   1  -3  16   71.83   12.33
   1  -3  16   95.56   10.77
   1  -3  16   54.92   14.27
  -1  -3 -16   96.40   10.62
   1   3 -16   90.43   12.30
  -1   3  16   93.40   13.86
  -1   3  16   97.22   10.47
  -1   3  15    3.72    2.33
   1  -3  15    4.99    2.36
  -1  -3 -15    0.24    0.43
   1  -3  15    4.10    2.69
   1  -3  15    0.97    2.39
  -1   3  15    7.21    4.21
  -1   3  15    4.84    3.89
  -1   3  15    4.06    2.38
   1   3 -15    3.01    1.88
  -1   3  14  259.87   15.66
   1  -3  14  231.15   15.85
  -1   3  14  250.98   19.36
  -1   3  14  189.70   20.24
   1   3 -14  206.93   17.99
   1  -3  14  222.23   18.15
  -1   3  14  209.63   19.25
   1  -3  14  248.74   21.53
  -1  -3 -14  226.29   19.88
  -1   3  14  254.30   18.00
  -1   3  13   68.58    9.52
  -1   3  13   61.63    9.89
  -1   3  13   50.15   10.10
   1  -3  13   58.01    7.64
   1  -3  13   37.21    9.30
  -1   3  13   70.66    8.90
   1   3 -13   51.16    8.64
   1  -3  13   57.89    8.46
  -1   3  13   64.84    7.54
  -1  -3 -13   57.64    9.23
  -1   3  12  128.62   10.13
  -1   3  12  128.27   10.80
  -1  -3 -12  135.18   13.54
  -1   3  12  100.22   13.54
   1  -3  12  119.35   10.62
  -1   3  12  145.17   13.02
  -1   3  12  141.06   12.17
   1   3 -12  103.28   12.52
  -1   3  12   82.90   15.78
   1  -3  12  106.43   11.34
  -1   3  12  124.26   13.22
   1  -3  12   76.67   12.79
  -1   3  11   58.04   10.07
  -1   3  11   72.71    7.08
   1  -3  11   52.64    9.61
  -1   3  11   66.01    9.08
   1  -3  11   73.95    7.83
  -1   3  11   60.83   10.13
   1   3 -11   58.08    9.31
  -1   3  11   48.43   11.32
  -1  -3 -11   77.35    9.73
   1  -3  11   69.35    8.41
  -1   3  11   72.76    7.56
  -1   3  11   79.59    9.15
  -1   3  11   79.52    8.84
   1   3 -10  134.73   12.61
  -1   3  10  142.02   12.81
  -1   3  10  157.36   12.11
  -1   3  10  127.36   13.16
  -1   3  10  121.05   15.53
  -1  -3 -10  143.09   12.18
  -1   3  10  140.08   11.72
  -1   3   9  290.03   15.47
  -1  -3  -9  250.48   14.92
  -1   3   8  278.15   14.34
  -1   3   8  276.31   11.37
  -1  -3  -8  263.41   14.32
  -1   3   7   94.08    7.76
  -1   3   7   97.90    5.76
  -1  -3  -7   95.55    7.96
  -1  -3  -6  436.98   11.26
  -1   3   6  404.16   15.02
  -1   3   6  419.92   10.13
  -1  -3  -6  397.72   15.11
  -1  -3  -5 1493.34   20.54
  -1   3   5 1512.99   27.20
  -1  -3  -5 1450.96   26.83
   1   3  -4  161.28    8.04
  -1  -3  -4  149.23    6.49
   1   3  -4  161.51    8.12
  -1   3   4  162.32    8.38
  -1  -3  -4  145.94    7.88
   1  -3   4  151.52    9.40
  -1  -3  -3 1787.51   31.32
  -1  -3  -3 1773.97   31.37
   1   3  -3 1724.57   25.34
  -1   3   3 1691.04   25.43
   1   3  -3 1747.52   25.61
  -1  -3  -3 1678.25   22.52
   1  -3   3 1752.77   29.34
  -1  -3  -3 1686.65   25.57
  -1   3   2 5163.86   45.09
   1   3  -2 5975.96   46.52
  -1  -3  -2 5234.34   50.14
   1   3  -2 5963.92   46.42
  -1   3   2 5242.55   45.64
  -1  -3  -2 5244.32   49.61
   1   3  -2 4386.96   49.59
  -1  -3  -2 4391.58   38.03
   1  -3   2 4772.39   45.62
  -1   3   2 5135.37   43.87
   1  -3   2 4899.86   43.12
  -1  -3  -2 4310.93   39.85
   1   3  -1  501.06   13.58
  -1  -3  -1  507.68   14.53
   1  -3   1  497.25   11.50
   1   3  -1  512.60   13.82
  -1   3   1  542.97   14.32
   1   3  -1  473.91   15.40
  -1   3   1  546.31   14.21
  -1  -3  -1  501.84   14.58
   1  -3   1  543.31   14.23
   1  -3   1  528.82   12.20
  -1  -3  -1  495.63   13.27
   1   3   0 4184.95   40.24
  -1  -3   0 4213.70   39.34
  -1   3   0 3996.91   38.33
  -1   3   0 4047.12   38.49
   1  -3   0 3513.44   23.57
  -1  -3   0 4626.84   41.42
   1   3   0 4615.50   45.71
   1   3   0 4181.51   40.07
  -1  -3   0 4559.62   41.22
   1  -3   0 4923.83   38.90
   1  -3   0 4506.94   40.65
   1  -3   0 4341.97   27.79
   1   3   1  506.40   14.62
  -1  -3   1  510.70   14.20
   1  -3  -1  504.58   13.82
  -1   3  -1  533.70   14.14
   1  -3  -1  503.24   13.93
  -1  -3   1  518.67    7.43
   1  -3  -1  558.11   13.73
  -1   3  -1  543.27   14.27
   1  -3  -1  520.69   11.38
   1  -3  -2 5045.72   44.37
  -1  -3   2 4536.32   45.25
   1   3   2 5137.28   46.58
   1  -3  -2 5019.33   44.35
   1  -3  -2 5037.98   42.10
   1  -3  -2 4702.18   30.10
  -1   3  -2 5437.61   50.35
   1  -3  -3 1683.27   27.21
   1   3   3 1737.22   27.42
  -1  -3   3 1706.09   29.56
   1  -3  -3 1676.76   27.21
   1  -3  -3 1823.28   14.36
  -1   3  -3 1861.05   32.68
   1  -3  -4  148.87    8.59
   1  -3  -4  146.63    8.48
  -1  -3   4  155.88    9.55
   1   3   4  150.26    8.51
  -1   3  -4  166.59   10.74
   1  -3  -5 1602.34   30.18
   1  -3  -5 1571.80   29.53
  -1  -3   5 1613.80   33.26
  -1   3  -5 1427.91   33.77
   1  -3  -5 1521.11   18.44
   1   3   5 1497.94   28.41
  -1  -3   6  446.82   18.65
  -1   3  -6  419.23   19.65
   1  -3  -6  409.13   11.83
  -1  -3   7   94.67    9.32
  -1   3  -7   97.14   10.06
   1  -3  -7   91.22    6.55
  -1  -3   8  240.47   15.32
  -1   3  -8  294.97   18.95
   1  -3  -8  271.13   12.84
  -1  -3   9  284.58   17.54
  -1   3  -9  279.88   19.55
   1  -3  -9  273.80   14.29
   1   3  10  143.14   17.85
   1   3  10  144.93   12.62
  -1   3 -10  159.79   15.69
  -1  -3  10  147.09   10.44
  -1   3 -10  158.10   11.38
   1   3  10  156.46   10.89
   1   3  10  128.59   13.36
   1   3  10  137.40   11.76
   1   3  10  144.23   10.79
  -1  -3  10  162.83   17.16
   1   3  10  112.40   13.96
  -1  -3  10  142.68   13.12
   1   3  11   73.57   13.82
   1   3  11   73.06    9.88
  -1   3 -11   77.12   11.68
  -1   3 -11   39.91    7.60
  -1   3 -11   81.87    8.39
  -1  -3  11   77.74    7.70
   1   3  11   51.33    8.30
   1   3  11   61.32   10.79
   1   3  11   72.31    9.61
  -1  -3  11   78.64   10.24
  -1  -3  11   82.60   12.98
   1   3  11   54.58   11.01
   1   3  11   66.22    7.94
   1   3  11   86.86    8.83
   1   3  12  130.42   18.30
   1   3  12  123.68   13.64
   1   3  12   92.46   14.32
  -1   3 -12  121.76   15.48
  -1   3 -12  132.64   11.40
   1   3  12   91.47   11.62
  -1  -3  12  125.80   10.48
  -1   3 -12   52.32   10.11
   1   3  12  140.88   12.06
   1   3  12  142.58   11.66
   1   3  12  109.36   12.50
  -1  -3  12  129.09   13.82
  -1  -3  12  145.36   17.69
   1   3  12  121.38   10.70
   1   3  13   42.74    9.01
   1   3  13   30.01    7.88
   1   3  13   63.27   13.76
   1   3  13   62.25    9.84
   1   3  13   32.22   10.16
  -1   3 -13   68.12    8.45
   1   3  13   77.02    9.02
  -1   3 -13   30.24    7.62
   1   3  13   67.96    8.46
  -1   3 -13   64.83   11.56
  -1  -3  13   70.25    8.18
   1   3  13   69.72    8.43
  -1  -3  13   59.78   11.54
  -1  -3  13   65.20   10.16
  -1  -3  13   68.41   12.83
   1   3  14  219.99   28.81
   1   3  14  226.22   19.95
  -1   3 -14  260.65   16.96
  -1  -3  14  223.81   22.87
  -1   3 -14  191.69   16.12
   1   3  14  252.32   17.05
   1   3  14  218.25   15.57
  -1  -3  14  242.98   15.97
   1   3  14  176.27   19.53
   1   3  14  242.09   17.30
  -1  -3  14  241.99   21.04
  -1  -3  14  256.73   25.82
  -1   3 -15    1.82    1.24
   1   3  15    3.22    2.25
   1   3  15    4.62    3.25
   1   3  15    4.51    2.59
  -1  -3  15    5.40    2.54
  -1  -3  15    2.51    3.09
  -1  -3  15    6.31    3.98
   1   3  15    2.24    1.99
   1   3  15    4.50    2.41
  -1   3 -15    2.38    1.56
  -1  -3  16   96.28   17.29
   1   3  16   92.77   10.62
  -1   3 -16  112.98   11.76
  -1  -3  16  117.12   16.00
  -1   3 -16   96.85   11.29
   1   3  16   91.00   11.32
  -1  -3  16  101.95   11.07
  -1  -3  16  107.56   16.71
   1   3  16   82.19   13.05
   1  -3 -16   90.15    9.63
   1   3  16   65.48   12.58
  -1   3 -17   64.93    9.56
   1   3  17   78.29    9.91
  -1   3 -17   81.44   10.00
  -1  -3  17   77.67   13.95
   1   3  17   83.00   10.94
  -1  -3  17   74.42    9.87
   1   3  17   76.59   12.44
  -1  -3  17   76.14   15.44
   1   3  17   46.39   11.03
  -1  -3  17   74.68   13.11
  -1  -3  18   46.27   12.01
  -1   3 -18   41.10    7.60
   1   3  18   43.55    7.36
   1   3  18   42.81    9.92
   1   3  18   46.09    8.15
  -1  -3  18   44.31    7.64
  -1   3 -18   48.35    8.01
  -1  -3  18   38.73   10.18
  -1  -3  18   49.88   10.82
   1   3  18   26.77    8.64
  -1   3 -19  126.59   12.86
   1   3  19  127.98   12.77
  -1   3 -19  137.60   13.47
  -1  -3  19  127.24   17.45
  -1  -3  19  120.91   12.71
  -1  -3  19  140.46   21.62
  -1  -3  19  144.97   19.13
   1   3  19  130.60   13.67
   1   3  19  126.00   16.44
  -1   3 -20    4.91    2.41
   1   3  20    6.45    3.11
  -1  -3  20    6.03    2.57
   1   3  20    5.98    2.97
  -1   3 -20    8.17    3.22
  -1  -3  20    2.67    2.66
  -1  -3  20    4.92    3.39
  -1  -3  20    4.40    3.56
   1   3  20    1.21    0.92
  -1   3 -21    0.95    1.19
  -1  -3  21    3.56    2.73
  -1   3 -21    0.86    0.50
  -1  -3  21    3.87    3.66
  -1  -3  21    5.01    3.38
   1   3  21    2.64    1.73
   1   3  21    2.36    1.77
   1   3  21    2.03    2.31
  -1  -3  22   76.04   14.17
   1   3  22   86.82   14.89
  -1   3 -22   90.44   10.30
   1   3  22   81.76   10.07
  -1   3 -22   74.19    8.33
  -1  -3  22   79.78   12.57
   1   3  22   78.15    8.81
   1   3  22   70.34   11.48
  -1  -3  22   84.19   12.71
  -1  -3  23   13.64    4.68
  -1   3 -23   12.43    3.40
   1   3  23   12.62    4.69
   1   3  23    9.69    3.35
   1   3  23   12.07    5.48
  -1  -3  23    9.62    4.84
   1   3  23   12.71    3.46
  -1  -3  23   12.29    4.64
  -1  -3  24    7.51    3.55
   1   3  24    6.02    2.62
   1   3  24   10.64    3.99
   1   3  24    6.81    4.04
  -1  -3  24    9.74    4.59
   1   3  24    8.80    2.44
  -1  -3  24   10.84    3.97
  -1  -3  25   53.54    8.95
  -1  -3  25   46.11    8.49
   1   3  25   38.96    7.76
  -1  -3  25   43.29    7.10
   1  -3 -25   24.06    4.36
   1   3  25   48.48    7.63
  -1   4  24   42.28    7.27
   1  -4  24   19.15    5.63
  -1   4  24   33.80    7.42
   1   4 -24   35.74    5.10
  -1   4  24   31.44    6.57
   1  -4  23    8.02    3.23
  -1   4  23    9.81    3.81
  -1  -4 -23   11.11    2.89
   1   4 -23    8.07    2.92
  -1   4  23    9.84    4.29
   1  -4  23    7.08    3.87
   1  -4  23    6.36    3.80
  -1   4  23    8.85    3.70
   1  -4  22   40.29    8.05
  -1  -4 -22   46.44    6.47
  -1   4  22   44.42    8.82
   1  -4  22   39.21    9.46
  -1   4  22   42.21   10.37
   1   4 -22   45.70    7.20
   1  -4  22   47.57    6.79
  -1   4  22   39.56    7.72
   1  -4  22   29.52    8.45
  -1   4  21   44.94    8.59
   1   4 -21   48.16    8.00
   1  -4  21   19.98    8.64
  -1   4  21   49.93   10.07
   1  -4  21   44.39    9.25
  -1  -4 -21   46.46    7.12
   1  -4  21   42.47   10.74
  -1   4  21   41.01   10.47
  -1   4  21   40.93    9.33
   1  -4  21   49.79    7.26
  -1   4  21   24.37    8.57
   1  -4  20   24.11    5.28
   1  -4  20   12.32    7.00
   1   4 -20   23.66    6.02
   1  -4  20   19.57    7.35
  -1   4  20   20.04    7.94
  -1  -4 -20   25.48    5.53
  -1   4  20   24.87    6.63
   1  -4  20   27.26    7.17
  -1   4  20   26.15    7.28
  -1   4  19    1.23    0.18
   1   4 -19    1.90    2.05
  -1  -4 -19    2.22    2.03
   1  -4  19    1.03    0.68
  -1   4  19    3.30    3.59
   1  -4  19    2.66    1.89
  -1   4  19    2.20    1.39
  -1   4  19    2.99    2.73
  -1   4  19    1.04    0.65
  -1   4  18   28.62    6.74
  -1   4  18   15.48    7.24
   1  -4  18   30.38    6.22
  -1   4  18   30.78    5.95
  -1   4  18   29.38    9.80
   1  -4  18   31.94    9.52
   1   4 -18   31.15    7.21
  -1   4  18   26.53    7.68
  -1  -4 -18   28.64    6.13
  -1   4  17   93.71   12.29
   1  -4  17   93.96   16.39
  -1   4  17   98.76   17.20
  -1   4  17   87.86    9.89
   1  -4  17   88.22   10.41
  -1  -4 -17   78.63   10.11
  -1   4  17   83.14   13.04
   1   4 -17   98.54   12.56
  -1   4  17   65.51   13.90
   1  -4  16  252.08   17.29
  -1   4  16  237.47   15.86
  -1   4  16  181.36   22.13
   1  -4  16  305.50   28.59
  -1   4  16  245.46   19.49
   1   4 -16  229.83   18.95
  -1   4  16  221.23   21.09
  -1   4  15  524.00   31.43
   1   4 -15  582.61   30.07
   1  -4  15  440.23   27.63
   1  -4  15  542.48   24.77
  -1   4  15  560.12   28.82
  -1   4  15  422.66   32.56
  -1   4  15  554.38   23.76
  -1   4  14  138.21   15.45
  -1   4  14  130.87   17.11
  -1   4  14  155.18   14.55
   1   4 -14  139.51   14.28
   1  -4  14  131.32   13.60
   1  -4  14  151.89   12.61
  -1   4  14  148.11   11.76
  -1   4  14  162.16   15.59
   1  -4  13   58.26   10.47
   1   4 -13   61.97    7.94
  -1   4  13   53.92    8.56
  -1   4  13   44.01    8.45
   1  -4  13   53.62    7.27
  -1  -4 -13   45.26    8.30
  -1   4  13   57.13    6.87
  -1   4  13   61.20    8.61
   1   4 -13   51.94    8.76
  -1   4  13   38.40   10.77
   1  -4  13   49.87    7.99
  -1   4  13   52.05    9.98
   1  -4  12  101.95   13.28
   1   4 -12  128.67   11.09
  -1   4  12  113.61   11.73
  -1   4  12   98.29   12.16
  -1   4  12  106.84    9.04
   1  -4  12  105.52    9.77
  -1  -4 -12  106.17   11.94
  -1   4  12   89.02   13.33
  -1   4  12  114.25   11.45
   1   4 -12   98.06   11.61
  -1   4  12   55.77   12.13
   1  -4  12  102.25   10.80
  -1   4  12   69.56   10.97
   1  -4  11  103.90   12.61
   1   4 -11  124.99   10.24
  -1   4  11   99.51    8.22
  -1  -4 -11   89.72   10.83
  -1   4  11   86.32   11.57
   1  -4  11  103.56   10.33
  -1   4  11  109.69   10.89
  -1   4  11   93.23   12.48
  -1   4  11   64.32   12.10
   1   4 -11  102.25   11.46
  -1   4  11   87.19   10.87
   1  -4  11  104.43    9.43
  -1   4  11  111.10   10.96
   1  -4  10  208.79   12.76
  -1   4  10  204.07   15.68
  -1  -4 -10  228.36   15.65
  -1   4  10  203.28   17.26
   1  -4  10  213.10   14.06
  -1   4  10  194.97   20.46
   1   4 -10  198.78   15.63
  -1   4  10  258.29   15.75
   1  -4  10  221.96   17.45
  -1   4  10  221.25   11.45
  -1   4  10  197.16   17.16
  -1   4  10  242.58   15.64
  -1   4   9  228.81   16.31
   1   4  -9  254.06   16.36
  -1   4   9  256.93   14.88
   1  -4   9  242.65   17.47
  -1   4   9  210.59   18.62
  -1   4   9  253.64   15.14
  -1  -4  -9  255.09   15.20
  -1   4   8  934.00   35.91
  -1   4   8 1018.50   27.87
   1   4  -8  942.01   30.32
  -1   4   8  943.78   30.88
  -1  -4  -8 1022.94   28.18
  -1  -4  -7 1197.49   28.80
  -1   4   7 1221.95   16.82
  -1  -4  -7 1185.25   17.88
  -1   4   7 1251.08   29.31
   1   4  -6   39.07    4.95
  -1   4   6   48.41    2.60
   1  -4   6   32.48    5.24
  -1  -4  -6   46.14    5.26
  -1   4   6   50.63    5.49
   1   4  -6   34.34    4.67
  -1  -4  -6   43.03    3.46
   1  -4   5 1724.48   36.16
   1   4  -5 1778.70   32.12
  -1  -4  -5 1675.28   30.16
  -1  -4  -5 1618.52   22.43
   1   4  -5 1788.66   32.48
  -1   4   5 1748.63   31.01
   1   4  -4   11.90    2.47
   1   4  -4   12.10    2.52
   1  -4   4   12.63    2.72
  -1  -4  -4    8.90    2.09
  -1  -4  -4    9.69    1.80
  -1   4   4   11.05    2.26
   1   4  -3  171.38    9.38
   1  -4   3  174.29    9.64
   1   4  -3  172.25    9.37
  -1  -4  -3  184.82    9.25
   1  -4   3  153.07    9.34
  -1   4   3  173.05    8.67
  -1  -4  -3  172.43    8.11
   1  -4   2 1249.33   25.02
  -1  -4  -2 1271.21   23.70
   1   4  -2 1327.12   25.83
   1   4  -2 1347.46   26.17
  -1   4   2 1250.17   25.96
  -1   4   2 1250.69   26.05
   1  -4   2 1281.90   23.48
  -1   4   1  433.81   15.04
  -1   4   1  434.43   15.16
   1   4  -1  402.31   14.35
   1  -4   1  399.95   11.09
   1   4  -1  403.74   14.31
  -1  -4  -1  373.06   12.86
   1  -4   1  388.23   12.13
   1  -4   1  400.09   13.42
   1   4   0   96.99    7.56
   1   4   0  102.78    7.40
   1  -4   0  100.66    4.45
  -1   4   0  104.14    7.23
  -1  -4   0  105.66    6.85
   1   4   0  103.12    7.39
  -1   4   0   99.40    7.04
   1  -4   0   97.85    5.14
   1  -4   0  100.26    6.39
   1  -4   0  101.05    6.30
  -1   4  -1  411.15   14.49
  -1   4  -1  416.08   14.55
   1   4   1  379.57   14.62
  -1  -4   1  424.60   14.38
   1  -4  -1  425.48    8.02
   1  -4  -1  418.44    6.53
   1  -4  -1  417.34   12.49
   1  -4  -1  386.76   11.30
  -1  -4   2 1367.54   13.52
  -1   4  -2 1289.28   26.69
   1  -4  -2 1316.85   22.67
   1  -4  -2 1309.34   18.30
  -1  -4   2 1277.67   26.40
  -1   4  -2 1306.98   26.56
   1   4   2 1291.35   26.91
  -1  -4   3  180.47    6.49
   1  -4  -3  184.42    5.48
  -1   4  -3  181.90   10.20
  -1   4  -3  174.03    9.91
   1   4   3  184.49    9.93
  -1  -4   3  166.40   10.09
  -1  -4   4   11.48    2.82
  -1  -4   5 1763.85   37.16
  -1  -4   6   39.37    5.73
   1  -4  -7 1221.90   20.47
  -1  -4   7 1234.17   34.87
  -1  -4   8 1118.68   34.98
   1   4   8  983.90   26.81
   1  -4  -8 1008.10   21.90
   1   4   8  913.53   35.23
  -1   4  -8 1085.02   29.88
   1   4   9  224.63   21.96
   1   4   9  252.21   16.65
   1   4   9  208.39   17.99
   1   4   9  268.33   15.39
   1   4   9  240.36   13.90
  -1  -4   9  278.70   18.07
  -1   4  -9  244.44   18.54
   1   4   9  260.56   17.66
  -1   4  -9  284.63   15.64
   1   4   9  274.83   14.56
   1   4  10  243.01   14.46
   1   4  10  209.58   22.42
   1   4  10  235.10   17.20
  -1  -4  10  219.41   20.25
  -1   4 -10  259.75   15.50
   1   4  10  206.28   19.53
   1   4  10  239.07   15.53
   1   4  10  112.51   13.04
  -1  -4  10  241.46   17.90
   1   4  10  228.21   17.94
  -1  -4  10  222.01   13.15
   1   4  10  263.55   15.13
   1   4  10  183.95   13.12
  -1  -4  10  235.51   18.24
  -1   4 -10  172.09   14.26
   1   4  11   96.52   15.49
   1   4  11   94.20   11.22
   1   4  11  106.64   10.02
   1   4  11   94.78   10.83
  -1  -4  11  100.25    9.42
  -1   4 -11  113.76   10.68
  -1  -4  11  111.53   13.06
  -1   4 -11   77.72    9.80
  -1  -4  11  114.31   14.97
   1   4  11   86.18   12.50
   1   4  11  101.98    9.76
   1   4  11   78.06   13.04
  -1  -4  11  102.67   12.20
   1   4  11   85.77    9.04
  -1  -4  12  117.21   13.89
   1   4  12   98.70    9.91
  -1   4 -12  118.19   11.14
   1   4  12  104.58   16.74
   1   4  12   98.83   12.04
  -1  -4  12  111.29   13.36
  -1  -4  12  100.95    9.88
   1   4  12   87.02   14.27
   1   4  12  126.48   11.69
   1   4  12  130.68   11.34
  -1  -4  12  110.95   15.57
   1   4  12   83.64   13.87
  -1  -4  12   77.21   12.80
   1   4  12   98.85   12.20
  -1   4 -12   88.19   10.44
   1   4  13   58.32   13.01
   1   4  13   48.18    9.10
   1   4  13   45.81   10.27
  -1  -4  13   55.48   11.36
  -1   4 -13   65.22    8.44
  -1  -4  13   50.00    9.11
  -1  -4  13   55.35   11.45
  -1  -4  13   65.43   10.72
  -1  -4  13   51.01    7.19
   1   4  13   58.59    8.29
  -1   4 -13   50.48    7.85
   1   4  13   51.79    7.43
   1   4  13   64.23    8.27
   1   4  13   43.10    8.46
   1   4  14  132.38   15.25
  -1   4 -14  148.16   13.15
  -1   4 -14  158.15   13.84
   1   4  14  113.21   16.63
   1   4  14  160.85   14.11
  -1  -4  14  156.44   20.33
  -1  -4  14  155.00   19.01
  -1  -4  14  159.99   17.49
   1   4  14  141.72   13.10
   1   4  14  133.09   12.08
   1   4  14  123.14   14.51
   1   4  14  155.52   22.64
  -1  -4  14  146.69   12.45
  -1   4 -15  616.67   28.06
  -1  -4  15  571.87   40.14
   1   4  15  379.93   33.89
   1   4  15  591.63   28.12
   1   4  15  532.47   24.60
  -1  -4  15  534.85   24.89
  -1  -4  15  594.98   34.90
  -1  -4  15  530.53   36.97
   1   4  15  582.03   27.97
   1   4  15  520.62   32.05
  -1   4 -15  542.52   26.91
   1   4  15  456.01   30.43
   1   4  16  253.77   18.86
   1   4  16  238.44   16.83
  -1   4 -16  280.64   19.21
   1   4  16  198.94   17.52
  -1  -4  16  252.14   23.33
  -1  -4  16  246.47   26.77
  -1   4 -16  231.53   17.19
  -1  -4  16  245.55   17.04
  -1  -4  16  233.50   24.79
   1   4  16  207.64   20.84
   1   4  16  179.26   20.14
  -1   4 -17  106.54   12.15
   1   4  17   89.07   11.43
  -1  -4  17   87.20   15.34
  -1  -4  17   93.36   17.14
   1  -4 -17   82.57    9.18
   1   4  17   84.52    9.98
  -1  -4  17   85.68   13.79
   1   4  17   62.88   12.31
  -1   4 -17   80.08   10.15
  -1  -4  17   89.21   10.59
   1   4  17   77.90   12.51
  -1  -4  18   30.07    8.15
  -1   4 -18   32.86    6.71
  -1  -4  18   34.64    9.32
   1   4  18   31.18    6.89
   1   4  18   26.49    7.48
  -1  -4  18   29.08    9.10
   1   4  18   19.70    7.42
  -1  -4  18   31.35    6.40
   1   4  18   28.91    5.98
  -1   4 -18   29.84    6.08
  -1  -4  19    0.83    1.02
  -1   4 -19    2.81    2.04
  -1  -4  19    2.37    2.56
   1   4  19   -0.22    0.57
   1   4  19    1.18    1.75
   1   4  19    0.43    0.43
   1   4  19    1.84    1.38
  -1   4 -19    2.03    1.41
  -1  -4  19    3.47    3.56
  -1  -4  20   24.97    8.56
   1   4  20    8.53    5.16
   1   4  20   22.49    5.71
  -1   4 -20   27.37    6.33
  -1  -4  20   25.53    8.06
   1   4  20   23.66    5.05
  -1   4 -20   19.59    4.83
  -1  -4  20   25.61    7.27
   1   4  20   23.96    6.69
  -1  -4  21   45.07   11.21
   1   4  21   44.64    9.45
  -1   4 -21   60.58    8.88
  -1  -4  21   49.91   10.87
  -1  -4  21   47.11    9.76
   1   4  21   51.16    7.15
   1   4  21   46.22    8.13
  -1   4 -21   48.59    7.05
   1   4  22   40.64    7.17
   1   4  22   46.93    6.36
  -1   4 -22   52.42    7.50
   1   4  22   45.86   10.64
  -1  -4  22   42.78   10.38
  -1  -4  22   46.42    9.17
  -1  -4  22   46.89    9.68
   1   4  22   50.70    9.52
  -1  -4  23    8.46    4.01
   1   4  23   10.01    3.93
  -1  -4  23   13.53    5.59
   1   4  23   12.30    5.10
  -1  -4  23   10.29    3.99
   1   4  23    8.69    3.34
   1   4  23    9.47    2.75
  -1  -4  24   38.97    6.91
   1   4  24   38.72    7.24
   1   4  24   33.40    7.44
  -1  -4  24   35.20    7.77
  -1  -4  24   37.78    7.51
   1   4  24   32.42    5.52
   1   4  25    1.28    0.84
   1  -4 -25    0.19    0.24
  -1  -4  25    2.00    1.71
   1   4  25    2.98    1.69
   1   5 -24    1.21    0.87
  -1   5  24    0.12    0.31
   1  -5  24    1.28    2.11
   1  -5  23   12.23    5.48
  -1  -5 -23   20.93    3.62
  -1   5  23   26.82    5.70
   1   5 -23   23.94    4.47
  -1   5  23   22.12    6.02
  -1   5  23   21.15    5.26
  -1   5  22   28.67    6.61
  -1  -5 -22   36.22    5.61
   1  -5  22   15.40    6.32
   1   5 -22   33.02    5.73
  -1   5  22   29.81    6.71
  -1   5  22   31.15    7.81
  -1   5  21   44.68    8.85
   1  -5  21   61.13    7.59
   1   5 -21   59.68    8.43
  -1   5  21   57.69    9.51
  -1   5  21   58.39   11.37
  -1   5  21   53.64    9.70
  -1  -5 -21   60.33    7.61
   1  -5  20   91.79    9.80
   1  -5  20   83.62   12.16
  -1   5  20  103.59   13.94
  -1   5  20   83.11   12.51
   1  -5  20   51.92   13.54
   1   5 -20   91.97   11.02
  -1   5  20   63.95   12.44
  -1   5  20   94.60   12.81
   1  -5  20   85.51   14.35
  -1   5  20   86.41   14.73
  -1  -5 -20   87.13    9.89
   1  -5  19   74.92    9.15
   1  -5  19   72.66   13.65
  -1   5  19   63.28   13.30
   1   5 -19   69.66   10.08
   1  -5  19   47.35   11.81
  -1   5  19   65.70   10.75
  -1   5  19   66.64   11.37
   1  -5  19   72.88   11.46
  -1  -5 -19   71.19    9.22
  -1   5  19   57.84   12.37
  -1   5  18   56.96    7.51
   1  -5  18   53.19    7.82
  -1  -5 -18   50.21    7.94
   1  -5  18   50.05    9.94
  -1   5  18   58.10   10.58
  -1   5  18   42.01   10.75
   1  -5  18   57.25   11.58
  -1   5  18   49.66   12.11
   1   5 -18   57.56    9.13
  -1   5  18   56.92    9.94
   1  -5  17  383.00   32.39
  -1   5  17  428.61   35.29
  -1   5  17  410.39   26.48
  -1   5  17  320.22   29.22
   1   5 -17  443.84   26.40
  -1   5  17  360.10   26.80
   1  -5  17  405.01   21.45
  -1   5  17  404.28   19.81
  -1   5  16  143.43   19.64
   1  -5  16  140.35   19.00
  -1   5  16  125.15   14.29
  -1   5  16  106.35   16.00
   1   5 -16  129.89   14.04
  -1   5  16  111.64   14.65
   1  -5  16  129.58   12.15
  -1   5  16  126.63   10.99
   1  -5  15  167.72   20.34
   1  -5  15  161.68   13.14
  -1   5  15  148.50   11.91
  -1   5  15  157.81   15.63
  -1   5  15  124.75   17.39
  -1   5  15  149.03   16.60
   1   5 -15  171.18   16.04
  -1   5  14  273.81   22.05
   1  -5  14  241.39   19.49
   1   5 -14  382.18   20.75
  -1   5  14  263.57   29.00
  -1   5  14  320.43   21.78
   1  -5  14  355.45   28.22
   1  -5  14  313.58   17.88
   1   5 -14  314.03   21.47
  -1   5  14  286.42   24.79
   1  -5  13  196.25   13.86
   1   5 -13  249.64   16.55
  -1   5  13  208.87   17.26
   1  -5  13  183.54   15.31
  -1   5  13  164.65   18.68
  -1   5  13  199.59   16.58
   1   5 -13  203.13   16.54
  -1   5  13  191.58   17.70
  -1   5  13  134.35   21.12
  -1   5  13  173.95   19.70
   1  -5  12  123.01   11.83
  -1   5  12  126.81   14.62
   1  -5  12  131.62   10.75
   1   5 -12  155.53   12.59
  -1   5  12  138.81   13.24
  -1   5  12  136.62   12.88
  -1   5  12  113.43   16.71
   1  -5  12  131.62   15.29
  -1   5  12  112.54   12.85
   1   5 -12  127.76   13.13
  -1   5  12  114.34   15.33
  -1   5  11  169.60   15.32
   1   5 -11  209.28   15.46
  -1   5  11  193.66   14.87
   1  -5  11  175.64   13.67
  -1   5  11  167.42   15.72
   1  -5  11  182.52   12.15
   1   5 -11  221.28   14.56
  -1   5  11  191.04   14.87
  -1   5  11  167.39   18.50
   1   5 -11  195.95   15.52
   1   5 -11  210.31   15.32
   1  -5  11  180.58   17.09
  -1  -5 -11  165.87   14.63
  -1   5  11  151.38   16.69
  -1   5  10   55.38    8.39
   1   5 -10   71.24    8.17
   1  -5  10   57.32    7.17
   1  -5  10   56.77    6.69
  -1   5  10   60.07    7.70
   1   5 -10   72.43    8.68
  -1   5  10   62.19    9.08
  -1   5  10   57.22    9.99
  -1   5  10   58.76    7.83
   1   5 -10   60.65    8.53
  -1  -5 -10   51.31    7.64
  -1   5  10   46.98    8.76
   1   5 -10   73.75    8.68
   1  -5  10   63.17    9.56
  -1   5   9   18.59    4.61
   1   5  -9   26.34    5.29
  -1   5   9    4.13    4.86
  -1   5   9   15.69    6.00
  -1  -5  -9   19.96    4.14
   1  -5   9   20.33    5.13
  -1   5   9   19.31    5.15
   1   5  -9   24.77    4.88
  -1   5   9   20.00    4.45
  -1   5   9   21.96    4.29
   1   5  -9   25.07    4.96
  -1   5   9   17.93    5.10
   1   5  -9   28.24    4.62
  -1   5   8    3.09    2.27
  -1   5   8    3.50    2.11
  -1   5   8    3.66    1.94
   1   5  -8    5.15    2.42
  -1   5   8    3.67    2.36
  -1  -5  -8    4.32    1.85
   1  -5   8    5.00    2.49
  -1   5   8    2.76    1.43
   1   5  -8    4.75    2.02
   1   5  -8    4.68    2.05
  -1   5   8    2.21    2.40
  -1   5   7 1024.55   30.88
  -1   5   7 1052.08   36.41
   1   5  -7 1037.00   30.77
  -1  -5  -7 1059.54   28.19
  -1  -5  -7 1043.63   15.14
   1   5  -7 1193.13   31.55
  -1   5   7 1068.51   27.98
   1  -5   7 1039.21   33.47
   1   5  -7 1153.41   30.89
  -1   5   7 1008.82   28.47
  -1   5   7 1130.17   30.37
  -1  -5  -6  361.93   15.70
  -1   5   6  354.27   15.22
   1   5  -6  388.48   17.41
  -1  -5  -6  354.04   10.14
   1   5  -6  333.83   16.75
   1  -5   6  350.12   18.26
   1   5  -6  399.15   17.65
  -1   5   5  623.04   19.00
  -1  -5  -5  570.30   14.12
  -1  -5  -5  659.90   20.21
   1  -5   5  659.88   23.39
   1   5  -5  646.18   21.97
   1   5  -5  641.12   21.83
  -1  -5  -4  955.81   19.83
  -1  -5  -4  962.70   23.36
   1   5  -4 1069.14   27.40
   1  -5   4 1007.54   26.75
   1   5  -4 1025.37   26.85
  -1  -5  -3  206.50    9.74
  -1  -5  -3  221.23   10.96
   1   5  -3  228.48   12.54
   1  -5   3  244.39   12.03
   1   5  -3  225.20   12.46
   1  -5   2  574.95   19.16
  -1  -5  -2  654.30   18.70
  -1   5   2  624.88   21.14
   1   5  -2  644.32   20.96
   1   5  -2  667.81   21.46
  -1   5   2  620.83   21.01
   1  -5   2  655.61   18.02
   1  -5   1   66.97    5.82
  -1  -5  -1   69.44    6.13
   1  -5   1   64.42    5.77
   1  -5   1   70.54    5.16
  -1   5   1   71.10    6.93
  -1   5   1   75.56    7.20
   1   5  -1   72.94    7.14
   1   5  -1   72.96    7.16
   1  -5   0  535.50   16.79
   1  -5   0  531.88   15.15
  -1  -5   0  517.77   17.01
   1  -5   0  506.94   14.24
   1   5   0  505.48   19.02
   1  -5   0  541.29   11.82
  -1   5   0  547.85   19.44
   1   5   0  513.74   19.06
  -1   5   0  537.59   19.16
   1  -5  -1   65.06    5.24
   1  -5  -1   62.68    5.19
   1  -5  -1   62.71    4.00
   1  -5  -1   65.50    3.22
  -1   5  -1   80.29    7.38
  -1  -5   1   83.07    7.00
  -1   5  -1   75.88    7.14
  -1   5  -2  671.16   21.71
  -1  -5   2  638.41   20.37
  -1   5  -2  670.25   21.67
   1  -5  -2  644.66   14.87
  -1  -5   3  247.36   13.22
  -1   5  -3  250.14   13.43
   1  -5  -3  209.06    7.09
  -1  -5   3  211.63    6.05
  -1   5  -3  241.46   13.23
  -1   5  -4  991.32   27.93
  -1  -5   4  967.63   27.61
  -1   5  -4 1001.63   28.25
  -1  -5   4  969.26   17.02
  -1   5  -5  672.55   23.39
  -1  -5   5  628.14   23.65
   1   5   5  591.02   11.07
  -1   5  -5  694.23   23.96
   1   5   6  344.30   10.61
  -1  -5   6  358.66   18.84
   1   5   6  328.62   20.10
   1   5   7  885.39   42.18
   1   5   7 1060.65   32.87
   1   5   7 1051.18   21.88
  -1   5  -7  852.78   35.33
   1   5   7 1065.40   32.79
   1   5   7  921.51   35.24
  -1  -5   7 1075.92   41.29
  -1  -5   7 1072.33   34.09
   1   5   7 1107.40   29.02
  -1   5  -7 1289.42   35.32
   1   5   7  991.27   27.69
   1   5   8    5.48    3.41
   1   5   8    5.67    1.68
  -1   5  -8    5.22    2.29
   1   5   8    5.82    2.22
  -1  -5   8    3.26    1.94
   1   5   8   10.97    2.99
   1   5   8    7.67    2.49
   1   5   8    4.03    2.09
  -1  -5   8    6.02    2.74
   1   5   8    6.68    3.74
   1   5   8    7.15    3.01
  -1   5  -8    3.99    2.88
  -1  -5   9   21.46    5.01
   1   5   9   22.95    4.68
   1   5   9   16.01    6.18
   1   5   9   23.24    4.34
   1   5   9   22.97    3.81
  -1   5  -9   27.16    5.17
   1   5   9   18.89    5.19
  -1  -5   9   20.44    6.38
   1   5   9   22.12    5.09
  -1  -5   9   19.20    3.91
  -1   5  -9   22.35    4.60
  -1  -5   9   22.37    5.50
  -1  -5   9   22.06    6.49
   1   5   9   23.42    4.52
   1   5   9   12.37    3.97
   1   5  10   59.31    7.45
  -1  -5  10   62.26    9.62
   1   5  10   51.11   11.23
   1   5  10   59.06    8.68
   1   5  10   61.90    6.88
   1   5  10   68.91    7.92
  -1   5 -10   77.72    9.31
  -1  -5  10   56.89    6.83
   1   5  10   48.02    6.31
  -1   5 -10   61.36    7.57
   1   5  10   41.70    9.30
  -1  -5  10   64.76   11.24
   1   5  10   55.65    8.96
  -1  -5  10   55.46    8.86
  -1  -5  10   65.52   11.46
   1   5  10   56.01    7.73
  -1  -5  11  188.48   20.26
  -1  -5  11  174.03   16.56
   1   5  11  177.00   13.38
   1   5  11  172.52   21.26
   1   5  11  181.05   16.02
   1   5  11  195.48   13.59
  -1   5 -11  211.04   15.87
   1   5  11  142.63   17.91
   1   5  11  181.86   15.14
   1   5  11  211.84   14.45
  -1  -5  11  184.21   12.53
   1   5  11  190.21   18.04
  -1  -5  11  181.27   19.48
  -1  -5  11  181.35   17.04
  -1   5 -11  201.20   16.43
   1   5  11  167.79   11.96
  -1   5 -11  172.41   13.39
  -1  -5  12  131.27   14.54
   1   5  12  127.93   18.69
   1   5  12  128.60   14.25
   1   5  12  105.20   15.67
  -1  -5  12  123.94   10.86
  -1   5 -12  152.33   13.84
   1   5  12  124.20   13.07
   1   5  12  148.85   12.76
  -1   5 -12  123.38   11.47
  -1  -5  12  132.99   15.22
  -1  -5  12  122.26   16.81
  -1  -5  12  124.41   16.97
   1   5  12  120.53   10.60
   1   5  12  144.09   13.21
   1   5  12  139.23   16.31
   1   5  13  186.19   13.68
  -1   5 -13  255.00   18.22
   1   5  13  196.94   18.31
   1   5  13  213.43   25.06
   1   5  13  162.15   20.35
   1   5  13  189.06   20.30
  -1  -5  13  196.70   18.53
  -1   5 -13  218.76   15.47
  -1  -5  13  225.27   23.53
   1   5  13  202.53   16.04
  -1  -5  13  216.25   14.82
   1   5  13  178.97   16.75
  -1  -5  13  183.24   21.54
   1   5  13  231.47   16.60
   1   5  14  308.47   31.81
  -1   5 -14  364.47   22.46
  -1  -5  14  315.09   18.55
   1   5  14  268.28   22.37
   1   5  14  248.12   24.97
  -1  -5  14  298.76   24.10
  -1   5 -14  323.27   19.38
  -1  -5  14  319.27   29.38
   1   5  14  331.55   21.34
   1   5  14  255.68   21.32
   1   5  14  293.74   17.67
  -1  -5  14  285.67   27.60
   1   5  14  348.93   21.48
   1   5  15  143.18   23.57
   1   5  15  144.15   16.93
   1   5  15  138.72   16.41
  -1   5 -15  167.16   14.22
   1   5  15  155.68   13.01
  -1   5 -15  197.25   16.61
  -1  -5  15  153.12   20.93
   1   5  15  171.03   15.59
   1   5  15  128.27   18.89
  -1  -5  15  173.65   18.53
  -1  -5  15  165.58   13.67
  -1  -5  15  150.49   20.40
   1   5  15  178.12   15.67
  -1   5 -16  165.31   15.91
   1   5  16  115.54   15.62
  -1  -5  16  136.73   20.06
   1   5  16  128.81   12.00
   1   5  16  141.57   14.47
   1   5  16   89.97   17.13
  -1  -5  16  136.72   19.37
  -1   5 -16  128.49   12.27
   1   5  16  104.94   15.01
   1   5  16  138.75   14.23
  -1  -5  16  132.89   16.53
  -1  -5  17  395.84   34.46
   1   5  17  439.64   25.96
  -1   5 -17  407.89   22.58
  -1  -5  17  399.52   33.35
   1   5  17  316.16   26.61
  -1  -5  17  431.65   30.51
  -1   5 -17  489.13   27.26
   1   5  17  343.06   27.32
   1   5  17  403.53   21.25
  -1  -5  18   50.19   12.22
  -1   5 -18   58.32    8.04
  -1  -5  18   53.21   12.26
  -1   5 -18   66.26   10.33
   1   5  18   52.68   10.97
  -1  -5  18   55.89   10.79
   1   5  18   51.71    7.41
   1   5  18   39.23   10.27
   1   5  18   55.41    9.53
  -1  -5  19   73.75   14.78
  -1   5 -19   65.10    8.72
  -1   5 -19   92.54   11.68
   1   5  19   64.37   11.95
  -1  -5  19   79.62   12.46
   1   5  19   68.78    8.48
  -1  -5  19   80.42   14.88
   1   5  19   36.18   10.29
   1   5  19   74.24   10.61
  -1  -5  20   83.27   15.38
  -1   5 -20   81.53    9.15
  -1  -5  20   98.94   14.10
   1   5  20   43.87   10.63
   1   5  20   84.43   13.28
  -1   5 -20  107.20   11.98
  -1  -5  20   83.76   14.71
   1   5  20   91.04    9.32
   1   5  20   84.42   11.25
  -1  -5  21   52.01   11.26
  -1  -5  21   63.26   10.53
   1   5  21   57.04    7.07
   1   5  21   56.90   10.46
  -1  -5  21   62.49   11.99
   1   5  21   58.07    9.18
  -1   5 -21   69.23    8.84
   1   5  21   27.74    7.95
  -1   5 -22   37.65    5.90
   1   5  22   30.91    4.74
  -1  -5  22   30.09    7.95
   1   5  22   28.73    5.93
   1   5  22   25.70    7.50
  -1  -5  22   28.13    7.85
  -1  -5  22   28.94    6.55
   1   5  22   34.99    7.90
   1   5  22   13.79    4.85
  -1  -5  23   20.64    6.13
   1   5  23   19.26    5.72
   1   5  23   27.88    6.11
  -1  -5  23   25.22    5.53
   1   5  23   23.29    5.19
  -1  -5  23   22.59    6.55
   1   5  24    1.56    1.50
  -1  -5  24    0.94    1.50
   1   5  24    2.71    1.77
   1   5  24    0.53    0.82
  -1  -5  24    0.55    0.44
   1   5  24    1.77    1.68
   1  -6  24    3.94    2.06
  -1   6  23    5.24    2.59
   1   6 -23    6.90    2.27
   1  -6  23    4.13    3.14
   1  -6  22    6.11    4.85
   1   6 -22   17.55    3.93
  -1   6  22   14.95    4.56
  -1  -6 -22   15.36    3.44
   1  -6  21    8.25    4.97
  -1   6  21   12.43    4.38
   1   6 -21   15.50    3.99
  -1   6  21   13.99    4.67
  -1  -6 -21   14.50    3.63
   1   6 -20   80.71   10.13
   1  -6  20   57.59   13.30
  -1   6  20   81.39   11.70
  -1  -6 -20   79.18    9.23
  -1   6  20   69.72   10.90
  -1   6  20   83.04   11.45
  -1   6  20   67.86   11.70
  -1   6  20   69.46   12.60
  -1   6  19   11.34    5.17
  -1  -6 -19    7.36    3.05
   1   6 -19   10.14    3.79
   1  -6  19    0.26    2.04
  -1   6  19    6.85    4.03
  -1   6  19   10.80    4.21
  -1   6  19    9.83    4.26
   1   6 -19    8.27    4.77
   1  -6  19   13.33    3.61
  -1   6  19   10.86    4.25
  -1   6  18   54.58   11.79
  -1   6  18   50.86    9.26
  -1  -6 -18   50.98    8.20
  -1   6  18   54.21   11.40
   1   6 -18   62.40    9.45
  -1   6  18   53.98   10.55
   1  -6  18   65.67    8.20
   1   6 -17  125.09   13.54
  -1   6  17  107.46   14.30
  -1   6  17  123.22   14.59
  -1   6  17  103.60   16.27
   1  -6  17  118.19   11.00
  -1   6  17  104.32   16.60
  -1   6  16   15.36    4.81
   1  -6  16   14.73    3.85
  -1   6  16   11.31    4.61
   1   6 -16   17.68    4.94
  -1   6  16   11.66    5.47
  -1   6  16   15.15    6.32
   1   6 -15  342.37   22.62
  -1   6  15  340.70   28.62
  -1   6  15  284.88   22.91
   1  -6  15  314.98   17.85
  -1   6  15  225.97   28.14
  -1   6  15  314.16   22.80
  -1   6  15  243.31   24.18
   1   6 -14  232.65   16.38
  -1   6  14  215.25   18.16
   1   6 -14  230.00   18.29
  -1   6  14  238.33   23.44
  -1   6  14  159.39   23.30
  -1   6  14  176.55   17.80
   1  -6  14  206.28   14.15
  -1   6  14  188.71   20.75
  -1   6  13   69.25   12.16
   1   6 -13   89.45   11.10
   1   6 -13  100.49   10.70
  -1   6  13   89.42   11.17
  -1   6  13   68.77   10.89
  -1   6  13   63.99   12.24
  -1   6  13   55.22   13.43
  -1   6  12  104.15   14.96
   1   6 -12  125.48   13.08
   1   6 -12  147.49   12.80
  -1   6  12  111.38   14.68
  -1   6  12  136.53   13.42
   1   6 -12  140.40   13.53
  -1   6  12  118.54   13.87
   1   6 -12  122.04   12.82
  -1   6  12  111.13   17.48
   1   6 -11   52.65    7.86
   1  -6  11   42.27    8.63
   1   6 -11   47.50    7.75
  -1   6  11   43.85    8.07
   1   6 -11   50.01    7.91
  -1   6  11   43.16   10.02
  -1   6  11   45.21    9.24
  -1   6  11   50.38    7.90
   1   6 -11   50.26    7.98
  -1   6  11   47.33    8.78
   1   6 -10  105.93   11.26
  -1   6  10   79.65   10.26
  -1   6  10   90.85   13.30
  -1   6  10   91.24   11.38
  -1   6  10   92.46   12.58
   1   6 -10  103.79   11.09
   1  -6  10   86.60   11.88
   1   6 -10  104.38   11.20
   1   6 -10  107.55   10.65
  -1   6  10   98.46   10.95
  -1   6   9   45.15    8.48
  -1   6   9   46.80    6.54
   1   6  -9   52.08    7.60
   1   6  -9   53.85    7.25
   1   6  -9   50.26    7.46
  -1   6   9   48.24    7.30
  -1   6   9   41.34    7.00
  -1   6   9   14.07    6.98
  -1   6   9   50.31    8.01
   1   6  -9   43.59    7.81
  -1  -6  -9   38.47    6.72
   1   6  -9   52.42    7.53
   1  -6   9   51.04    8.40
  -1   6   9   44.97    8.81
  -1  -6  -8   61.65    7.26
  -1   6   8   57.95    9.29
  -1   6   8   63.29    7.21
  -1   6   8   70.90    8.99
  -1   6   8   58.86    8.34
   1   6  -8   75.92    8.37
  -1   6   8   69.22   10.12
  -1   6   8   71.50    8.25
   1   6  -8   67.50    9.43
   1   6  -8   78.17    9.04
   1   6  -8   78.34    9.07
   1  -6   8   69.94    9.55
   1   6  -8   71.82    8.75
  -1   6   7  373.72   19.38
  -1  -6  -7  353.66   16.98
  -1   6   7  359.72   16.52
   1   6  -7  410.20   19.68
   1   6  -7  360.77   22.14
  -1   6   7  364.07   17.83
  -1   6   7  375.37   22.76
  -1   6   7  337.24   21.40
   1   6  -7  410.03   20.49
   1   6  -7  401.49   20.29
   1  -6   7  397.06   21.37
   1   6  -7  388.61   19.60
  -1   6   6  693.86   25.26
  -1   6   6  718.85   29.60
  -1  -6  -6  706.10   22.98
  -1   6   6  630.36   27.71
   1   6  -6  688.13   24.89
   1   6  -6  771.55   27.54
   1  -6   6  725.20   27.41
   1   6  -6  786.32   27.60
   1   6  -6  726.38   26.46
   1   6  -6  668.98   30.04
  -1   6   6  707.83   23.93
  -1   6   6  703.43   24.26
  -1   6   5  127.81   11.70
   1   6  -5  136.90   10.93
   1   6  -5  142.74   11.50
   1   6  -5  143.12   11.50
   1  -6   5  137.30   11.10
  -1   6   5  138.49   12.21
  -1  -6  -5  128.13    7.03
   1   6  -5  128.80   13.04
   1   6  -5  145.45   11.40
  -1  -6  -5  124.33    9.29
  -1   6   5  135.31   10.50
  -1  -6  -4   72.49    5.93
   1   6  -4   67.96    9.41
   1   6  -4   77.33    7.96
   1   6  -4   72.95    8.04
   1   6  -4   79.57    8.44
   1  -6   4   70.92    7.32
  -1   6   4   74.17    8.51
  -1  -6  -4   71.93    6.85
   1  -6   3  369.72   15.68
   1   6  -3  388.27   18.65
   1   6  -3  374.65   18.22
   1   6  -3  362.34   17.48
  -1  -6  -3  351.61   13.89
   1   6  -3  329.92   20.73
  -1  -6  -3  364.29   15.20
   1   6  -2   17.03    3.83
   1   6  -2   18.03    3.98
  -1   6   2   18.45    3.96
  -1   6   2   18.28    4.01
   1  -6   2   18.75    3.23
   1   6  -2   22.88    4.48
  -1  -6  -2   19.13    3.49
   1   6  -1  369.02   18.18
  -1   6   1  348.16   17.78
  -1   6   1  344.84   17.72
   1  -6   1  364.04   12.11
   1   6  -1  358.72   17.99
  -1  -6  -1  347.64   14.94
  -1   6   0   30.70    5.14
  -1   6   0   28.54    5.04
   1   6   0   29.20    5.21
   1   6   0   29.06    5.05
  -1  -6   0   29.88    4.39
   1  -6   0   28.86    2.91
  -1  -6   1  351.02   15.70
  -1   6  -1  375.56   18.23
  -1   6  -1  397.98   18.71
   1  -6  -1  354.80    8.22
   1   6   2   14.71    3.94
  -1   6  -2   22.15    5.27
   1   6   2   22.17    3.71
  -1   6  -2   15.09    4.30
  -1  -6   2   18.69    3.66
   1   6   2   21.75    4.14
  -1   6  -2   18.35    3.94
  -1   6  -2   18.43    3.92
  -1   6  -3  389.04   22.31
  -1   6  -3  352.48   18.68
   1   6   3  384.47   19.99
  -1   6  -3  394.35   18.87
  -1  -6   3  374.62   17.52
  -1   6  -3  386.38   18.71
   1   6   3  354.57   21.81
   1   6   3  400.75   18.06
   1   6   3  365.23   15.14
  -1   6  -4   72.93    8.74
   1   6   4   79.18    9.28
  -1   6  -4   83.79    8.89
  -1  -6   4   77.60    8.20
  -1   6  -4   82.03    8.79
  -1   6  -4   82.02   10.33
   1   6   4   82.23    7.57
   1   6   4   71.40   11.40
   1   6   4   84.45    8.55
  -1   6  -4   64.77    9.30
   1   6   4   62.99    9.40
   1   6   5  138.06   10.18
   1   6   5  129.74   12.76
  -1   6  -5  138.58   11.74
  -1   6  -5  114.22   13.47
  -1   6  -5  139.55   11.81
  -1  -6   5  141.36   11.89
   1   6   5  136.71   11.60
  -1   6  -5  156.16   14.38
   1   6   5  147.84   10.52
   1   6   5  130.22   15.54
   1   6   5  121.25   13.00
  -1   6  -5  150.83   12.26
   1   6   6  599.30   35.43
   1   6   6  752.79   27.81
  -1   6  -6  670.11   22.89
   1   6   6  689.79   23.74
   1   6   6  652.58   29.78
  -1  -6   6  666.03   17.63
  -1   6  -6  759.99   28.44
  -1   6  -6  615.99   31.23
   1   6   6  685.91   22.93
  -1   6  -6  811.59   33.25
  -1   6  -6  842.53   29.60
  -1  -6   6  571.35   30.36
   1   6   6  695.05   27.47
  -1   6  -6  751.72   28.19
  -1  -6   6  709.69   27.99
   1   6   6  728.15   24.48
   1   6   7  320.09   27.13
   1   6   7  404.42   21.07
  -1   6  -7  381.31   17.62
   1   6   7  388.10   18.20
   1   6   7  345.63   22.94
  -1   6  -7  416.94   21.93
  -1  -6   7  371.00   14.92
   1   6   7  382.33   21.04
   1   6   7  351.82   17.01
  -1   6  -7  424.87   24.51
  -1   6  -7  496.53   23.32
  -1   6  -7  411.18   21.52
  -1  -6   7  384.38   21.45
  -1   6  -7  374.83   24.49
   1   6   7  404.50   18.74
  -1  -6   7  388.46   25.71
  -1   6  -8   66.55    7.60
  -1   6  -8   67.67    9.15
   1   6   8   66.46    7.61
   1   6   8   68.05    8.01
  -1   6  -8   72.49   10.05
   1   6   8   62.50   11.85
   1   6   8   66.33    9.13
   1   6   8   57.96    9.84
  -1  -6   8   53.50   10.73
   1   6   8   67.46    9.31
   1   6   8   69.88    7.93
  -1   6  -8   87.61    9.92
  -1   6  -8   66.41    8.95
  -1  -6   8   67.66    9.53
   1   6   9   40.91   10.06
   1   6   9   48.92    7.95
   1   6   9   29.34    7.44
  -1   6  -9   57.60    8.60
  -1   6  -9   53.62    6.88
   1   6   9   52.06    6.97
   1   6   9   50.96    7.39
  -1  -6   9   50.67    8.59
  -1   6  -9   58.36    8.65
  -1   6  -9   68.43    9.07
   1   6   9   53.58    7.10
  -1   6  -9   57.93    9.12
  -1  -6   9   50.34   10.29
   1   6   9   53.64    8.73
   1   6  10   88.07   15.46
   1   6  10   87.40   11.19
  -1   6 -10  115.62   12.69
   1   6  10   77.54   13.25
   1   6  10  102.32   10.97
  -1   6 -10  112.37   10.29
  -1   6 -10  106.28   12.05
   1   6  10  109.83   10.68
  -1   6 -10  109.13   12.75
  -1  -6  10  101.87   12.66
  -1   6 -10  110.33   12.25
   1   6  10   99.57    9.96
   1   6  10  106.15   12.93
  -1  -6  10   81.03   14.33
   1   6  11   45.70    8.46
   1   6  11   51.56   11.73
  -1   6 -11   54.93    9.00
   1   6  11   48.93    8.11
  -1   6 -11   64.50    9.66
   1   6  11   58.11    8.08
   1   6  11   61.13    8.67
   1   6  11   52.27    9.64
  -1   6 -11   51.75    7.20
   1   6  11   47.15    7.17
  -1  -6  11   48.43    8.74
   1   6  11   38.24    9.38
  -1  -6  11   56.06   11.34
  -1  -6  11   49.76    9.35
  -1  -6  12  129.04   14.54
   1   6  12  152.36   13.44
   1   6  12  125.20   19.56
  -1  -6  12  114.80   17.29
   1   6  12  122.61   16.25
  -1   6 -12  168.18   15.68
   1   6  12  141.65   13.46
   1   6  12  103.32   16.38
   1   6  12  130.98   14.23
  -1  -6  12  128.54   17.31
  -1   6 -12  142.08   14.69
  -1   6 -12  132.57   11.85
   1   6  12  116.88   13.97
  -1  -6  13   79.68   14.34
   1   6  13   74.56   12.80
   1   6  13   78.34   11.22
  -1  -6  13   82.32   12.06
   1   6  13   86.81   10.86
  -1   6 -13   82.34    9.52
   1   6  13   88.88   10.99
   1   6  13   77.57   15.45
   1   6  13   68.37   11.15
  -1   6 -13  108.54   13.11
  -1  -6  13   87.51   14.64
   1   6  13   61.01   13.31
   1   6  14  175.33   18.38
  -1  -6  14  185.10   22.39
   1   6  14  237.79   27.31
  -1   6 -14  287.30   21.25
  -1  -6  14  211.56   24.12
  -1   6 -14  203.17   15.36
   1   6  14  237.88   18.50
   1   6  14  186.88   22.22
   1   6  14  244.24   18.53
   1   6  14  199.07   19.38
  -1  -6  14  207.39   19.69
   1   6  15  275.37   23.49
   1   6  15  342.47   22.65
   1   6  15  254.76   27.25
  -1  -6  15  283.14   28.94
   1   6  15  348.04   22.63
  -1  -6  15  319.94   24.78
  -1  -6  15  278.99   28.60
  -1   6 -15  325.13   19.50
  -1   6 -15  376.86   24.68
   1   6  15  274.61   32.82
   1   6  15  276.21   23.68
  -1  -6  16   14.01    5.90
  -1   6 -16   14.92    4.19
   1   6  16   18.23    5.61
   1   6  16   13.69    4.82
  -1  -6  16   15.16    5.61
  -1  -6  16   15.69    6.90
   1   6  16   13.41    5.32
   1   6  16   14.23    6.71
   1   6  16   11.84    4.37
  -1   6 -16   22.77    6.17
   1   6  17  125.82   14.31
   1   6  17   99.63   14.75
  -1  -6  17  118.44   18.62
   1   6  17  106.23   15.72
  -1   6 -17  126.58   12.05
  -1  -6  17  128.32   19.38
  -1  -6  17  114.90   15.05
  -1   6 -17  156.39   15.43
  -1   6 -18   61.01    8.31
  -1  -6  18   59.46   12.76
  -1  -6  18   57.76   10.50
  -1   6 -18   75.62   10.43
   1   6  18   47.40   10.62
   1   6  18   48.61   10.12
  -1  -6  18   52.75   11.81
   1   6  18   65.10   10.10
  -1  -6  19    7.61    4.69
   1   6  19    9.33    4.19
  -1  -6  19   10.96    4.96
   1   6  19   11.72    4.17
  -1   6 -19    8.55    3.01
   1   6  19    6.65    4.25
  -1   6 -19   14.32    4.36
  -1  -6  19    5.11    3.10
   1   6  20   69.88   11.62
   1   6  20   82.89   11.04
  -1  -6  20   74.18   11.05
  -1   6 -20   96.72   10.53
  -1  -6  20   81.22   14.02
   1   6  20   46.26   10.85
  -1  -6  20   85.25   14.36
   1   6  21   12.48    4.61
  -1  -6  21   13.50    5.12
   1   6  21   15.69    5.73
   1   6  21   16.72    4.70
   1   6  21    6.87    4.46
  -1   6 -21   15.71    3.86
   1   6  22   17.46    4.67
  -1  -6  22   18.41    6.04
   1   6  22    8.56    3.77
   1   6  22   13.74    3.91
   1   6  22    5.95    3.20
  -1   6 -22   14.35    3.30
  -1  -6  23    7.31    3.72
   1   6  23    1.89    2.27
   1   6  23    7.37    2.85
   1   6  23    1.40    1.26
   1   6  23    2.79    1.54
  -1  -6  24   11.82    4.02
  -1   7  23   72.10    8.67
   1  -7  23   47.38    8.25
  -1   7  22   49.29    7.85
   1   7 -22   48.12    6.03
  -1  -7 -22   45.02    5.48
   1  -7  22   30.80    7.65
  -1   7  21   47.81    8.10
  -1  -7 -21   46.49    6.48
   1  -7  21   30.25    9.21
   1   7 -21   54.69    7.04
  -1   7  20   31.16    6.65
   1  -7  20   23.33    8.32
   1   7 -20   38.54    6.36
  -1   7  20   28.61    7.76
  -1  -7 -20   32.99    5.80
  -1   7  20   38.70    7.61
  -1   7  19  106.51   13.34
  -1  -7 -19   88.54   11.09
  -1   7  19   93.15   12.11
  -1   7  19   88.99   14.13
   1   7 -19   95.94   14.27
   1   7 -19  107.31   11.58
   1  -7  19   75.93   14.66
  -1   7  18  218.03   19.26
  -1   7  18  195.69   21.60
   1   7 -18  225.27   23.66
   1   7 -18  234.69   17.65
  -1   7  18  222.12   19.73
  -1   7  17   35.39    9.14
   1   7 -17   53.37    8.85
  -1   7  17   43.30    8.64
   1  -7  17   24.60   11.05
  -1   7  17   36.42    8.35
  -1   7  16  177.05   20.94
  -1   7  16  192.51   18.14
   1   7 -16  213.28   17.60
  -1   7  16  173.25   17.71
  -1   7  15   51.53    9.26
  -1   7  15   32.35   10.62
   1   7 -15   53.21    9.02
  -1   7  15   43.27   10.34
  -1   7  15   51.35    9.21
  -1   7  14   10.63    4.11
  -1   7  14   10.91    5.19
   1   7 -14   16.90    4.90
  -1   7  14   13.75    6.88
   1   7 -14   13.89    4.36
  -1   7  14    8.66    3.83
  -1   7  14    7.06    5.12
  -1   7  13   46.46   11.02
  -1   7  13   47.71    9.28
  -1   7  13   56.71   10.94
  -1   7  13   67.05    9.87
   1   7 -13   57.87    9.06
  -1   7  13   57.76   12.99
   1   7 -13   51.32    8.33
  -1   7  12  130.17   17.31
   1   7 -12  156.14   14.42
  -1   7  12  145.57   16.56
  -1   7  12  163.48   15.29
  -1   7  12  134.01   14.86
  -1   7  12  137.10   19.01
   1   7 -12  178.44   15.86
  -1   7  11   79.65   12.81
  -1   7  11   98.43   11.45
   1   7 -11   98.48   11.40
   1   7 -11   95.72   11.26
  -1   7  11   84.04   14.10
  -1   7  11   81.67   10.85
  -1   7  11   84.78   11.95
   1   7 -10   23.52    5.68
   1   7 -10   21.57    5.38
  -1   7  10   26.10    5.75
   1   7 -10   24.95    6.36
   1   7 -10   26.43    5.60
   1   7 -10   28.59    5.95
  -1   7  10   21.60    6.61
   1  -7  10   20.49    6.13
  -1   7  10   18.51    6.32
  -1   7  10   23.34    5.51
  -1   7  10   22.36    5.99
   1  -7   9   19.20    5.64
  -1   7   9   23.24    6.31
   1   7  -9   21.42    6.00
  -1   7   9   27.52    6.62
   1   7  -9   22.84    5.53
   1   7  -9   23.52    5.66
  -1   7   9   25.90    5.51
  -1   7   9   23.02    7.29
   1   7  -9   25.09    5.49
   1   7  -9   24.47    5.40
   1   7  -8  128.26   12.07
   1   7  -8  127.23   12.17
   1   7  -8  119.57   13.80
  -1   7   8  128.87   11.51
  -1   7   8  133.66   12.92
  -1   7   8  111.47   13.54
  -1   7   8  128.18   14.79
  -1   7   8   91.35   10.30
   1  -7   8  125.79   13.20
   1   7  -8  139.64   13.51
   1   7  -8  140.95   13.52
   1   7  -7  602.86   26.08
   1   7  -7  555.54   30.18
  -1   7   7  521.72   27.09
  -1   7   7  593.12   23.99
  -1   7   7  567.82   25.64
  -1   7   7  548.64   29.28
  -1   7   7  445.50   22.94
   1   7  -7  555.11   25.31
  -1   7   7  587.28   30.22
   1  -7   7  644.06   28.38
   1   7  -7  682.51   29.35
   1   7  -7  697.62   29.70
   1   7  -6   90.96    9.78
  -1   7   6   80.95   10.84
   1   7  -6   79.12    9.44
  -1   7   6   79.42   10.58
   1   7  -6   87.93   11.68
  -1   7   6   84.72    8.46
  -1   7   6   81.79    9.27
  -1   7   6   48.57    8.02
  -1   7   6   88.44   11.22
   1  -7   6   89.36    9.80
   1   7  -6   88.20   10.39
   1   7  -6   88.24   10.45
   1   7  -5   75.74    8.78
  -1   7   5   62.45    9.08
   1   7  -5   65.91    8.33
   1   7  -5   63.86    9.77
  -1   7   5   63.31    9.34
  -1   7   5   70.65    7.22
  -1  -7  -5   63.72    7.12
  -1   7   5   66.90    8.00
   1   7  -5   65.95    8.71
   1  -7   5   67.47    8.05
   1   7  -5   68.70    8.96
  -1   7   5   65.79    9.26
   1   7  -4  258.92   20.31
  -1   7   4  265.86   19.57
   1   7  -4  257.15   16.11
   1  -7   4  280.91   15.18
   1   7  -4  287.23   18.28
   1   7  -4  275.55   17.87
  -1   7   4  268.01   17.38
   1   7  -4  227.65   15.92
  -1   7   4  270.98   18.12
   1   7  -4  328.62   18.42
  -1   7   4  275.41   15.28
  -1  -7  -4  261.91   14.01
   1   7  -3   13.28    4.04
   1   7  -3   19.90    4.65
   1   7  -3   20.75    4.76
   1   7  -3   24.00    4.80
  -1   7   3   20.40    4.84
   1   7  -3   20.48    4.31
  -1  -7  -3   19.47    3.45
  -1   7   3   16.21    3.71
   1  -7   3   17.94    3.54
  -1  -7  -3   19.09    3.68
  -1   7   3   19.11    4.63
   1   7  -3   19.19    6.19
  -1   7   3   15.93    4.82
   1   7  -3   21.02    5.61
   1   7  -2  356.31   23.42
  -1   7   2  405.96   20.31
   1   7  -2  397.40   19.54
   1   7  -2  407.69   20.40
  -1   7   2  400.38   20.76
  -1   7   2  382.64   17.14
   1  -7   2  373.61   14.49
   1   7  -2  377.83   20.70
   1   7  -2  373.93   20.59
   1   7  -2  374.69   27.50
  -1   7   2  386.81   23.62
  -1  -7  -2  398.95   17.23
   1   7  -1   81.56    9.11
   1   7  -1   74.76   11.84
  -1   7   1   75.82    9.14
   1   7  -1   80.33    9.51
  -1   7   1   74.88    9.04
   1   7  -1   83.03    9.73
   1   7  -1   82.65   11.38
  -1   7   1   82.09    8.68
  -1   7   1   80.36    7.60
   1   7  -1  109.32   14.56
  -1  -7  -1   74.21    7.48
  -1   7   1   87.09    9.43
   1   7  -1   89.18    9.65
  -1   7   1   81.68   10.74
  -1  -7   0 1273.78   31.80
   1   7   0 1138.14   33.67
  -1   7   0 1189.24   35.84
   1   7   0 1398.47   31.73
  -1   7   0 1336.64   29.69
   1   7   0 1149.01   46.96
  -1   7   0 1320.57   33.70
   1   7   0 1474.15   36.94
   1   7   0 1426.83   51.94
   1   7   0 1229.50   43.96
  -1   7   0 1179.14   36.91
  -1   7   0 1237.41   37.83
   1   7   0 1321.35   37.63
  -1   7   0 1422.60   38.20
  -1   7   0 1370.95   45.00
  -1   7   0 1179.02   39.86
  -1  -7   1   87.58    8.52
  -1   7  -1   84.80    9.44
   1   7   1   80.93   12.58
  -1   7  -1   89.54    7.38
   1   7   1   73.24   11.15
   1   7   1   78.82    8.94
  -1   7  -1   91.56    8.48
  -1   7  -1   85.05   10.73
   1   7   1   73.45   10.60
  -1   7  -1   90.80   10.05
  -1   7  -1   96.54   10.31
  -1   7  -1   87.89   11.31
   1   7   1   82.13    9.50
  -1   7  -1   96.70   10.11
   1   7   1   64.93    8.52
  -1   7  -1   89.60    8.48
   1   7   1   81.27    7.87
  -1   7  -2  344.10   23.14
   1   7   2  378.73   27.29
  -1   7  -2  355.00   17.53
  -1   7  -2  382.80   20.44
  -1   7  -2  386.60   24.11
   1   7   2  341.87   24.71
   1   7   2  367.04   24.11
   1   7   2  375.98   21.21
  -1   7  -2  353.66   17.93
   1   7   2  409.98   20.09
  -1   7  -2  406.78   21.44
  -1   7  -2  415.44   21.77
  -1  -7   2  370.02   18.13
   1   7   2  356.52   16.16
   1   7   2  416.65   17.82
  -1   7  -2  341.21   15.28
   1   7   3   19.09    6.29
  -1  -7   3   16.90    3.91
  -1   7  -3   17.19    3.62
  -1   7  -3   18.36    4.71
   1   7   3   21.04    5.05
   1   7   3   16.55    3.45
   1   7   3   19.55    5.69
  -1   7  -3   19.29    5.68
  -1   7  -3   16.75    3.52
   1   7   3   18.04    3.86
  -1   7  -3   17.20    6.13
   1   7   3   19.16    5.57
  -1   7  -3   20.00    4.65
  -1   7  -3   18.24    4.50
  -1   7  -3   16.01    4.03
   1   7   3   18.70    4.60
   1   7   4  274.65   24.23
  -1   7  -4  298.33   21.27
  -1   7  -4  299.08   18.63
   1   7   4  270.71   14.29
  -1   7  -4  267.59   15.18
   1   7   4  229.82   13.61
  -1   7  -4  269.21   12.64
   1   7   4  264.62   20.71
  -1   7  -4  223.52   20.39
   1   7   4  263.04   18.90
  -1   7  -4  299.25   18.71
  -1   7  -4  286.43   18.30
  -1  -7   4  287.66   17.13
   1   7   4  280.81   15.12
   1   7   4  238.37   20.06
  -1   7  -4  271.52   14.62
   1   7   4  238.11   15.77
  -1   7  -5   69.50    7.69
   1   7   5   69.61   12.23
   1   7   5   57.56    9.88
  -1   7  -5   73.26   10.90
   1   7   5   64.87    9.47
  -1  -7   5   62.83    9.84
   1   7   5   71.38    7.70
  -1   7  -5   56.93   10.02
   1   7   5   77.20   11.18
  -1   7  -5   73.75    9.12
   1   7   5   66.21    7.29
  -1  -7   5   69.24    8.55
  -1   7  -5   68.54    9.08
  -1   7  -5   65.86    8.98
   1   7   5   61.71    8.31
   1   7   5   60.93    7.29
   1   7   6   99.54   11.28
   1   7   6   86.08   10.48
   1   7   6   80.00    8.23
  -1  -7   6   85.20   11.74
   1   7   6   79.28   11.32
  -1   7  -6   61.73   11.64
   1   7   6   90.83    8.95
   1   7   6  123.65   14.48
   1   7   6   95.67    9.50
   1   7   6   68.50   12.84
  -1  -7   6   94.86   10.59
  -1   7  -6   99.44   11.35
  -1   7  -6  104.45   11.70
  -1   7  -6   84.06    8.58
  -1   7  -6   91.09   10.44
  -1   7  -6   94.49   12.39
  -1  -7   7  499.07   32.02
  -1   7  -7  644.20   29.56
  -1  -7   7  608.88   28.67
  -1   7  -7  663.21   30.16
   1   7   7  600.16   24.77
   1   7   7  619.23   28.26
   1   7   7  515.76   36.57
   1   7   7  589.15   23.18
   1   7   7  630.32   24.69
  -1   7  -7  682.26   25.27
  -1   7  -7  681.78   29.22
   1   7   7  528.62   29.97
   1   7   7  623.97   29.13
  -1   7  -7  654.31   32.62
  -1  -7   8  134.48   16.44
   1   7   8  132.92   11.25
  -1   7  -8  150.70   13.74
   1   7   8  130.45   13.31
   1   7   8  130.49   14.08
  -1   7  -8  148.58   14.49
  -1   7  -8  131.05   14.70
   1   7   8  130.39   12.33
  -1   7  -8  125.82   11.17
   1   7   8  108.97   17.09
   1   7   8  142.63   11.90
   1   7   8  121.27   15.12
  -1   7  -8  153.97   14.77
  -1  -7   8  126.89   13.63
   1   7   9   21.97    7.48
   1   7   9   30.48    6.49
   1   7   9   21.80    6.38
  -1  -7   9   15.94    5.18
   1   7   9   28.70    6.68
   1   7   9   26.64    5.22
   1   7   9   36.52    6.00
  -1   7  -9   28.58    6.98
  -1  -7   9   21.99    7.10
   1   7   9   28.29    5.78
  -1   7  -9   24.08    5.21
  -1   7  -9   33.80    6.54
  -1   7  -9   25.56    6.20
  -1   7  -9   25.42    6.20
  -1   7 -10   29.09    6.29
   1   7  10   20.04    7.60
   1   7  10   23.11    5.67
   1   7  10   23.13    6.57
  -1  -7  10   26.76    7.84
  -1   7 -10   29.28    5.34
   1   7  10   29.35    6.10
   1   7  10   26.08    5.26
   1   7  10   16.47    6.26
   1   7  10   24.56    6.45
   1   7  10   30.48    5.80
  -1   7 -10   28.80    6.73
   1   7  11   67.83   13.06
   1   7  11  111.66   11.60
  -1   7 -11   99.59   10.36
  -1   7 -11   97.34   12.91
   1   7  11  104.37   11.81
   1   7  11   95.08   11.85
   1   7  11   91.85   13.55
   1   7  11   83.23   12.10
   1   7  11   84.33   15.66
  -1   7 -11  114.28   12.93
  -1  -7  11   99.59   15.70
   1   7  12  178.88   16.97
   1   7  12  131.77   18.73
   1   7  12  168.63   22.93
   1   7  12  187.51   16.18
  -1  -7  12  141.71   19.35
  -1   7 -12  192.95   16.93
  -1   7 -12  178.83   17.31
  -1   7 -12  162.14   13.74
   1   7  12  168.74   19.55
   1   7  12  151.12   16.57
   1   7  12  187.69   15.99
   1   7  13   56.86   10.34
   1   7  13   64.00   14.17
   1   7  13   58.47   11.78
   1   7  13   64.55    9.79
  -1   7 -13   62.56    8.45
   1   7  13   67.16    9.94
  -1   7 -13   61.52    9.93
  -1  -7  13   59.49   13.19
   1   7  13   66.85   10.58
   1   7  13   50.95   12.29
  -1   7 -13   72.69   10.33
   1   7  14   12.32    6.31
   1   7  14    5.45    4.94
   1   7  14    7.67    3.87
   1   7  14   10.23    3.89
  -1  -7  14   15.28    6.30
  -1   7 -14   14.51    4.63
   1   7  14    7.93    4.20
   1   7  14   11.71    5.80
  -1   7 -14   10.07    3.55
   1   7  14   10.38    4.38
  -1  -7  15   49.37   11.61
   1   7  15   46.05    9.67
   1   7  15   46.01    9.75
   1   7  15   39.66   12.42
   1   7  15   43.68   11.08
   1   7  15   55.44    9.60
  -1   7 -15   55.92    8.06
   1   7  15   53.58    9.04
  -1   7 -15   61.20    9.36
   1   7  16  161.49   18.36
   1   7  16  178.46   19.33
  -1  -7  16  210.32   25.02
   1   7  16  165.84   22.06
   1   7  16  212.53   18.66
  -1   7 -16  188.03   14.60
  -1   7 -17   44.08    6.89
   1   7  17   41.73    9.36
   1   7  17   34.16    8.47
   1   7  17   46.91    8.81
  -1  -7  17   44.51   11.04
   1   7  17   28.35    9.54
  -1   7 -17   52.33    8.57
  -1   7 -18  225.50   15.04
  -1   7 -18  270.40   19.01
   1   7  18  196.07   19.88
  -1  -7  18  216.29   23.96
   1   7  18  236.06   18.99
   1   7  18  201.51   20.84
   1   7  19   80.24   12.82
   1   7  19  100.71   14.44
   1   7  19  105.00   12.87
   1   7  19   92.72   13.26
  -1  -7  19  115.64   17.09
  -1   7 -19  122.62   12.16
  -1   7 -20   40.85    6.43
   1   7  20   28.69    7.10
   1   7  20   25.27    7.13
  -1  -7  20   37.99    9.40
   1   7  20   39.45    7.25
   1   7  20   21.36    6.35
  -1  -7  21   53.78   10.38
  -1   7 -21   56.58    6.85
   1   7  21   32.80    7.56
   1   7  21   56.07    9.02
   1   7  21   58.99    8.54
   1   7  22   45.92    7.25
   1   7  22   52.90    7.42
  -1  -7  22   81.94   12.13
   1   7  22   26.04    6.16
  -1  -7  22   61.86   10.11
   1   7  23   87.79    9.06
  -1  -7  23  105.85   11.81
  -1  -7  23   87.98   10.62
  -1   8  22   29.81    5.45
   1  -8  22   23.80    5.62
   1   8 -21   55.86    6.74
  -1  -8 -21   52.44    6.10
   1  -8  21   53.17    9.67
  -1   8  21   63.66    8.72
  -1   8  20   32.93    6.74
   1   8 -20   31.52    5.37
   1  -8  20   24.70    7.55
  -1  -8 -20   21.25    4.85
  -1   8  20   31.25    7.19
  -1   8  19   49.45    8.39
  -1   8  19   26.46    7.21
   1   8 -19   41.81    9.37
   1  -8  19   21.58    8.97
   1   8 -19   47.19    7.13
  -1  -8 -19   32.91    6.26
   1  -8  18   13.75    8.59
   1   8 -18   32.52    6.28
  -1   8  18   30.85    6.82
   1   8 -18   26.90    7.91
  -1   8  18   23.08    7.37
   1   8 -17   39.77    7.36
  -1   8  17   27.20    7.73
  -1   8  17   38.86    8.00
   1   8 -17   34.88    9.43
   1  -8  17   22.06    8.71
   1  -8  16   47.57   12.76
  -1   8  16   62.84   12.18
   1   8 -16   63.89    9.49
  -1   8  16   65.23   10.42
   1   8 -16   60.98   13.05
  -1   8  15   24.17    7.57
  -1   8  15   26.20    6.37
  -1   8  15   21.91    9.29
   1   8 -15   31.21    6.65
   1  -8  15   11.14    8.07
   1   8 -14  111.29   13.05
  -1   8  14  110.72   13.83
  -1   8  14  101.84   15.16
  -1   8  14   74.58   15.53
  -1   8  14   83.46   14.74
   1   8 -14   86.46   11.92
  -1   8  13   28.02    8.45
  -1   8  13   28.93    6.87
  -1   8  13   20.91    7.89
   1   8 -13   20.96    6.14
   1   8 -13   29.53    6.67
  -1   8  13   28.09    7.52
  -1   8  12   13.10    5.62
  -1   8  12   10.32    3.76
  -1   8  12    8.07    5.27
  -1   8  12    7.03    4.15
   1   8 -12    5.96    3.62
   1   8 -12   10.60    3.84
  -1   8  11   50.11    9.08
  -1   8  11   48.83   10.70
   1   8 -11   38.86    8.33
   1   8 -11   53.08    8.81
   1   8 -11   51.73    9.74
  -1   8  11   46.16   10.38
  -1   8  11   50.43    8.52
  -1   8  10   85.53   13.73
  -1   8  10   98.82   12.91
   1   8 -10   73.96   11.65
  -1   8  10   86.81   14.44
   1   8 -10   97.11   13.54
  -1   8  10   98.16   11.57
   1   8 -10  105.86   12.27
  -1   8   9   37.09    7.52
   1   8  -9   37.58    7.09
  -1   8   9   41.26    6.92
  -1   8   9   35.56    8.54
   1   8  -9   36.35    7.24
  -1   8   9   34.43    8.38
   1   8  -9   38.44    8.40
  -1   8   8  403.88   21.66
  -1   8   8  384.03   24.99
   1   8  -8  380.56   26.96
   1   8  -8  326.74   22.42
  -1   8   8  373.42   26.60
  -1   8   8  401.26   24.11
  -1   8   8  396.77   27.91
   1   8  -8  413.94   23.47
  -1   8   7    1.35    1.65
   1   8  -7    0.47    0.50
   1   8  -7   -0.08    0.60
  -1   8   7    1.29    1.39
   1   8  -7    1.35    2.16
  -1   8   7   -0.58    1.73
  -1   8   7    1.02    1.91
   1   8  -7    0.98    1.27
   1   8  -7    1.23    1.74
  -1   8   7    0.88    1.46
  -1   8   6   15.85    4.26
  -1   8   6   18.65    4.21
   1   8  -6   18.87    4.72
   1   8  -6   22.92    5.46
  -1   8   6   14.89    5.02
  -1   8   6   18.01    5.17
   1   8  -6   13.10    4.40
   1   8  -6   11.35    4.11
   1   8  -6   19.87    6.23
  -1   8   6   17.44    5.40
   1   8  -6   11.61    4.26
  -1   8   5  106.70   10.73
  -1   8   5  101.81   12.88
   1   8  -5  140.86   13.01
   1   8  -5   81.93   10.44
   1   8  -5  115.53   12.90
   1   8  -5  115.58   12.84
   1   8  -5  108.62   11.34
  -1   8   5  105.67   12.50
   1   8  -5  117.16   17.21
   1   8  -5  111.74   14.56
  -1   8   5  108.77   13.50
  -1   8   4   62.76    9.44
   1   8  -4   77.79    9.72
   1   8  -4   71.55   13.21
   1   8  -4   65.72    9.79
   1   8  -4   63.13    9.59
  -1   8   4   64.05    8.17
  -1   8   4   61.09    9.30
   1   8  -4   72.27    9.12
   1   8  -4   69.59   11.44
  -1   8   4   64.86   10.47
  -1   8   3  285.11   22.03
   1   8  -3  280.56   22.94
  -1   8   3  305.06   16.98
   1   8  -3  278.18   26.06
  -1   8   3  302.21   19.38
  -1   8   3  301.00   20.49
   1   8  -3  335.19   20.16
   1   8  -3  308.74   19.00
   1   8  -3  280.58   20.15
   1   8  -3  279.83   20.05
   1   8  -2  117.59   12.85
   1   8  -2  114.16   12.50
  -1   8   2  123.30   10.27
   1   8  -2  133.18   17.54
  -1   8   2  103.15   13.95
  -1   8   2  119.43   11.63
  -1   8   2  113.69   12.31
   1   8  -2  138.37   13.01
  -1   8   2  121.73   14.51
   1   8  -2  109.09   14.32
   1   8  -2  108.77   16.01
   1   8  -2  121.36   11.65
  -1   8   1   66.03   10.90
   1   8  -1   62.22   11.86
   1   8  -1   67.54    9.07
  -1  -8  -1   73.42    7.94
   1   8  -1   84.92    8.45
  -1   8   1   73.14   10.31
  -1   8   1   74.93    7.96
  -1   8   1   78.27   10.02
   1   8  -1   76.45    9.80
  -1   8   1   76.02   11.70
   1   8  -1   78.93   13.30
   1   8  -1   92.13    9.89
  -1   8   1   83.83    9.40
   1   8  -1   74.47   11.71
  -1   8   1   71.88   11.25
  -1   8   0  125.59   13.27
  -1   8   0  134.66   13.60
   1   8   0  156.61   11.63
   1   8   0  124.12   12.57
   1   8   0  122.93   16.39
   1   8   0  123.96   15.54
   1   8   0  141.50   18.01
  -1   8   0  149.37   16.60
  -1   8   0  125.08   10.64
  -1   8   0  160.28   13.93
   1   8   0  151.34   14.06
  -1   8   0  140.78   15.90
  -1  -8   0  132.57   10.80
   1   8   0  162.42   13.42
  -1   8   0  141.88   12.55
  -1   8   0  114.12   14.52
  -1  -8   1   72.99    8.16
   1   8   1   76.21   11.72
   1   8   1   66.13   12.02
  -1   8  -1   83.30   10.11
   1   8   1   75.10    9.95
   1   8   1   76.53    8.23
  -1   8  -1   76.07    7.66
   1   8   1   83.10    9.78
  -1   8  -1   77.97    8.76
  -1   8  -1   57.16    9.13
  -1   8  -1   54.79   10.37
  -1   8  -1   79.14   11.79
  -1   8  -1   70.74    9.96
  -1   8  -1   65.57    9.70
   1   8   1   81.21   13.50
  -1   8  -1   90.79   12.98
  -1   8  -2   98.17   11.81
  -1   8  -2  107.16   13.80
  -1   8  -2  125.61   13.41
  -1   8  -2  123.06   13.17
  -1   8  -2  118.58   11.18
   1   8   2  118.50   15.47
   1   8   2  124.89   15.47
   1   8   2  130.33   17.10
  -1   8  -2  153.28   17.33
  -1   8  -2  117.69   10.27
   1   8   2  124.40   10.76
   1   8   2  140.45   13.15
  -1   8  -2  123.01   11.74
   1   8   2  134.97   13.67
  -1   8  -2  146.45   13.41
  -1   8  -2  119.46   14.88
  -1  -8   2  126.12   11.24
   1   8   2  125.95   10.00
  -1   8  -3  302.12   23.38
   1   8   3  281.41   25.99
  -1   8  -3  288.95   20.00
  -1   8  -3  240.44   21.83
   1   8   3  292.55   19.05
  -1   8  -3  326.46   17.40
  -1  -8   3  299.47   17.93
  -1   8  -3  306.39   18.13
   1   8   3  266.55   14.56
   1   8   3  275.86   22.70
  -1   8  -3  325.51   15.29
   1   8   3  295.48   16.78
  -1   8  -3  308.94   21.21
  -1   8  -3  314.89   21.17
   1   8   3  301.15   16.12
   1   8   3  271.76   23.44
  -1   8  -3  374.89   21.85
   1   8   3  289.03   20.74
   1   8   4   60.62    7.02
  -1   8  -4   68.84   11.35
  -1   8  -4   79.57    8.38
   1   8   4   71.11    9.51
   1   8   4   62.03   12.08
  -1   8  -4   65.48    9.78
  -1   8  -4   78.15    7.35
   1   8   4   69.68   10.23
   1   8   4   62.88    7.60
   1   8   4   61.61   10.95
   1   8   4   64.87    8.06
   1   8   4   56.44   10.54
  -1  -8   4   67.12    8.57
  -1   8  -4   73.25   10.19
  -1   8  -4   71.51    9.91
  -1   8  -4   65.95    8.28
   1   8   5  101.38   16.24
   1   8   5  124.04   11.48
   1   8   5  129.26   15.39
  -1   8  -5  111.45   14.44
   1   8   5  112.48   10.45
  -1   8  -5   99.90   12.27
  -1   8  -5   91.84    9.79
  -1  -8   5  110.15   11.60
  -1   8  -5  111.57   12.85
  -1   8  -5  121.26   13.32
  -1   8  -5  131.79    9.46
   1   8   5   99.91   12.94
   1   8   5  113.95   12.52
  -1   8  -5  136.72   11.07
   1   8   5  110.34    9.70
   1   8   6   17.08    3.80
   1   8   6   14.22    6.24
  -1   8  -6   21.70    6.33
  -1   8  -6   10.25    3.67
   1   8   6   17.02    4.44
  -1   8  -6   18.02    4.90
  -1  -8   6   16.59    5.64
  -1   8  -6   15.50    4.82
  -1   8  -6   15.87    4.85
   1   8   6   17.86    4.73
  -1   8  -6   18.26    4.35
   1   8   6   17.78    5.11
  -1   8  -6   17.28    4.44
   1   8   6   25.48    6.85
   1   8   6   25.07    6.76
   1   8   6   20.80    4.42
  -1  -8   6   16.36    4.57
  -1  -8   7    2.22    1.93
  -1  -8   7    0.19    0.98
   1   8   7    1.51    1.64
   1   8   7    0.17    0.39
  -1   8  -7    0.13    0.45
  -1   8  -7    0.91    1.09
  -1   8  -7    1.10    1.24
   1   8   7    1.93    2.13
   1   8   7    0.62    1.18
   1   8   7    1.54    1.53
   1   8   7    0.63    0.39
   1   8   7    1.66    1.48
   1   8   7    1.15    1.23
   1   8   8  366.30   32.81
   1   8   8  420.26   25.03
  -1   8  -8  486.71   26.44
   1   8   8  424.54   23.61
   1   8   8  405.27   20.23
  -1   8  -8  444.07   22.65
   1   8   8  457.10   23.55
   1   8   8  417.83   27.15
   1   8   8  387.97   28.57
   1   8   8  449.71   22.42
  -1  -8   8  384.29   28.77
  -1   8  -8  447.27   29.43
   1   8   9   37.06   10.68
   1   8   9   38.15    7.66
  -1   8  -9   47.71    8.61
  -1   8  -9   38.33    6.58
   1   8   9   46.31    7.61
   1   8   9   41.91    7.07
   1   8   9   40.71    6.48
   1   8   9   35.40    8.67
   1   8   9   41.02    7.38
   1   8   9   44.13    8.84
  -1  -8   9   34.00    8.72
  -1   8  -9   41.99    9.17
  -1   8 -10  121.76   13.41
   1   8  10  104.45   12.47
  -1  -8  10  113.41   16.29
   1   8  10  107.70   14.64
  -1   8 -10  104.98   11.20
  -1   8 -10  109.57   14.71
   1   8  10  112.35   11.58
   1   8  10  111.06   12.03
   1   8  10  102.73   13.00
   1   8  10   88.93   16.77
   1   8  10   83.39   14.75
  -1   8 -11   54.93    9.49
  -1   8 -11   52.08   10.14
   1   8  11   59.68    8.99
  -1   8 -11   51.53    7.82
   1   8  11   49.33    8.64
   1   8  11   48.72    9.10
   1   8  11   43.93   11.92
  -1  -8  11   47.19   10.97
   1   8  11   54.89    8.88
   1   8  11   51.06   10.16
   1   8  11   39.87   10.61
   1   8  12   15.66    6.06
  -1   8 -12   12.17    4.40
   1   8  12   16.98    7.33
  -1   8 -12   14.15    5.23
   1   8  12   11.47    4.05
   1   8  12   13.07    4.72
  -1   8 -12   10.36    3.52
  -1  -8  12    9.19    5.32
   1   8  12    7.27    3.58
   1   8  12   13.22    4.77
   1   8  12    2.64    2.71
   1   8  13   33.01    8.63
  -1   8 -13   38.94    7.83
   1   8  13   26.20    7.32
  -1   8 -13   27.27    5.82
  -1   8 -13   32.19    7.63
   1   8  13   31.23    6.77
   1   8  13   28.75    6.66
   1   8  13   33.78    7.54
   1   8  13   26.81    9.81
   1   8  13   18.15    7.90
  -1  -8  13   26.63    9.40
   1   8  14   91.93   13.53
  -1   8 -14  125.46   13.90
   1   8  14   86.68   16.48
   1   8  14  107.14   19.14
  -1   8 -14  106.33   11.25
   1   8  14  110.67   16.99
   1   8  14  119.29   13.76
   1   8  14  110.96   14.57
   1   8  14  112.09   13.79
  -1  -8  14  105.08   18.10
   1   8  15   25.10    6.86
  -1   8 -15   35.92    7.21
  -1  -8  15   17.08    8.28
  -1   8 -15   27.58    5.40
   1   8  15   25.89    7.30
   1   8  15   14.47    7.77
   1   8  15   25.10    8.27
   1   8  15   30.56    6.96
   1   8  16   58.78   11.21
   1   8  16   62.26   10.10
   1   8  16   55.40   10.33
  -1   8 -16   74.04   10.24
  -1   8 -16   64.50    8.29
  -1  -8  16   66.52   13.19
   1   8  16   47.82   11.96
   1   8  17   34.25    7.29
  -1   8 -17   36.59    7.09
   1   8  17   38.70    8.57
  -1  -8  17   39.82   10.03
   1   8  17   30.72    9.46
   1   8  17   36.12    8.19
   1   8  18   26.39    6.65
  -1   8 -18   32.01    6.23
   1   8  18   28.19    7.38
   1   8  18   31.51    6.70
  -1  -8  18   34.80    9.11
   1   8  19   40.69    8.34
  -1   8 -19   47.20    7.00
   1   8  19   48.61    7.91
   1   8  19   35.46    7.86
  -1  -8  19   45.20   10.39
   1   8  20   26.04    6.55
  -1   8 -20   33.77    5.41
   1   8  20   26.95    5.82
  -1  -8  20   38.45    8.22
   1   8  20   31.90    6.31
   1   8  21   70.78    8.75
  -1  -8  21   88.93   12.03
   1   8  21   45.46    8.30
  -1   8 -21   72.43   10.38
   1   8  21   65.28    8.53
  -1  -8  21   75.17   10.99
   1   8  22   34.52    5.53
  -1  -8  22   40.65    7.28
  -1   9  21   -0.85    0.63
   1  -9  21   -0.05    0.83
   1   9 -20    0.48    0.93
  -1   9  20    0.49    1.01
  -1   9  20   -0.06    0.51
   1  -9  20   -0.30    0.79
  -1  -9 -20    1.50    1.04
   1   9 -19   23.87    4.75
  -1   9  19   29.16    6.95
  -1   9  19   31.56    6.26
  -1  -9 -19   11.45    3.78
   1   9 -19   26.89    6.64
   1  -9  19   19.32    6.33
  -1   9  18   66.11   11.08
  -1   9  18   86.92   11.06
   1  -9  18   53.39   11.70
   1   9 -18   86.96    8.70
   1   9 -18   76.85   12.72
   1   9 -18   86.92    9.50
   1   9 -17   27.84    8.44
   1   9 -17   25.86    5.33
  -1   9  17   25.78    6.06
   1   9 -17   28.71    5.94
  -1   9  17   24.80    7.12
   1  -9  17   17.58    7.13
   1   9 -16   37.60    9.99
   1   9 -16   34.32    6.71
   1  -9  16   21.92    7.81
  -1   9  16   25.76    7.37
   1   9 -16   43.60    7.08
  -1   9  16   33.69    7.00
  -1   9  15  191.11   20.52
  -1   9  15  164.55   23.37
   1  -9  15  158.12   21.12
   1   9 -15  228.27   17.69
   1   9 -15  286.33   19.58
  -1   9  15  229.16   19.08
   1   9 -15  221.91   25.14
   1   9 -14   87.77   11.99
  -1   9  14  131.29   17.59
   1   9 -14  153.23   22.02
   1   9 -14  158.40   14.96
  -1   9  14  138.00   14.96
  -1   9  14  128.36   16.78
  -1   9  14  112.13   18.91
   1   9 -13   42.85    8.40
  -1   9  13   41.43   12.37
  -1   9  13   56.58   11.44
   1   9 -13   75.51   10.64
  -1   9  13   57.86   11.63
   1   9 -13   77.71   15.73
  -1   9  13   63.43    9.80
   1  -9  13   45.65   11.59
   1   9 -12   60.40   11.09
  -1   9  12   95.11   16.36
   1   9 -12  103.78   18.62
  -1   9  12   85.35   14.48
  -1   9  12   89.13   13.39
   1  -9  12   63.17   14.31
   1   9 -12   98.66   12.09
  -1   9  12   98.39   12.12
   1   9 -11   86.36   16.99
  -1   9  11   66.90   12.43
   1  -9  11   43.00   12.50
  -1   9  11   71.94   10.38
  -1   9  11   72.67   13.63
   1   9 -11   49.76    9.80
   1   9 -11  100.01   12.22
   1   9 -11   71.40   10.63
  -1   9  11   63.79   11.23
   1   9 -11   68.78   11.59
  -1   9  10   28.49    8.52
   1   9 -10   21.07    6.27
   1   9 -10   27.81    9.42
  -1   9  10   26.90    6.79
   1   9 -10   31.52    8.00
   1  -9  10   19.89    7.44
   1   9 -10   32.64    6.95
  -1   9  10   26.00    5.78
   1   9 -10   43.22    8.08
  -1   9  10   23.16    6.81
  -1   9   9   43.41    9.48
   1   9  -9   28.48    7.45
  -1   9   9   45.42    7.46
   1   9  -9   49.10   12.79
   1   9  -9   52.11   10.19
   1   9  -9   57.80    9.27
   1   9  -9   42.31    7.87
  -1   9   9   45.00    9.74
  -1   9   9   47.93    8.69
  -1   9   8  217.04   21.43
   1   9  -8  248.73   28.07
  -1   9   8  227.58   19.27
   1   9  -8  245.40   18.96
   1   9  -8  292.79   20.70
  -1   9   8  218.95   22.09
   1   9  -8  236.34   22.37
  -1   9   8  219.81   20.07
  -1   9   8  232.87   16.62
  -1   9   7   99.29   11.91
   1   9  -7   95.21   17.32
   1   9  -7   99.52   11.95
   1   9  -7  116.26   13.02
   1   9  -7   96.40   14.56
  -1   9   7   93.93   13.37
  -1   9   7   93.91   13.85
  -1   9   7   93.27   13.39
  -1   9   6  115.59   12.51
   1   9  -6  116.91   18.63
   1   9  -6  130.30   13.55
  -1   9   6  105.65   14.35
   1   9  -6  100.94   14.93
  -1   9   6   97.03   13.77
  -1   9   6  118.45   14.62
   1   9  -6  122.30   13.09
  -1   9   5  361.82   21.48
   1   9  -5  344.17   31.99
  -1   9   5  350.09   26.25
   1   9  -5  323.25   26.89
   1   9  -5  372.61   22.57
   1   9  -5  406.03   24.30
  -1   9   5  360.39   25.70
  -1   9   5  368.63   25.03
   1   9  -4   61.75    7.86
  -1   9   4   60.40    9.50
   1   9  -4   62.13    9.18
  -1   9   4   54.01    9.70
  -1   9   4   62.59    8.43
   1   9  -4   55.68    8.66
   1   9  -4   52.54   12.26
   1   9  -4   69.28   14.05
   1   9  -4   53.36   10.95
  -1   9   4   52.94   10.36
   1   9  -3  217.29   15.36
   1   9  -3  248.65   18.61
  -1   9   3  206.53   17.52
   1   9  -3  225.72   18.26
  -1   9   3  219.69   19.09
  -1   9   3  224.45   15.79
   1   9  -3  209.24   17.01
   1   9  -3  191.47   22.86
   1   9  -3  267.84   26.68
   1   9  -3  195.15   20.79
  -1   9   3  204.21   20.36
   1   9  -2  553.31   23.58
  -1   9   2  476.92   27.55
   1   9  -2  487.66   26.82
  -1   9   2  504.17   26.16
   1   9  -2  568.65   27.03
  -1   9   2  490.39   22.42
   1   9  -2  489.24   25.84
   1   9  -2  557.65   38.02
   1   9  -2  461.26   31.65
  -1   9   2  471.80   30.90
  -1  -9  -2  448.29   20.87
   1   9  -2  436.08   34.34
  -1   9   1   40.41    6.11
   1   9  -1   42.39    6.45
  -1   9   1   49.17    8.63
   1   9  -1   36.10    7.53
  -1   9   1   38.84    6.88
  -1   9   1   36.06    8.49
   1   9  -1   29.83    9.23
   1   9  -1   32.92    6.96
   1   9  -1   48.38    7.92
   1   9  -1   38.73    9.14
  -1   9   1   36.91    8.85
  -1   9   1   41.55    9.03
   1   9  -1   46.20   10.67
   1   9   0   95.51   16.00
  -1   9   0   97.83   14.11
   1   9   0   97.26    9.94
  -1   9   0   95.99    9.38
  -1   9   0   93.25   13.96
   1   9   0   82.19   13.10
   1   9   0   97.41   11.43
  -1   9   0   94.21   10.68
  -1   9   0   77.84   13.11
   1   9   0   73.29   13.59
  -1   9   0   93.13   11.74
   1   9   0   84.69   11.40
   1   9   1   41.93   10.75
  -1   9  -1   44.30    9.24
  -1   9  -1   39.11    5.97
   1   9   1   43.20    6.68
  -1   9  -1   37.19    8.80
   1   9   1   34.51    8.72
   1   9   1   42.12    7.66
  -1   9  -1   47.14    7.52
   1   9   1   40.72    8.23
  -1   9  -1   45.00    8.02
  -1   9  -1   41.94   10.04
   1   9   1   33.02    9.14
   1   9   2  459.19   35.13
  -1   9  -2  578.37   35.62
  -1   9  -2  521.59   25.12
   1   9   2  532.32   27.43
  -1   9  -2  496.83   21.53
   1   9   2  530.82   24.00
   1   9   2  450.69   31.17
  -1   9  -2  512.61   32.48
   1   9   2  426.48   31.55
  -1   9  -2  559.18   28.61
   1   9   2  447.53   28.15
  -1   9  -3  249.71   19.03
   1   9   3  201.76   18.93
  -1   9  -3  192.87   17.58
   1   9   3  218.84   14.13
   1   9   3  209.20   23.54
  -1   9  -3  254.87   24.47
  -1   9  -3  231.98   14.24
   1   9   3  229.24   15.85
   1   9   3  208.37   21.05
  -1   9  -3  234.67   22.26
  -1   9  -3  228.06   16.00
   1   9   3  223.95   17.90
   1   9   3  213.80   21.85
  -1   9  -4   49.85    9.00
   1   9   4   59.32   10.53
   1   9   4   59.05    8.40
  -1   9  -4   57.43    6.89
   1   9   4   59.84   11.33
   1   9   4   51.94   10.68
  -1   9  -4   43.73    7.55
  -1   9  -4   70.17   10.11
  -1   9  -4   61.07    8.19
   1   9   4   56.23    9.35
  -1   9  -4   55.40   10.95
   1   9   4   53.74   12.28
   1   9   4   68.13    8.31
  -1   9  -5  339.46   23.70
   1   9   5  330.13   25.66
   1   9   5  388.62   21.84
  -1   9  -5  377.12   18.17
   1   9   5  387.47   20.02
   1   9   5  342.61   32.40
   1   9   5  470.94   30.97
   1   9   5  383.81   19.87
  -1   9  -5  387.46   24.20
  -1   9  -5  388.10   21.62
   1   9   5  408.92   25.64
   1   9   5  375.33   23.49
  -1   9  -5  335.29   20.68
  -1   9  -5  390.54   29.12
   1   9   6  125.30   11.52
   1   9   6  106.21   14.67
  -1   9  -6  107.19   11.17
  -1   9  -6  114.82   15.81
   1   9   6  117.78   12.43
  -1   9  -6  106.84    9.91
  -1   9  -6  107.33   13.29
   1   9   6  108.92   12.57
   1   9   6   94.79   17.37
  -1   9  -6  103.58   11.05
   1   9   6  109.69   14.14
   1   9   6  126.68   11.58
   1   9   7   85.84   16.51
   1   9   7  104.67   12.07
   1   9   7  102.77    9.96
   1   9   7  115.46   11.31
   1   9   7   98.72   13.61
  -1   9  -7   86.02   10.31
  -1   9  -7   97.58   14.64
  -1   9  -7   96.74   12.80
   1   9   7   94.47   11.96
   1   9   7   97.83   14.61
   1   9   7  109.41   11.08
  -1  -9   7   96.73   14.17
   1   9   8  196.52   25.41
   1   9   8  244.61   19.61
  -1   9  -8  230.52   19.93
   1   9   8  241.75   19.09
   1   9   8  226.81   22.98
   1   9   8  245.40   18.30
  -1   9  -8  222.28   16.86
  -1   9  -8  251.38   23.21
   1   9   8  272.42   18.16
  -1  -9   8  232.50   22.64
   1   9   8  229.72   15.40
   1   9   8  237.15   21.87
   1   9   9   41.05   11.23
   1   9   9   41.88    8.41
  -1   9  -9   45.45    9.14
   1   9   9   48.09    9.89
   1   9   9   51.26    8.10
   1   9   9   48.21    8.73
  -1   9  -9   46.54    9.81
   1   9   9   39.32    9.53
  -1  -9   9   48.95   10.30
   1   9   9   50.29    8.06
  -1   9  -9   44.01    7.59
   1   9  10   30.68    7.94
  -1   9 -10   29.24    7.53
   1   9  10   28.88    7.11
   1   9  10   32.82    6.62
  -1   9 -10   23.47    5.69
   1   9  10   20.87    8.19
  -1   9 -10   35.03    8.60
   1   9  10   35.13    6.92
   1   9  10   23.18    8.25
  -1  -9  10   23.27    8.22
   1   9  10   31.00    6.74
   1   9  11   73.69   11.11
   1   9  11   65.49   15.04
   1   9  11   69.01   10.96
   1   9  11   54.86   12.87
  -1   9 -11   79.37    9.97
  -1   9 -11   71.78   11.93
  -1   9 -11   80.13   11.90
   1   9  11   78.78   13.32
   1   9  11   77.84   10.65
  -1  -9  11   60.98   13.11
   1   9  11   76.13   10.48
  -1   9 -12   99.72   11.20
  -1   9 -12  108.35   14.59
  -1  -9  12  100.27   16.26
   1   9  12  101.06   15.73
   1   9  12   95.95   13.26
  -1   9 -12  105.13   13.27
   1   9  12  111.17   12.66
   1   9  12   74.61   14.82
   1   9  12   87.56   16.64
   1   9  12   89.48   12.57
   1   9  12  109.03   12.88
   1   9  13   69.87   11.43
   1   9  13   58.41   10.36
   1   9  13   69.90   14.85
   1   9  13   45.69   11.82
  -1   9 -13   68.64    9.07
  -1   9 -13   66.04   11.25
  -1   9 -13   71.78   11.13
   1   9  13   62.65   12.55
   1   9  13   68.19   10.42
  -1  -9  13   65.24   13.08
   1   9  13   67.32   10.16
   1   9  14  153.53   15.33
   1   9  14  145.53   16.52
   1   9  14  124.42   18.68
   1   9  14  138.17   20.79
   1   9  14  123.80   15.47
  -1   9 -14  133.58   12.27
   1   9  14  138.93   18.76
  -1   9 -14  167.47   16.24
  -1  -9  14  132.28   19.19
   1   9  15  220.11   20.61
  -1   9 -15  207.52   14.67
   1   9  15  174.12   24.93
   1   9  15  242.35   18.83
   1   9  15  206.59   23.68
  -1  -9  15  239.07   24.74
   1   9  15  185.78   19.01
  -1   9 -15  234.83   18.98
   1   9  16   34.83    8.23
   1   9  16   28.28    8.41
   1   9  16   24.09    6.84
  -1   9 -16   34.24    6.89
  -1  -9  16   40.67    9.86
   1   9  16   30.86    6.70
   1   9  17   31.60    6.63
  -1  -9  17   41.96    9.49
  -1   9 -17   30.26    6.15
   1   9  17   29.15    7.39
  -1  -9  17   24.31    7.58
   1   9  17   18.09    5.67
  -1  -9  18  101.13   14.33
  -1  -9  18  115.81   15.01
   1   9  18   91.16   10.89
  -1   9 -18   78.09    9.63
   1   9  18   62.82    9.80
   1   9  18   75.32   11.25
  -1   9 -19   27.47    4.93
   1   9  19   24.96    6.17
   1   9  19   26.86    5.84
  -1  -9  19   30.93    7.40
   1   9  19   31.92    6.07
  -1  -9  19   32.81    7.04
  -1  -9  20    0.80    0.86
   1   9  20    0.51    0.78
   1   9  20    1.81    1.53
   1   9  20    1.77    1.16
  -1  -9  20    0.56    0.43
  -1   9 -20    0.89    0.95
  -1  -9  20    0.32    0.76
   1   9  21   -0.35    4.16
  -1  -9  21   -0.49    0.87
   1 -10  19    2.57    1.91
  -1 -10 -19    0.43    0.62
  -1  10  19    5.35    2.60
   1  10 -19    3.45    2.35
  -1  10  19    1.77    1.46
  -1  10  18   29.04    6.60
   1  10 -18   28.41    5.36
   1  10 -18   38.04    7.98
   1 -10  18   25.09    7.03
  -1  10  18   34.61    6.31
  -1 -10 -18    9.47    3.36
   1 -10  17   11.10    4.74
  -1  10  17   14.76    4.54
   1  10 -17   14.21    5.36
   1  10 -17   13.78    3.68
  -1  10  17   12.23    4.21
   1  10 -17   15.42    3.55
   1  10 -16   -0.41    1.03
  -1  10  16   11.70    5.01
   1  10 -16   15.38    5.96
   1  10 -16   16.11    4.27
  -1  10  16   18.49    5.10
   1  10 -16    0.80    0.51
   1 -10  16   11.36    4.98
   1  10 -16   21.23    4.62
   1  10 -15    4.13    3.03
   1  10 -15    7.66    3.21
   1 -10  15    7.32    4.36
  -1  10  15    9.09    3.35
  -1  10  15    3.04    2.90
   1  10 -15   11.15    3.53
   1  10 -14   20.43    7.58
   1  10 -14   17.68    4.76
  -1  10  14   17.23    6.23
  -1  10  14   16.05    5.02
   1 -10  14    5.94    4.75
   1  10 -14   11.27    3.93
  -1  10  14   11.61    6.10
  -1  10  14   14.66    5.71
  -1  10  13   56.92   10.82
   1  10 -13   51.83    8.56
   1 -10  13   33.36   10.16
   1  10 -13   78.79   10.27
  -1  10  13   63.74    9.45
  -1  10  13   59.73   11.87
   1  10 -13   63.81   13.97
  -1  10  13   45.87   11.54
   1  10 -12   16.87    5.04
  -1  10  12   16.03    5.78
   1 -10  12   12.22    5.93
  -1  10  12   15.35    5.93
   1  10 -12   22.25    5.51
   1  10 -12   13.91    6.83
  -1  10  12   17.33    5.07
  -1  10  12   12.73    6.00
  -1  10  11   13.55    6.04
  -1  10  11   10.45    4.43
   1  10 -11   18.77    5.41
   1 -10  11    7.38    4.88
  -1  10  11   15.03    6.00
   1  10 -11   16.92    5.15
   1  10 -11   13.98    5.31
   1  10 -11   17.23    7.82
  -1  10  11   13.90    4.29
  -1  10  10   12.11    5.48
  -1  10  10   16.51    5.59
   1  10 -10   20.10    5.53
   1 -10  10    9.18    5.28
  -1  10  10   17.64    4.70
  -1  10  10   13.41    6.20
   1  10 -10   23.34    6.11
   1  10 -10   22.00    7.99
   1  10 -10   17.87    5.69
  -1  10   9   24.14    8.18
  -1  10   9   25.98    6.99
   1  10  -9   34.25    7.29
  -1  10   9   23.55    7.29
   1  10  -9   28.70    7.96
   1  10  -9   26.55    6.82
   1  10  -9   30.11   10.32
   1  10  -8   68.18   12.23
   1  10  -8   88.75   11.99
   1  10  -8   68.62   10.46
   1  10  -8   58.80   14.45
  -1  10   8   61.86   12.84
  -1  10   8   67.36   12.47
  -1  10   8   61.91   10.97
  -1  10   7    7.06    3.90
   1  10  -7    8.29    3.88
  -1  10   7   10.90    5.02
   1  10  -7   13.59    4.74
   1  10  -7    4.83    3.97
  -1  10   7    8.91    4.67
   1  10  -7   14.42    6.67
   1  10  -7    8.11    5.49
   1  10  -7    5.25    3.59
  -1  10   7    9.10    3.88
   1  10  -7    8.40    3.59
   1  10  -6  231.22   26.55
   1  10  -6  211.31   17.42
  -1  10   6  163.04   17.95
  -1  10   6  171.46   16.05
   1  10  -6  156.17   22.55
   1  10  -6  205.55   18.44
  -1  10   6  170.47   18.84
   1  10  -6  156.16   19.48
  -1  10   6  160.67   18.79
   1  10  -6  206.02   15.16
   1  10  -6  164.83   15.95
   1  10  -5  184.17   23.99
  -1  10   5  148.51   16.55
   1  10  -5  175.07   15.88
  -1  10   5  144.09   14.19
   1  10  -5  135.30   20.80
   1  10  -5  174.26   16.90
   1  10  -5  142.91   18.61
  -1  10   5  131.72   16.79
  -1  10   5  125.50   16.22
   1  10  -5  175.55   13.92
   1  10  -5  160.53   15.68
   1  10  -4  330.37   31.25
   1  10  -4  360.32   22.23
  -1  10   4  275.34   21.93
  -1  10   4  287.62   19.51
   1  10  -4  245.24   28.05
   1  10  -4  313.01   22.96
   1  10  -4  270.85   25.86
  -1  10   4  265.00   24.56
  -1  10   4  276.69   23.41
   1  10  -4  329.08   18.82
   1  10  -4  286.44   21.18
   1  10  -3  176.51   16.45
  -1  10   3  162.85   16.21
   1  10  -3  154.38   15.49
  -1  10   3  162.82   17.88
   1  10  -3  165.68   16.92
  -1  10   3  167.75   14.37
   1  10  -3  170.30   14.20
   1  10  -3  146.27   21.08
   1  10  -3  183.50   23.54
  -1  10   3  154.28   18.52
   1  10  -3  151.57   19.09
  -1  10   2  107.30   11.22
   1  10  -2  122.88   11.61
  -1  10   2  104.26   13.96
   1  10  -2  112.08   13.87
   1  10  -2  128.84   13.58
  -1  10   2  110.01   12.96
   1  10  -2  100.40   17.51
   1  10  -2  120.01   18.85
   1  10  -2  100.25   15.80
  -1  10   2  103.50   15.38
  -1  10   1  718.03   28.61
   1  10  -1  762.93   29.61
   1  10  -1  701.62   35.71
  -1  10   1  721.35   36.36
   1  10  -1  784.06   34.20
  -1  10   1  746.06   33.58
  -1 -10  -1  662.25   27.32
   1  10  -1  618.31   42.12
  -1  10   1  605.05   36.83
   1  10  -1  703.35   45.90
  -1  10   1  671.82   39.89
   1  10  -1  643.68   40.47
   1  10   0  372.94   20.94
  -1  10   0  334.63   19.01
  -1  10   0  367.30   25.52
   1  10   0  326.18   24.82
  -1  10   0  383.60   23.40
   1  10   0  410.12   25.07
   1  10   0  293.18   28.37
  -1  10   0  283.47   25.87
  -1  10   0  344.05   28.40
   1  10   0  363.09   32.96
   1  10   0  311.12   27.68
  -1  10   0  314.21   27.40
   1  10   1  798.68   31.06
  -1  10  -1  718.75   27.82
  -1  10  -1  701.90   34.82
   1  10   1  681.91   36.47
  -1  10  -1  754.72   32.49
   1  10   1  778.55   34.98
   1  10   1  617.82   40.39
  -1  10  -1  604.46   39.94
  -1  10  -1  730.64   41.64
   1  10   1  657.90   44.03
   1  10   1  677.95   41.05
  -1  10  -1  651.50   39.90
  -1  10  -2  107.93   16.04
   1  10   2  108.05   16.35
   1  10   2  118.62   11.91
  -1  10  -2  124.08   11.09
  -1  10  -2   98.08   16.15
   1  10   2  111.93   14.80
  -1  10  -2  129.75   14.81
   1  10   2   99.57   15.78
  -1  10  -2  120.44   12.48
   1  10   2  117.81   13.63
   1  10   2  100.08   17.39
  -1  10  -2  121.85   16.76
  -1  10  -3  166.71   21.56
   1  10   3  163.86   15.59
  -1  10  -3  162.61   19.93
   1  10   3  150.72   19.31
   1  10   3  177.44   15.06
  -1  10  -3  178.73   13.23
   1  10   3  159.56   18.07
   1  10   3  155.36   19.08
  -1  10  -3  182.62   17.66
   1  10   3  169.52   16.81
  -1  10  -3  181.41   15.13
   1  10   3  149.38   21.46
  -1  10  -3  186.38   21.72
   1  10   4  321.78   23.69
  -1  10  -4  308.86   19.35
   1  10   4  289.13   20.42
   1  10   4  351.85   28.27
  -1  10  -4  330.18   23.60
  -1  10  -4  284.64   26.23
   1  10   4  250.76   23.44
   1  10   4  313.41   20.51
  -1  10  -4  298.32   16.78
   1  10   4  240.31   16.38
   1  10   4  257.58   28.66
  -1  10  -4  338.36   28.93
  -1  10  -5  169.68   14.08
   1  10   5  151.51   16.64
   1  10   5  147.51   14.76
   1  10   5  202.52   21.40
   1  10   5  178.74   15.78
  -1  10  -5  166.61   12.43
  -1  10  -5  159.09   16.30
  -1  10  -5  111.87   15.12
   1  10   5  138.99   13.10
   1  10   5  147.28   18.06
  -1  10  -5  180.84   21.77
   1  10   5  121.80   20.65
  -1  10  -5  151.03   19.34
   1  10   6  178.24   16.29
  -1  10  -6  149.15   17.77
  -1  10  -6  231.51   24.76
   1  10   6  146.40   21.54
   1  10   6  169.25   18.17
   1  10   6  171.67   13.71
  -1  10  -6  183.40   21.36
  -1  10  -6  203.17   18.68
   1  10   6  187.71   16.67
   1  10   6  163.21   19.60
  -1  10  -6  103.18   13.41
   1  10   7   11.16    3.94
  -1  10  -7   12.96    4.73
   1  10   7   10.12    4.98
  -1  10  -7    4.51    3.09
   1  10   7   12.15    3.87
   1  10   7    7.05    3.01
  -1  10  -7   11.23    5.07
   1  10   7   10.03    4.34
  -1  10  -7    6.35    3.95
   1  10   7    9.66    3.64
   1  10   7    5.44    4.51
   1  10   8   71.69   10.61
   1  10   8   68.40   15.57
  -1  10  -8   54.99   11.03
  -1  10  -8   58.43    8.79
   1  10   8   76.35   13.15
   1  10   8   66.53   13.22
  -1  10  -8   72.95   13.15
  -1  10  -8   93.90   12.90
   1  10   8   72.62   10.82
   1  10   8   66.72    9.79
   1  10   8   73.82    9.46
   1  10   9   23.42    9.28
   1  10   9   23.96    6.30
   1  10   9   21.88    6.05
   1  10   9   26.75    6.80
  -1 -10   9   27.96    7.37
   1  10   9   22.30    7.00
  -1  10  -9   28.49    8.28
  -1  10  -9   31.57    7.61
   1  10   9   29.91    8.57
   1  10   9   29.54    6.47
  -1  10  -9   23.19    5.55
  -1  10  -9   21.94    6.78
   1  10  10   15.67    6.73
   1  10  10   14.99    5.11
   1  10  10   11.15    4.83
   1  10  10   14.68    4.97
  -1 -10  10   15.92    6.89
   1  10  10   16.20    5.98
  -1  10 -10   14.84    5.42
   1  10  10   11.35    5.53
   1  10  10   20.07    5.11
  -1  10 -10   16.63    4.50
  -1  10 -10   13.18    5.37
   1  10  11   10.68    6.42
   1  10  11   15.78    5.41
   1  10  11    8.44    4.09
   1  10  11   13.86    4.70
  -1 -10  11   16.27    6.86
   1  10  11   16.23    6.09
  -1  10 -11   15.21    5.65
   1  10  11   16.28    6.91
   1  10  11   14.29    4.61
  -1  10 -11   11.50    3.51
  -1  10 -11   11.17    4.92
   1  10  12   12.23    7.12
   1  10  12   17.78    4.91
   1  10  12   16.09    6.63
   1  10  12   18.92    5.81
   1  10  12   13.34    4.63
  -1 -10  12   14.29    6.05
   1  10  12   15.50    6.11
   1  10  12   14.66    4.75
  -1  10 -12   15.98    3.98
  -1  10 -12   15.65    5.64
  -1  10 -12   16.77    5.78
  -1  10 -13   58.99   10.28
   1  10  13   65.16   13.79
  -1  10 -13   65.86   10.93
   1  10  13   69.09    9.77
   1  10  13   57.46   12.37
  -1  10 -13   61.11    8.03
   1  10  13   66.13   11.22
  -1 -10  13   51.14   11.81
   1  10  13   53.30    9.72
   1  10  13   61.66   12.66
  -1 -10  14   12.23    5.90
   1  10  14   11.54    5.44
   1  10  14   14.40    5.04
   1  10  14   16.46    4.76
   1  10  14   15.53    6.46
   1  10  14   12.96    5.06
  -1  10 -14   15.39    4.82
  -1  10 -15    6.84    3.21
   1  10  15    7.99    4.14
   1  10  15    7.26    3.52
   1  10  15    8.93    3.33
   1  10  15    6.86    3.88
  -1 -10  15    9.33    4.86
  -1  10 -16   13.08    4.47
   1  10  16   13.97    5.22
  -1  10 -16   17.00    4.93
   1  10  16   16.20    4.96
   1  10  16   19.13    4.86
  -1 -10  16   20.24    6.40
   1  10  16   14.20    5.90
  -1  10 -17   14.22    3.99
  -1  10 -17   15.51    4.00
  -1 -10  17   18.43    5.67
   1  10  17   15.73    4.33
  -1  10 -17   17.28    6.23
   1  10  17   10.17    3.70
   1  10  17   13.84    4.63
  -1  10 -18   41.69    8.89
  -1  10 -18   37.07    6.04
   1  10  18   36.96    7.12
   1  10  18   39.78    6.35
  -1 -10  18   46.86    8.45
  -1  10 -19    2.50    1.50
   1  10  19    1.73    0.27
  -1 -10  19    0.76    0.66
  -1 -10  19    2.11    1.38
  -1  10 -19    4.55    2.38
   1  10  19    2.56    1.73
   1  11 -18   10.94    3.52
  -1  11  18   17.07    4.25
   1  11 -17   -0.98    0.90
  -1  11  17    0.74    1.29
   1  11 -17    0.36    1.77
   1  11 -17    2.04    2.10
  -1  11  16    0.79    1.38
   1  11 -16   36.13    9.02
   1  11 -16   16.69    4.90
   1 -11  16   16.11    4.89
  -1  11  16   26.76    6.37
   1  11 -16   36.38    8.21
  -1  11  15   25.58    6.63
   1  11 -15   27.96    7.50
   1 -11  15   10.44    4.96
   1  11 -15   33.00    5.60
   1  11 -15   23.73    5.26
  -1  11  15    6.23    2.53
   1  11 -15   30.01    8.67
  -1  11  14   11.58    4.55
   1  11 -14   15.66    3.94
   1  11 -14   13.22    5.71
   1 -11  14    7.00    3.57
  -1  11  14   12.28    3.80
   1  11 -14    2.04    1.20
   1  11 -14   12.58    4.14
   1  11 -14    1.85    1.24
  -1  11  14    9.47    5.09
   1  11 -14   22.32    7.63
   1  11 -13   32.03    9.41
   1  11 -13   26.84    5.69
  -1  11  13   20.18    6.57
   1  11 -13    4.88    2.27
  -1  11  13   14.19    6.65
   1  11 -13    4.23    1.85
   1  11 -13   22.73    5.43
  -1  11  13   15.74    5.30
   1  11 -13   21.35    7.77
   1  11 -12   46.43   11.60
   1  11 -12   42.61    7.66
  -1  11  12   37.20    8.78
   1  11 -12   15.48    4.16
  -1  11  12   29.49    8.49
   1  11 -12   17.32    4.10
   1  11 -12   36.32    7.15
  -1  11  12   34.31    8.05
   1  11 -12   39.02   11.03
  -1  11  11   69.93   12.42
   1  11 -11   48.92    6.78
   1  11 -11   89.44   16.24
  -1  11  11   57.64   11.79
   1  11 -11   42.84    6.96
   1  11 -11   62.28    9.61
  -1  11  11   65.33   10.71
   1  11 -11   71.16   10.24
   1  11 -11   65.15   14.15
   1  11 -10   74.40   14.83
   1  11 -10   53.23   13.46
   1  11 -10   56.45    9.28
   1  11 -10   64.78   10.06
  -1  11  10   44.30   10.92
   1  11 -10   53.86    7.14
  -1  11  10   55.45   11.43
   1  11 -10   45.97    8.06
  -1  11  10   55.61   10.14
   1  11  -9  285.38   17.74
  -1  11   9  314.48   27.32
  -1  11   9  293.18   27.51
   1  11  -9  342.05   23.33
   1  11  -9  379.24   25.05
   1  11  -9  272.85   19.84
  -1  11   9  303.07   23.89
   1  11  -9  402.78   35.70
   1  11  -9  344.02   27.59
   1  11  -9  320.00   32.68
  -1  11   8    0.86    2.11
  -1  11   8    0.10    2.05
   1  11  -8   -0.02    0.95
   1  11  -8   -1.38    1.44
  -1  11   8    0.60    1.60
   1  11  -8    1.30    1.40
   1  11  -8    0.29    1.53
   1  11  -8    3.31    3.69
   1  11  -8    0.73    0.85
   1  11  -8   -0.03    1.89
  -1  11   7   22.38    6.43
  -1  11   7   20.59    7.06
   1  11  -7   27.20    6.88
   1  11  -7   25.82    6.50
  -1  11   7   23.12    7.51
   1  11  -7   23.63    5.18
   1  11  -7   26.27    6.29
   1  11  -7   28.15    9.85
   1  11  -7   28.86    9.66
   1  11  -7   23.62    7.35
   1  11  -6   57.45    8.10
   1  11  -6   56.07   11.55
  -1  11   6   42.33    9.67
   1  11  -6   60.36    9.44
  -1  11   6   42.30    8.48
  -1  11   6   40.16    9.65
   1  11  -6   56.98   13.55
  -1  11   6   40.85    9.41
   1  11  -6   42.62   11.91
   1  11  -6   55.74    9.97
   1  11  -6   43.13    8.92
   1  11  -5  228.73   16.77
  -1  11   5  187.31   17.41
   1  11  -5  208.12   23.65
  -1  11   5  198.86   21.42
   1  11  -5  223.11   19.22
  -1  11   5  171.22   19.74
   1  11  -5  227.85   27.01
  -1  11   5  192.05   20.73
   1  11  -5  199.53   25.80
   1  11  -5  189.79   17.68
   1  11  -5  213.75   19.81
  -1  11   4   19.36    5.29
  -1  11   4   19.23    6.83
   1  11  -4   21.97    6.49
   1  11  -4   19.81    7.48
   1  11  -4   19.89    5.87
  -1  11   4   21.86    6.69
   1  11  -4   20.68    5.25
  -1  11   4   18.97    6.77
   1  11  -4   21.72    7.54
   1  11  -4   18.79    7.75
   1  11  -3  287.48   27.56
  -1  11   3  294.07   26.85
   1  11  -3  368.42   33.86
  -1  11   3  288.32   24.83
   1  11  -3  320.65   25.24
   1  11  -3  289.11   30.29
  -1  11   3  303.73   20.15
   1  11  -3  334.33   20.64
  -1  11   3  292.83   22.87
   1  11  -3  375.79   24.92
   1  11  -2  152.00   20.01
  -1  11   2  151.07   19.47
   1  11  -2  190.94   17.39
  -1  11   2  150.86   16.15
   1  11  -2  164.08   17.85
  -1  11   2  151.72   17.97
   1  11  -2  167.80   22.93
   1  11  -2  142.89   20.61
   1  11  -2  176.93   14.74
  -1  11   2  152.31   14.02
  -1  11   1  176.81   21.29
   1  11  -1  206.07   23.52
  -1  11   1  191.83   17.51
   1  11  -1  240.52   19.51
  -1  11   1  195.37   15.41
   1  11  -1  238.10   17.09
   1  11  -1  206.68   20.32
  -1  11   1  198.43   20.15
   1  11  -1  197.27   24.02
   1  11  -1  222.35   26.26
   1  11   0   14.88    7.15
  -1  11   0   18.80    6.82
   1  11   0   15.48    5.76
  -1  11   0   15.09    5.45
   1  11   0   18.09    7.84
   1  11   0   21.10    5.76
  -1  11   0   16.78    4.83
  -1 -11   0   15.25    4.21
  -1  11   0   12.59    5.93
   1  11   0   19.24    7.42
  -1  11   0   16.56    4.40
   1  11   0   19.50    4.94
  -1  11  -1  235.50   18.95
   1  11   1  221.69   19.65
  -1  11  -1  238.41   21.54
  -1 -11   1  201.26   15.78
   1  11   1  196.59   23.28
  -1  11  -1  177.44   21.41
   1  11   1  186.80   22.33
  -1  11  -1  200.29   22.83
  -1  11  -1  214.81   22.69
   1  11   1  200.91   25.38
   1  11   1  194.70   20.54
   1  11   1  206.99   16.66
  -1  11  -1  229.16   16.29
  -1  11  -2  170.59   15.75
   1  11   2  169.76   17.31
  -1  11  -2  168.33   17.79
   1  11   2  158.03   20.00
  -1  11  -2  145.87   19.65
  -1  11  -2  149.42   19.83
   1  11   2  170.09   23.34
  -1  11  -2  165.22   20.15
   1  11   2  147.58   18.31
  -1  11  -2  161.96   13.43
   1  11   2  169.62   15.18
  -1  11  -3  322.58   21.66
   1  11   3  320.89   24.56
  -1  11  -3  337.74   25.02
   1  11   3  292.55   26.22
   1  11   3  294.59   31.25
  -1  11  -3  333.31   29.57
   1  11   3  337.57   21.78
  -1  11  -3  323.13   18.80
   1  11   3  382.52   30.53
  -1  11  -3  289.06   28.73
  -1  11  -3  314.06   28.77
  -1  11  -4   20.15    7.14
  -1  11  -4   22.23    6.23
   1  11   4   19.62    6.61
  -1  11  -4   21.24    4.78
   1  11   4   18.41    5.49
  -1  11  -4   21.11    7.60
   1  11   4   21.91    8.66
   1  11   4   25.02    7.49
  -1  11  -4   17.43    6.83
  -1  11  -4   19.74    5.29
   1  11   4   19.87    6.71
  -1  11  -5  225.41   24.60
   1  11   5  154.57   23.30
  -1  11  -5  196.57   22.73
   1  11   5  201.39   20.22
   1  11   5  202.94   17.52
  -1  11  -5  203.23   25.02
  -1  11  -5  225.23   20.44
   1  11   5  191.35   21.51
   1  11   6   49.23   10.01
   1  11   6   49.10    8.56
  -1  11  -6   45.44   11.20
   1  11   6   30.83   10.88
   1  11   6   18.78    5.34
  -1  11  -6   58.20   10.08
  -1  11  -6   55.53   12.45
  -1  11  -6   48.07   12.20
   1  11   6   50.17   10.70
  -1  11  -7   30.33    7.28
   1  11   7   23.49    7.91
   1  11   7   23.26    6.19
   1  11   7   19.11    7.55
   1  11   7   15.92    5.08
  -1  11  -7   25.55    7.98
  -1  11  -7   33.94    9.82
  -1  11  -7   30.45   10.08
   1  11   7   24.32    7.30
   1  11   8    0.03    1.28
  -1  11  -8    0.58    0.46
  -1  11  -8   -0.34    1.36
  -1  11  -8    1.44    1.65
   1  11   8   -0.21    1.29
   1  11   8    2.07    3.56
  -1  11  -8    2.07    2.67
   1  11   8    1.07    0.50
   1  11   8   -1.35    1.59
  -1  11  -9  420.01   26.82
   1  11   9  341.19   28.34
   1  11   9  336.53   24.23
  -1  11  -9  368.52   34.52
  -1  11  -9  400.67   33.67
   1  11   9  272.74   29.92
   1  11   9  315.40   28.84
  -1  11  -9  327.69   27.53
   1  11  10   56.36   10.17
  -1  11 -10   55.99   11.14
   1  11  10   48.29   12.59
   1  11  10   56.94    8.24
  -1  11 -10   70.62   10.80
   1  11  10   53.07   11.70
   1  11  10   50.31   11.48
  -1  11 -10   62.39   14.16
  -1  11 -10   77.75   14.19
   1  11  11   57.07   10.01
   1  11  11   64.73   12.35
   1  11  11   68.98   14.09
   1  11  11   69.05    9.26
   1  11  11   54.56   11.70
  -1  11 -11   78.32   14.39
  -1  11 -11   78.21   11.45
  -1  11 -11   60.51   11.20
  -1  11 -11   70.14   14.78
   1  11  12   38.74    9.38
   1  11  12   32.77    7.48
  -1  11 -12   42.49    8.81
   1  11  12   33.00    9.22
  -1  11 -12   45.12    8.36
   1  11  12   32.87    9.13
  -1  11 -12   40.95   10.48
   1  11  12   37.28    6.69
  -1  11 -13   24.59    8.24
   1  11  13   21.94    5.03
  -1 -11  13   21.24    6.92
  -1  11 -13   19.26    5.49
   1  11  13   22.81    7.39
  -1  11 -13   27.17    6.38
   1  11  13   20.79    7.04
   1  11  13   22.88    6.29
  -1 -11  14   13.43    5.50
   1  11  14   16.58    4.16
   1  11  14   11.44    3.98
   1  11  14   18.36    6.71
  -1  11 -14   12.72    6.42
  -1  11 -14   20.80    5.45
  -1 -11  15   24.84    6.87
   1  11  15   29.78    6.85
   1  11  15   21.89    7.17
   1  11  15   26.89    5.32
  -1  11 -15   22.98    6.85
  -1  11 -15   34.94    6.49
  -1  11 -15   28.99    8.18
   1  11  16   33.66    7.11
  -1  11 -16   39.76    6.33
  -1  11 -16   23.41    6.54
  -1  11 -16   34.72    8.31
  -1 -11  16   38.38    7.11
   1  11  16   30.21    5.35
  -1  11 -17    0.73    1.79
   1  11  17    1.27    1.64
  -1  11 -17    2.14    1.51
  -1  11 -17    2.54    2.64
  -1 -11  17    0.51    0.81
   1  11  17    0.36    0.68
   1  11  18   22.43    5.02
  -1  11 -18   20.75    5.48
   1  12 -16   23.59    5.42
  -1  12  15   47.34    7.67
   1  12 -15   67.14   10.50
   1  12 -15   63.94   10.57
   1  12 -14   36.43    5.96
  -1  12  14   26.35    5.98
   1  12 -14   41.36    8.83
   1  12 -14   39.31    8.70
   1  12 -13   20.27    6.45
   1  12 -13   23.98    5.12
  -1  12  13   10.56    4.85
  -1  12  13   16.16    4.76
   1  12 -13   17.84    6.27
   1  12 -12    8.80    2.46
   1  12 -12   23.27    7.49
  -1  12  12   18.04    5.29
  -1  12  12   28.24    7.11
   1  12 -12   30.61    6.06
   1  12 -12    8.46    2.79
  -1  12  12   15.76    6.03
   1  12 -12   33.54    8.94
   1  12 -12   21.47    5.23
   1  12 -11    1.53    1.17
   1  12 -11    1.29    3.11
  -1  12  11    2.21    1.92
  -1  12  11    3.52    2.79
   1  12 -11    1.14    1.48
   1  12 -11    1.58    1.37
  -1  12  11    0.79    2.22
   1  12 -11    2.52    2.39
   1  12 -11    0.56    0.75
   1  12 -10   18.18    4.46
  -1  12  10   14.27    5.79
   1  12 -10   28.17    8.82
  -1  12  10   23.88    6.89
   1  12 -10   26.06    6.25
   1  12 -10   16.89    3.92
   1  12 -10   24.44    8.30
  -1  12  10   14.14    4.97
   1  12  -9   18.59    4.65
  -1  12   9   12.95    5.51
  -1  12   9   14.19    4.82
   1  12  -9   25.88    8.35
  -1  12   9   18.05    6.35
   1  12  -9   26.13    6.38
   1  12  -9   17.16    6.86
   1  12  -9   19.67    4.29
  -1  12   8  117.93   13.69
   1  12  -8  136.94   11.96
  -1  12   8  107.06   15.58
   1  12  -8  135.74   20.33
   1  12  -8  154.86   15.98
   1  12  -8  138.98   13.80
  -1  12   8  130.41   16.69
   1  12  -8  158.84   21.42
  -1 -12  -8  107.19   13.39
  -1  12   7  161.75   19.32
   1  12  -7  208.66   16.67
   1  12  -7  198.56   18.35
   1  12  -7  218.78   25.81
  -1  12   7  127.26   18.05
  -1  12   7  141.75   15.66
   1  12  -7  201.57   14.45
   1  12  -7  164.74   22.45
  -1  12   6   36.30    9.20
   1  12  -6   50.28    9.37
   1  12  -6   42.26   11.15
   1  12  -6   49.88    8.36
  -1  12   6   29.72    7.80
   1  12  -6   43.42   11.11
  -1  12   6   22.69    8.33
   1  12  -6   50.10    7.42
  -1  12   5   75.54   12.95
   1  12  -5   73.18   14.79
   1  12  -5   82.76    9.69
  -1  12   5   70.56    9.79
   1  12  -5   72.52   13.58
   1  12  -5   78.59   12.42
  -1  12   5   76.78   11.97
   1  12  -5   86.64   16.13
   1  12  -5   83.82   11.60
   1  12  -4   54.54   10.34
  -1  12   4   57.11   11.51
   1  12  -4   52.67   12.51
   1  12  -4   68.72    8.63
   1  12  -4   54.42   11.99
  -1  12   4   56.84   11.46
   1  12  -4   62.95   13.59
  -1  12   4   48.78    8.20
   1  12  -4   67.45    9.91
  -1  12   4   45.05    9.11
  -1  12   3   60.30   11.58
   1  12  -3   60.51   13.39
   1  12  -3   70.94    9.29
  -1  12   3   62.54    8.81
  -1  12   3   67.87   12.81
   1  12  -3   66.67   11.60
   1  12  -3   66.25   14.20
   1  12  -3   66.47   10.27
  -1  12   3   61.28   10.34
   1  12  -2  121.55   18.58
   1  12  -2  141.11   13.34
  -1  12   2  119.66   12.96
  -1  12   2  130.14   18.09
   1  12  -2  136.89   16.89
   1  12  -2  128.16   19.94
  -1  12   2  128.28   17.06
   1  12  -2  152.19   15.93
  -1  12   2  117.41   15.13
  -1  12   1   93.42   12.66
   1  12  -1  109.64   13.67
  -1  12   1  102.67   14.90
   1  12  -1  103.78   14.68
   1  12  -1   97.06   17.71
   1  12  -1  107.70   11.82
  -1  12   1   97.80   11.17
  -1  12   1   96.11   15.91
   1  12  -1   95.67   16.25
   1  12   0   79.64   14.32
   1  12   0   82.93   10.65
  -1  12   0   70.24    9.28
  -1  12   0   72.06   13.64
  -1  12   0   74.58   12.62
   1  12   0   76.58   15.65
   1  12   0   69.77   12.48
   1  12   0   79.97   12.02
  -1  12   0   74.69   10.99
  -1  12  -1  101.78   15.47
   1  12   1  118.54   17.46
  -1 -12   1   96.36   10.56
   1  12   1  101.87   11.95
  -1  12  -1   95.83   10.87
  -1  12  -1   93.37   15.91
  -1  12  -1  106.60   14.81
   1  12   1   98.00   17.83
   1  12   1  105.70   15.21
  -1  12  -1   97.27   12.41
   1  12   1  108.48   14.03
   1  12   2  164.45   19.81
  -1  12  -2  116.28   16.98
  -1 -12   2  120.70   12.24
  -1  12  -2  121.29   11.88
   1  12   2  128.23   13.70
  -1  12  -2  130.96   18.61
  -1  12  -2  136.26   16.62
   1  12   2  131.29   20.23
   1  12   2  117.89   16.38
  -1  12  -2  112.63   13.33
   1  12   2  120.32   15.64
  -1 -12   3   66.19    9.11
  -1  12  -3   60.29   12.68
   1  12   3  104.85   15.94
   1  12   3   67.29   10.03
  -1  12  -3   64.17   13.04
  -1  12  -3   75.29   12.16
   1  12   3   59.75   13.98
   1  12   3   62.50   12.15
   1  12   3   66.49   11.44
  -1 -12   4   57.49    8.62
  -1  12  -4   49.70   11.92
   1  12   4   57.52    9.32
  -1  12  -4   56.67   12.24
  -1  12  -4   60.40   11.04
  -1  12  -4   60.49   12.21
   1  12   4   43.03   12.01
   1  12   4   56.38   10.70
   1  12   4   53.54   11.33
   1  12   5   73.87   13.51
  -1  12  -5   79.28   13.91
  -1  12  -5   70.33   13.99
   1  12   5   77.01   10.73
  -1  12  -5   72.93   13.81
   1  12   5   77.09   12.39
  -1  12  -5   79.47   12.12
   1  12   5   64.35   14.70
  -1  12  -6   50.19   10.85
   1  12   6   40.71    8.24
  -1  12  -6   40.48   10.77
   1  12   6   42.72    9.43
   1  12   6   40.59   11.40
   1  12   6   36.55    9.33
  -1  12  -6   47.19    9.21
  -1  12  -6   41.10   10.45
  -1  12  -7  182.57   22.86
   1  12   7  177.35   17.00
  -1  12  -7  189.49   21.40
  -1  12  -7  209.10   19.17
  -1  12  -7  209.44   22.00
   1  12   7  135.17   21.46
   1  12   7  173.98   19.64
   1  12   7  168.85   20.25
  -1  12  -8  141.69   18.18
   1  12   8  103.79   17.68
  -1  12  -8  132.56   19.39
   1  12   8  132.20   15.11
  -1  12  -8  155.21   16.25
   1  12   8  140.92   18.07
   1  12   8  131.17   17.63
  -1  12  -8  127.71   17.17
  -1  12  -9   20.24    6.83
  -1  12  -9   21.17    6.90
   1  12   9   21.86    5.73
   1  12   9   21.40    6.85
  -1  12  -9   22.92    7.81
   1  12   9   15.48    7.27
   1  12   9   19.04    6.60
  -1  12  -9   25.06    6.47
  -1  12 -10   26.81    7.78
  -1  12 -10   24.27    6.91
   1  12  10   18.49    5.73
   1  12  10   19.85    6.61
  -1  12 -10   22.54    8.01
   1  12  10   15.33    6.75
   1  12  10   22.25    7.55
  -1  12 -10   27.08    6.24
  -1  12 -11    1.69    2.11
   1  12  11    2.50    1.68
  -1  12 -11    2.98    2.53
  -1  12 -11    0.96    1.59
   1  12  11   -0.16    1.26
   1  12  11    1.43    2.37
  -1  12 -11    1.52    2.16
  -1  12 -12   23.43    7.56
   1  12  12   21.98    5.89
  -1  12 -12   23.54    5.62
   1  12  12   20.45    6.66
  -1  12 -12   26.17    7.01
   1  12  12   30.25    7.42
  -1  12 -12   34.34    6.57
  -1  12 -13   24.83    5.35
   1  12  13   14.97    5.39
   1  12  13   15.55    5.09
  -1  12 -13   14.47    4.81
  -1  12 -13   18.11    6.28
  -1  12 -14   42.87    6.64
   1  12  14   31.23    8.17
   1  12  14   33.80    6.96
  -1  12 -14   25.95    6.63
  -1  12 -14   39.38    8.64
   1  12  15   64.92    9.17
  -1  12 -15   79.55    8.53
  -1  12 -15   63.23   10.63
  -1 -12  15   63.74    7.36
   1  12  16   32.14    5.96
  -1  12 -16   36.05    7.19
  -1 -12  16   33.39    4.79
   1  13 -13    5.31    2.90
   1  13 -13    4.62    1.90
   1  13 -12   91.82   12.79
   1  13 -12   95.50   12.87
  -1  13  12   58.65    8.42
  -1  13  11    8.76    4.21
  -1  13  11   16.44    4.70
   1  13 -11   22.38    6.84
   1  13 -11   23.70    6.35
   1  13 -11   25.64    5.36
  -1  13  11   22.91    5.53
  -1  13  10   15.80    5.04
  -1  13  10   26.27    5.76
   1  13 -10   33.02    8.41
   1  13 -10   42.72    9.12
  -1  13  10   29.20    7.05
   1  13 -10   37.09    6.75
  -1  13   9    8.05    3.45
  -1  13   9    5.85    3.73
   1  13  -9    8.20    2.97
   1  13  -9    7.99    2.45
   1  13  -9    8.14    4.21
   1  13  -9   12.34    6.06
  -1  13   9   11.73    4.41
   1  13  -9   13.92    4.29
  -1  13   8   14.92    4.72
   1  13  -8   17.18    4.39
  -1  13   8   13.62    5.57
   1  13  -8   14.45    3.54
   1  13  -8   15.31    5.89
   1  13  -8   22.05    7.33
   1  13  -8   23.11    5.57
  -1  13   8   16.31    5.44
   1  13  -7   36.05    9.40
   1  13  -7   43.85    8.52
  -1  13   7   37.98    8.31
  -1  13   7   28.40    7.75
   1  13  -7   39.36    6.77
   1  13  -7   39.76    5.98
   1  13  -7   38.68    9.80
  -1  13   7   32.97    6.89
  -1 -13  -7   32.59    7.07
   1  13  -6   48.97   11.34
   1  13  -6   44.86   10.43
   1  13  -6   43.31    6.29
  -1  13   6   38.21    9.04
   1  13  -6   44.54    8.68
  -1  13   6   30.09    6.88
  -1 -13  -6   36.55    8.15
  -1  13   6   32.18    6.50
   1  13  -6   49.11    7.69
   1  13  -5  100.27   11.53
   1  13  -5   88.68    9.47
  -1  13   5   66.23   10.03
   1  13  -5   79.11   14.26
   1  13  -5   91.36   12.41
  -1  13   5   85.85   13.07
  -1  13   5   57.32   11.15
   1  13  -5   92.30   15.76
   1  13  -4  142.23   14.10
   1  13  -4  146.87   12.45
  -1  13   4   99.32   11.35
   1  13  -4  132.19   18.58
   1  13  -4  128.25   15.34
  -1  13   4  126.27   16.06
  -1  13   4  100.94   13.19
   1  13  -4  113.01   17.55
   1  13  -3   10.78    5.03
   1  13  -3   14.21    3.99
   1  13  -3   10.47    4.67
  -1  13   3   10.69    4.87
   1  13  -3   17.56    7.09
  -1  13   3    8.33    3.66
   1  13  -3   12.47    4.41
  -1  13   3   12.89    4.07
   1  13  -2  190.27   23.19
   1  13  -2  190.52   21.50
   1  13  -2  196.33   15.25
  -1  13   2  164.86   14.20
  -1  13   2  177.98   19.32
   1  13  -2  188.13   19.42
   1  13  -2  200.09   17.76
  -1  13   2  153.54   15.99
  -1  13   2  178.24   20.11
   1  13  -1   13.49    6.26
   1  13  -1   22.29    7.41
   1  13  -1   19.93    4.95
  -1  13   1   19.07    6.21
   1  13  -1   16.57    5.79
  -1  13   1   17.51    4.54
   1  13  -1   17.83    5.15
  -1  13   1   14.31    4.89
  -1  13   1   14.98    6.06
   1  13   0   48.04   11.90
   1  13   0   68.25   12.45
   1  13   0   60.38    8.31
  -1  13   0   59.23   11.13
   1  13   0   55.59   10.61
   1  13   0   60.51    9.50
  -1  13   0   48.56    7.32
  -1  13   0   51.05    8.50
  -1  13   0   60.87   12.08
  -1  13  -1   11.66    5.14
   1  13   1   20.58    5.12
   1  13   1   20.62    6.27
   1  13   1   18.94    6.23
  -1  13  -1   17.91    5.70
   1  13   1   17.04    5.19
   1  13   1   18.97    7.24
  -1  13  -2  183.81   21.03
   1  13   2  176.19   15.54
  -1  13  -2  190.72   19.25
   1  13   2  176.71   19.65
   1  13   2  176.94   18.37
   1  13   2  157.60   21.60
   1  13   3   12.00    6.07
   1  13   3   11.13    3.71
  -1  13  -3   11.04    5.25
  -1 -13   3   11.23    3.33
   1  13   3   13.55    4.93
  -1  13  -3   11.11    5.16
  -1  13  -3   15.14    5.19
   1  13   3   12.41    5.18
   1  13   4   97.38   17.66
  -1  13  -4  127.06   17.43
  -1  13  -4  142.16   16.03
  -1 -13   4  121.16   11.59
  -1  13  -4  118.83   16.12
   1  13   4  125.04   13.39
   1  13   4  130.94   17.05
   1  13   4  113.73   15.22
  -1  13  -5   78.00   13.47
  -1  13  -5   87.67   12.87
   1  13   5   87.28   12.84
   1  13   5   82.22   13.37
   1  13   5   79.34   10.66
   1  13   5   61.24   13.88
  -1 -13   5   85.54    9.81
  -1  13  -5   83.93   13.69
   1  13   6   34.28   10.23
   1  13   6   37.46    8.62
  -1  13  -6   43.42    9.63
   1  13   6   37.82    8.72
  -1  13  -6   48.99    9.19
  -1 -13   6   42.10    6.93
  -1  13  -6   37.70    9.39
   1  13   6   39.59    7.68
   1  13   7   28.85    8.58
   1  13   7   35.53    7.27
  -1 -13   7   40.33    6.81
  -1  13  -7   36.03    9.28
  -1  13  -7   39.04    8.80
   1  13   7   38.19    8.84
  -1  13  -7   44.95    8.50
   1  13   7   46.47    9.93
   1  13   8   16.00    4.73
  -1  13  -8   18.77    6.51
  -1 -13   8   20.37    4.78
  -1  13  -8   21.80    6.50
   1  13   8   14.72    5.69
   1  13   8   22.35    6.88
  -1  13  -8   24.28    6.11
   1  13   9    5.03    2.61
  -1  13  -9   10.60    4.43
  -1 -13   9   12.24    3.65
  -1  13  -9   10.55    4.29
   1  13   9    8.26    3.92
   1  13   9    9.14    4.27
  -1  13  -9   14.06    4.68
   1  13  10   36.34    7.24
  -1  13 -10   38.21    8.57
  -1 -13  10   36.37    6.17
  -1  13 -10   33.13    7.08
   1  13  10   29.32    7.42
  -1  13 -10   44.19    7.51
   1  13  10   35.73    8.03
   1  13  11   25.78    5.74
  -1  13 -11   25.02    5.63
   1  13  11   20.58    6.14
  -1 -13  11   25.28    4.85
   1  13  11   33.24    7.62
  -1  13 -11   28.92    5.78
  -1  13 -11   29.65    7.31
  -1  13 -12  104.65   10.55
  -1  13 -12   94.76   12.56
  -1 -13  12   94.69    9.09
   1  13  12   76.65    9.72
   1  13  12   60.77   10.23
   1  13  13    2.32    1.92
  -1 -13  13    7.06    2.32
  -1  13 -13    8.60    2.66
   1  13  13    2.30    2.04
  -1  13 -13    8.53    3.89
   1  14 -10   10.79    3.77
   1  14  -9   53.91    8.98
  -1  14   9   38.72    7.04
   1  14  -9   39.76    7.73
   1  14  -8   42.73    8.31
   1  14  -8   38.20    7.76
  -1  14   8   36.81    7.10
   1  14  -8   34.39    6.29
  -1  14   7   59.39    9.53
   1  14  -7   64.74    8.85
   1  14  -7   72.44   11.18
   1  14  -7   68.34   10.90
  -1  14   7    1.47    2.19
  -1  14   6   -0.27    1.04
   1  14  -6    5.93    2.34
   1  14  -6    5.68    1.88
   1  14  -6   30.75    6.42
  -1  14   6   22.78    5.90
  -1 -14  -6   17.62    4.54
   1  14  -6   34.61    8.05
   1  14  -6   27.48    7.09
  -1  14   6    0.49    0.91
  -1  14   5   -0.38    1.09
   1  14  -5    3.66    1.74
  -1  14   5   -0.22    1.17
  -1 -14  -5    1.60    1.36
   1  14  -5    2.76    1.19
   1  14  -5    1.37    0.20
  -1  14   5   -0.57    1.72
   1  14  -5    2.39    1.92
   1  14  -5    2.82    2.78
   1  14  -4  122.09   14.92
   1  14  -4  100.91    9.20
  -1 -14  -4   81.65   11.38
  -1  14   4   79.13   12.00
   1  14  -4   97.27   12.29
   1  14  -4   98.86   10.48
   1  14  -4   99.05   14.33
   1  14  -3  135.84   15.64
   1  14  -3  109.86    9.91
   1  14  -3   95.67   12.75
  -1  14   3   98.77   13.42
   1  14  -3  102.92   11.01
   1  14  -3  104.60   15.01
   1  14  -2   57.37   10.03
   1  14  -2   36.83    6.85
  -1  14   2   35.29    7.78
   1  14  -2   36.53    7.84
   1  14  -2   37.04    5.97
   1  14  -2   34.21    8.52
   1  14  -1   62.13   10.32
  -1  14   1   34.14    7.79
   1  14  -1   32.81    7.33
   1  14  -1   35.79    8.90
   1  14  -1   41.95    6.51
   1  14  -1   38.33    7.15
  -1  14   0    2.77    2.25
   1  14   0    3.54    3.19
   1  14   0    3.12    2.73
   1  14   0    3.15    1.84
   1  14   0    2.43    1.68
   1  14   1   37.23    7.40
   1  14   1   36.79    6.26
   1  14   1   38.24    7.83
  -1  14  -1   32.09    7.80
   1  14   1   26.40    7.71
   1  14   2   28.78    6.43
   1  14   2   32.43    6.16
   1  14   2   19.39    6.62
   1  14   2   33.44    7.93
  -1  14  -2   28.67    7.38
   1  14   3  101.25   13.58
  -1  14  -3  113.38   13.73
  -1  14  -3  106.77   14.35
   1  14   3   91.85   12.19
   1  14   3   99.39   10.80
   1  14   4   81.49   11.36
   1  14   4   94.93   13.15
  -1  14  -4   95.16   12.16
  -1  14  -4   90.81   13.01
   1  14   4   86.05   10.27
  -1  14  -5    2.17    1.44
   1  14   5    1.38    2.00
   1  14   5    1.71    1.65
   1  14   5    0.55    1.42
  -1  14  -5    1.81    2.32
  -1  14  -5    5.36    3.46
  -1  14  -6   29.43    7.04
   1  14   6   22.61    6.13
   1  14   6   28.26    6.95
  -1  14  -6   30.93    6.90
   1  14   6   25.42    5.50
  -1 -14   6   27.06    4.51
  -1  14  -6    6.65    3.55
   1  14   7   53.98    8.01
   1  14   7   64.03   10.35
   1  14   7   44.36    8.57
  -1  14  -7   59.73    9.38
  -1 -14   7   63.84    6.96
  -1  14  -7   73.66   10.03
   1  14   8   42.79    8.17
   1  14   8   28.93    6.66
   1  14   8   30.44    5.84
  -1  14  -8   36.45    7.09
  -1 -14   8   33.02    5.13
  -1  14  -8   48.43    7.69
  -1  14  -9   44.75    7.13
   1  14   9   31.60    6.11
   1  14   9   23.68    6.23
   1  14   9   44.18    7.88
   1  14  10    3.11    1.20
   1  14  10    4.92    1.95
  -1  15   3   58.31    8.72
   1  15  -2   17.66    4.51
  -1  15   2   13.80    4.02
  -1 -15  -2   10.69    3.59
  -1  15   1   25.71    5.45
   1  15  -1   25.72    5.86
  -1 -15  -1   19.49    5.27
   1  15   0   64.21    9.03
  -1  15   0   64.39    9.15
  -1 -15   0   53.48    8.54
  -1  15  -1   22.03    5.20
   1  15   1   28.50    6.16
  -1 -15   1   22.73    5.60
  -1  15  -2   19.69    5.02
   1  15   2   13.98    4.29
  -1 -15   2   12.52    4.21
   1  15   3   66.71    9.33
  -1  15  -3   69.42    9.15
  -1 -15   3   64.28    8.90
   1  15   4   10.24    3.58
  -1  15  -4    8.16    2.99
  -1 -15   4    6.94    2.89
  -2   0   0 2895.46   30.14
  -2   0   0 2895.08   33.51
   2   0   0 2738.19   35.08
   2   0   0 2813.69   35.58
   2   0   0 2689.46   30.42
  -2   0  -1  833.72   16.90
  -2   0   1  805.07   15.58
   2   0   1  854.37   17.81
   2   0  -1  853.35   19.32
  -2   0   1  858.20   18.29
   2   0   1  804.63   19.48
  -2   0  -1  794.42   17.77
   2   0  -1  822.03   16.80
  -2   0  -2 4437.42   41.36
   2   0   2 5707.17   48.67
   2   0  -2 5011.15   47.28
  -2   0  -2 5244.58   47.50
  -2   0   2 5184.94   45.66
   2   0   2 5660.29   53.06
  -2   0   2 4809.46   46.63
   2   0  -2 5708.28   46.60
  -2   0   2 4085.86   35.63
  -2   0  -3  163.70    8.59
   2   0   3  163.24    8.71
  -2   0   3  160.25    8.67
  -2   0   3  170.77    8.34
  -2   0  -3  158.00    8.24
   2   0  -3  165.40    9.05
   2   0   3  170.92    9.54
   2   0  -3  158.00    8.26
  -2   0   3  166.96    7.46
  -2   0  -4   14.53    2.76
   2   0  -4   11.85    2.37
   2   0   4   11.44    2.48
   2   0   4   12.78    2.70
  -2   0  -4   15.24    2.66
  -2   0   4   13.50    2.54
  -2   0   4   14.13    2.27
  -2   0  -5  207.62   11.30
  -2   0   5  215.08   12.21
  -2   0   5  235.00   11.68
  -2   0  -5  208.93   10.27
  -2   0   5  211.07    9.73
  -2   0   6  146.23   10.66
  -2   0  -6  149.32   10.30
  -2   0  -6  137.76    8.72
  -2   0   6  145.56    9.74
  -2   0   6  154.02    8.95
  -2   0  -7  758.93   25.15
  -2   0   7  716.78   22.73
  -2   0   7  703.17   20.64
  -2   0  -8  131.48   11.30
  -2   0   8  145.30   10.88
  -2   0   8  141.86    9.97
  -2   0  -9  423.62   21.44
  -2   0   9  442.95   18.69
  -2   0   9  484.34   21.08
   2   0  10  567.37   23.83
  -2   0  10  570.91   22.68
  -2   0 -10  554.34   26.35
  -2   0  10  516.55   23.12
  -2   0  10  615.63   33.94
  -2   0 -10  559.56   22.00
  -2   0  10  544.66   20.28
  -2   0  10  396.39   27.71
  -2   0  10  587.48   24.43
  -2   0  10  437.47   24.76
   2   0  11   73.14    9.28
  -2   0  11   83.04    8.95
  -2   0  11   85.66   13.07
  -2   0  11   74.12    7.74
  -2   0  11   73.74   10.43
  -2   0  11   61.83   10.17
   2   0  11   68.42    8.46
  -2   0  11   86.73    9.80
  -2   0 -11   79.95   10.83
  -2   0 -11   88.80    9.08
  -2   0  11   78.49    9.14
   2   0  11   80.16    9.32
   2   0  12  201.09   16.51
  -2   0 -12  222.65   15.04
  -2   0 -12  228.65   19.69
  -2   0  12  229.33   17.15
  -2   0  12  217.24   15.68
  -2   0  12  230.76   22.76
   2   0  12  217.02   16.26
  -2   0  12  214.12   13.86
  -2   0  12  209.57   19.10
  -2   0  12  212.37   16.39
   2   0  12  184.37   14.52
  -2   0  12  189.05   17.92
  -2   0 -13    1.54    1.44
  -2   0  13    1.00    1.03
  -2   0 -13    1.09    1.51
   2   0  13    1.40    1.56
  -2   0  13    1.90    1.80
  -2   0  13    0.42    1.87
   2   0  13    2.73    1.92
  -2   0  13    2.47    2.20
  -2   0  13    2.24    2.05
   2   0  13    4.46    2.35
  -2   0  13    2.01    1.64
  -2   0  13    2.39    2.01
  -2   0  13    1.26    2.02
   2   0  13    1.79    1.15
   2   0  14  135.52   14.74
  -2   0  14  153.37   17.14
   2   0  14  149.10   14.80
   2   0  14  154.18   12.43
  -2   0  14  145.68   14.19
  -2   0 -14  146.15   17.77
  -2   0  14  147.07   14.49
  -2   0  14  144.34   20.35
  -2   0  14  167.60   16.10
  -2   0  14  106.19   17.10
  -2   0  14  141.24   12.48
  -2   0  14  107.03   16.70
   2   0  14  142.66   13.40
  -2   0 -14  148.64   13.26
  -2   0  15   -0.13    0.83
   2   0  15   -1.02    1.49
   2   0  15    0.12    1.24
  -2   0  15    0.05    0.39
   2   0  15   -0.19    0.61
  -2   0  15   -0.08    0.37
  -2   0  15    1.67    1.39
  -2   0  15   -0.53    1.20
  -2   0 -15   -0.17    0.77
   2   0  15   -0.31    0.32
  -2   0  15   -0.15    0.56
  -2   0  16   45.34   12.20
   2   0  16   50.64    8.20
   2   0  16   45.25    9.36
  -2   0  16   50.11    7.72
   2   0  16   33.79    7.55
  -2   0  16   50.27    8.60
  -2   0 -16   52.33    8.23
  -2   0  16   54.93   11.10
  -2   0  16   55.66   10.54
   2   0  16   49.57    7.48
  -2   0  17  655.49   39.41
  -2   0 -17  629.06   28.90
  -2   0  17  595.36   44.21
  -2   0  17  565.82   31.60
   2   0  17  610.89   26.02
  -2   0  17  610.60   27.84
   2   0  17  526.57   32.40
  -2   0  17  529.47   34.95
   2   0  17  555.81   28.04
   2   0  17  538.44   33.73
  -2   0  18    2.82    2.44
  -2   0 -18    2.04    1.42
  -2   0  18    3.49    2.40
   2   0  18    2.44    1.91
  -2   0  18    1.88    1.74
  -2   0  18    4.92    3.54
   2   0  18    3.46    2.79
  -2   0  18    3.74    4.05
   2   0  18    1.60    2.02
  -2   0  19    2.54    2.87
  -2   0 -19    1.74    1.55
   2   0  19    0.90    0.69
  -2   0  19    3.01    3.82
  -2   0  19    3.44    2.33
  -2   0  19    2.91    2.33
   2   0  19    1.23    1.97
  -2   0 -20   14.00    4.73
  -2   0 -20   21.18    5.40
   2   0  20   22.59    5.61
  -2   0  20   24.63    9.05
  -2   0  20   22.31    6.23
  -2   0  20   22.32    7.86
   2   0  20   22.55    7.01
   2   0  21   16.62    6.78
  -2   0 -21   26.59    5.60
   2   0  21   -1.00    1.36
   2   0 -21   22.30    6.35
  -2   0  21   18.24    5.77
  -2   0  21   33.71   10.40
   2   0  21   21.68    5.10
  -2   0  21   23.08    7.56
  -2   0  22   73.23   10.71
   2   0  22   93.33   13.40
   2   0 -22   90.42   11.67
   2   0  22   93.76   10.31
  -2   0  22  109.15   17.47
  -2   0  22   99.98   14.50
  -2   0 -22  101.43   10.70
  -2   0  23    1.32    1.73
   2   0  23    2.74    2.54
  -2   0  23    2.71    3.56
   2   0  23    2.32    1.86
  -2   0  23    2.40    1.55
   2   0 -23    1.74    1.23
  -2   0 -23    0.89    0.96
  -2   0  24    4.42    2.52
   2   0  24    3.64    2.91
  -2   0  24    2.68    2.14
   2   0  24    5.24    2.11
  -2   0  24    2.74    2.50
  -2   0 -24    5.50    2.18
   2   0 -24    4.11    2.01
   2   0  25    2.11    1.20
   2   0 -25    1.35    1.28
  -2   0  25    1.87    1.75
   2   0  25    2.47    1.90
   2   0  25    2.55    1.63
  -2   0  25    1.66    1.49
   2  -1  25   34.18    4.73
   2   1 -25   32.31    4.96
  -2   1  25   29.95    7.02
   2  -1  25   21.74    6.23
   2  -1  25   32.30    6.28
  -2   1  25   34.18    6.55
  -2   1  24   18.65    6.29
   2  -1  24   22.76    6.86
   2  -1  24   22.34    4.29
   2   1 -24   25.87    4.92
  -2  -1 -24   22.19    4.28
  -2   1  24   21.42    5.83
  -2   1  23  134.20   15.59
  -2   1  23   93.05   11.67
   2  -1  23  136.69   11.85
  -2  -1 -23  133.43   11.30
   2   1 -23  126.58   12.27
   2  -1  23  136.30   17.91
  -2   1  23  132.50   17.99
   2   1 -22    0.06    0.91
  -2   1  22   -0.23    0.96
  -2   1  22    1.90    2.01
   2  -1  22    0.54    2.56
  -2  -1 -22    0.46    0.99
  -2   1  22    1.32    3.06
   2  -1  22    0.60    1.73
   2  -1  22    0.69    1.28
  -2   1  22   -0.04    1.86
  -2   1  21   52.35    9.35
  -2  -1 -21   59.85    8.49
  -2   1  21   54.98   13.13
   2  -1  21   63.98    8.99
  -2   1  21   55.47   11.36
   2   1 -21   53.12    9.10
   2  -1  21   54.53   10.98
   2   1 -20   30.02    7.12
  -2  -1 -20   31.87    6.38
  -2   1  20   28.85    8.08
  -2   1  20   25.75    6.75
   2  -1  20   38.58    7.19
   2  -1  20   21.13    7.72
  -2   1  20   31.36    9.79
  -2   1  19   95.45   15.35
  -2   1  19   88.60   17.17
   2   1 -19   93.63   12.88
   2  -1  19   89.31   10.95
   2  -1  19   65.47   13.60
  -2   1  19   76.40   11.64
  -2  -1 -19   86.82   10.80
  -2   1  18   15.14    5.45
  -2   1  18   20.88    7.17
   2  -1  18   10.28    4.94
  -2  -1 -18   21.61    5.26
  -2   1  18   15.49    4.53
   2  -1  18   14.84    4.77
   2  -1  18    7.87    4.68
  -2   1  18   11.47    6.63
  -2   1  17  109.73   19.59
  -2   1  17  130.35   12.93
  -2   1  17  128.91   14.73
  -2   1  17  133.77   17.75
   2  -1  17  118.67   12.86
  -2   1  17   86.37   16.14
   2  -1  17  105.62   15.01
   2  -1  17   95.28   14.77
  -2  -1 -17  120.28   12.64
   2  -1  16   27.63    7.13
  -2   1  16   33.16    7.15
  -2  -1 -16   27.21    6.03
   2  -1  16   27.84    6.05
  -2   1  16   25.46    5.58
  -2   1  16   22.06    7.35
   2  -1  16   25.86    7.23
  -2   1  16   24.34    9.02
  -2   1  16   10.08    6.68
   2  -1  15    1.92    1.14
  -2   1  15    1.44    2.03
  -2  -1 -15    3.44    1.86
  -2   1  15    2.77    2.02
  -2   1  15    2.38    2.65
  -2   1  15    2.16    2.73
   2  -1  15    1.86    1.84
  -2   1  15    3.78    2.20
   2  -1  15    2.41    1.47
  -2   1  14   35.78    7.31
  -2   1  14   31.84    6.19
  -2  -1 -14   32.51    8.04
  -2  -1 -14   38.89    6.71
  -2   1  14   21.57    7.85
  -2   1  14   25.28    7.74
   2  -1  14   33.76    7.37
   2  -1  14   37.45    6.54
  -2   1  14   38.45    6.35
  -2   1  14   29.88    8.31
  -2   1  14   35.98    7.13
   2  -1  14   34.61    7.02
  -2   1  14   32.78    9.42
  -2   1  13  239.13   24.40
   2  -1  13  317.87   22.19
  -2   1  13  321.49   23.92
  -2  -1 -13  359.13   19.76
  -2  -1 -13  354.25   25.44
  -2   1  13  398.75   23.84
  -2   1  13  385.10   22.73
   2  -1  13  309.19   19.20
  -2   1  13  325.38   18.13
   2  -1  13  369.39   21.91
  -2   1  13  325.69   24.87
  -2   1  13  366.28   20.91
  -2   1  13  414.70   32.01
  -2   1  12   21.38    5.16
  -2  -1 -12   23.14    4.63
  -2   1  12   26.27    5.50
  -2   1  12   23.19    7.02
  -2   1  12   14.58    5.15
   2  -1  12   18.54    5.18
   2  -1  12   18.23    4.51
  -2   1  12   19.38    4.14
  -2   1  12   18.71    5.54
   2  -1  12   19.20    4.93
  -2   1  12   11.68    4.92
  -2  -1 -12   19.22    5.21
  -2   1  12   22.40    4.56
  -2  -1 -11  155.02   14.49
  -2   1  11  135.98   10.52
   2  -1  11  141.60   12.60
  -2   1  11  148.45   11.63
   2  -1  11  128.48   11.64
  -2   1  11  162.55   13.66
  -2   1  11  153.47   12.91
   2  -1  11  125.13   12.51
  -2   1  11  131.87   13.62
  -2   1  11  170.15   18.28
  -2   1  11   91.89   14.34
  -2  -1 -10 1381.99   41.02
  -2   1  10 1151.12   44.11
  -2   1  10 1479.72   38.89
  -2  -1 -10 1674.88   71.97
  -2   1  10 1405.37   33.53
   2  -1  10 1370.16   37.39
  -2   1  10 1312.04   41.34
  -2   1  10 1378.66   37.58
  -2   1  10 1579.08   53.63
  -2   1  10 1356.71   31.11
  -2   1   9  300.23   16.67
  -2  -1  -9  261.85   16.39
  -2   1   9  276.60   13.78
  -2   1   8  266.40   14.87
  -2  -1  -8  245.93   15.05
  -2   1   8  275.91   12.82
  -2  -1  -7  777.85   20.82
  -2   1   7  831.98   18.73
  -2   1   7  826.15   24.92
  -2   1   7  799.01   24.24
  -2  -1  -7  791.01   25.01
  -2   1   7  830.44   20.51
  -2   1   6  111.18    8.65
  -2  -1  -6   95.65    7.06
  -2   1   6   95.14    6.13
  -2   1   6   85.21    7.27
  -2  -1  -6   99.13    8.24
  -2   1   6   93.99    6.31
  -2  -1  -5  929.53   21.23
  -2   1   5 1010.25   24.77
  -2   1   5 1026.67   19.71
  -2  -1  -5  958.65   24.15
  -2   1   5  955.61   22.99
  -2   1   5 1006.54   18.76
   2   1  -4  460.14    7.74
  -2  -1  -4  435.76   14.13
  -2   1   4  434.39   15.51
  -2   1   4  467.22   12.98
   2  -1   4  463.97   15.88
  -2  -1  -4  448.28   15.41
  -2   1   4  472.35   15.05
  -2   1   4  447.74   11.26
   2   1  -4  473.50    7.62
   2   1  -4  425.84   16.18
   2  -1   3  691.62   19.41
  -2  -1  -3  652.54   16.98
  -2   1   3  732.04   15.98
   2  -1   3  737.33   18.42
  -2  -1  -3  735.59   18.57
   2   1  -3  642.07   18.74
   2   1  -3  686.59    7.60
  -2   1   3  705.23   13.20
   2   1  -3  689.63    7.66
  -2   1   2  302.03   10.26
   2  -1   2  312.16   12.50
   2   1  -2  309.84   11.25
  -2   1   2  297.50   12.00
  -2  -1  -2  301.62   11.43
   2  -1   2  323.63   11.04
  -2  -1  -2  298.82   11.23
  -2   1   2  298.04    8.20
   2   1  -2  328.20   12.65
   2  -1   1  656.05   17.54
   2   1  -1  653.72   15.98
  -2   1   1  709.12   15.85
  -2  -1  -1  657.18   16.79
  -2  -1  -1  680.09   16.20
  -2   1   1  683.18   12.73
   2  -1   1  665.93   14.53
  -2   1   1  722.54    9.49
   2   1  -1  638.52   16.86
  -2   1   1  699.50    9.28
  -2   1   0  269.68   10.08
   2   1   0  269.04   10.29
   2  -1   0  255.01   11.44
  -2  -1   0  297.51   11.37
   2  -1   0  268.47   10.73
  -2   1   0  280.38    8.68
   2  -1   0  270.75    8.65
  -2  -1   0  273.51   10.07
  -2  -1   0  270.18    6.83
   2   1   0  284.83   11.03
  -2  -1   0  263.40    6.77
   2  -1  -1  694.61   18.36
   2   1   1  666.71   16.79
  -2   1  -1  718.59   16.95
  -2  -1   1  689.76   17.43
   2  -1  -1  645.30   16.21
  -2  -1   1  638.00    7.94
  -2   1  -1  686.76   14.78
  -2  -1   1  655.06   15.56
   2  -1  -1  700.40   13.32
  -2  -1   1  661.83    7.95
   2   1   1  684.98   17.43
  -2  -1   2  322.08   11.59
   2   1   2  303.51   12.65
   2  -1  -2  323.85   12.60
  -2   1  -2  333.88   11.90
  -2   1  -2  283.55   10.38
   2   1   2  335.49   12.66
  -2  -1   2  314.02   10.95
   2  -1  -2  314.47    9.27
  -2  -1   3  672.61   17.30
   2   1   3  694.30   19.48
   2  -1  -3  692.93   19.15
   2   1   3  729.32   19.68
  -2   1  -3  738.45   18.54
  -2  -1   3  680.29   16.94
   2  -1  -3  683.19   14.92
  -2   1  -4  454.38   14.97
   2   1   4  462.89   16.33
  -2  -1   4  460.71   15.02
  -2   1  -4  453.64   15.70
   2  -1  -4  470.78    8.74
   2  -1  -4  462.35    8.67
  -2  -1   4  451.05   14.71
  -2  -1   5 1011.24   23.67
  -2   1  -5  962.98   25.04
  -2  -1   5  935.18   22.72
   2  -1  -5 1020.52   15.64
   2  -1  -5 1027.63   15.88
  -2  -1   6   92.47    7.59
  -2   1  -6  102.11    8.81
   2  -1  -6   97.45    5.72
  -2  -1   6   90.40    7.50
   2  -1  -6   98.91    5.73
  -2  -1   7  802.79   24.00
  -2   1  -7  860.44   27.74
  -2  -1   7  806.62   23.86
  -2  -1   8  279.13   14.99
  -2   1  -8  264.85   16.53
  -2  -1   8  287.46   15.16
  -2  -1   9  277.67   15.66
  -2  -1   9  264.17   15.41
  -2   1  -9  255.64   17.40
  -2  -1  10 1146.52   44.46
  -2  -1  10 1447.10   38.40
  -2  -1  10 1488.97   39.12
   2   1  10 1383.12   37.47
   2   1  10 1351.98   39.09
   2   1  10 1551.12   61.27
  -2  -1  10 1314.43   31.49
   2   1  10 1339.96   32.37
  -2  -1  10 1411.56   52.58
  -2   1 -10 1337.12   42.75
  -2   1 -10 1431.55   35.69
   2   1  11  141.61   19.96
   2   1  11  137.75   13.02
  -2   1 -11  134.54   11.30
  -2  -1  11  119.96   12.40
  -2   1 -11  132.87   14.29
   2   1  11  135.24   10.11
  -2  -1  11  156.85   13.20
   2   1  11  149.95   12.78
  -2  -1  11  148.02   11.09
  -2  -1  11  138.77   17.47
  -2  -1  11  122.32   14.68
  -2  -1  11  146.96   12.80
   2   1  12   21.51    8.45
  -2  -1  12   26.18    5.64
  -2   1 -12   22.85    4.60
  -2  -1  12   21.91    5.17
  -2   1 -12   20.42    5.87
  -2  -1  12   23.81    6.90
   2   1  12   17.53    4.74
  -2  -1  12   16.47    4.86
  -2  -1  12   22.44    4.44
   2   1  12   19.80    4.64
   2   1  12   19.25    4.75
  -2  -1  12   22.06    7.07
   2   1  12   20.17    4.01
  -2  -1  13  347.49   18.85
   2   1  13  359.96   22.13
   2   1  13  353.10   23.01
  -2  -1  13  318.84   21.56
  -2  -1  13  354.06   26.48
   2   1  13  331.62   19.77
  -2  -1  13  387.11   23.36
  -2   1 -13  354.09   19.77
  -2  -1  13  377.32   22.63
  -2   1 -13  377.15   27.08
   2   1  13  341.00   17.61
  -2  -1  13  379.53   30.81
  -2  -1  14   31.95    7.04
  -2  -1  14   31.81    8.05
  -2  -1  14   29.83    6.52
  -2   1 -14   33.11    8.58
  -2  -1  14   38.50    7.34
   2   1  14   42.39    6.44
  -2  -1  14   40.78   10.54
   2   1  14   34.17    6.00
  -2  -1  14   30.85    5.67
   2   1  14   40.23    7.69
   2   1  14   14.23    6.10
  -2   1 -14   37.85    6.68
  -2  -1  14   40.28    8.76
   2   1  14   34.14    7.49
   2   1  14   37.74    6.81
  -2   1 -15    1.98    1.52
  -2  -1  15    5.25    3.86
  -2  -1  15    2.16    1.79
   2   1  15    2.21    1.76
  -2  -1  15    2.28    1.81
  -2  -1  15    0.31    0.52
   2   1  15    2.55    2.09
   2   1  15    2.42    2.13
   2   1  15    0.34    0.83
  -2  -1  15    1.59    1.16
   2   1  15    3.88    2.44
  -2  -1  15    2.32    2.41
   2   1  15    1.37    3.02
   2   1  16    3.23    4.63
  -2  -1  16   36.50    8.92
  -2  -1  16   28.06    9.68
   2   1  16   24.71    6.95
  -2   1 -16   28.47    6.05
   2   1  16   27.78    6.08
  -2  -1  16   26.93    6.08
   2   1  16   22.65    6.60
   2   1  16   21.92    5.96
  -2  -1  16   26.66    6.49
  -2  -1  16   32.54    8.56
  -2  -1  17  118.17   17.51
  -2  -1  17  121.97   17.20
  -2   1 -17  116.12   12.47
  -2  -1  17  110.19   19.12
   2   1  17  126.30   12.43
  -2  -1  17  114.72   14.17
  -2  -1  17  118.00   12.62
   2   1  17  112.84   12.79
   2   1  17  108.04   14.88
   2   1  17   79.69   14.33
  -2  -1  18    8.74    5.21
  -2  -1  18   20.90    7.08
  -2   1 -18    5.75    3.50
  -2  -1  18   23.02    7.61
  -2   1 -18   17.90    4.70
   2   1  18   17.58    4.87
   2   1  18   14.09    5.56
  -2  -1  18   11.58    4.69
   2   1  18   15.25    4.25
  -2  -1  19   84.43   14.38
   2   1  19   80.86   13.28
  -2   1 -19   89.37   11.00
  -2  -1  19   82.48   14.30
   2   1  19   93.15   10.48
  -2  -1  19   68.99   11.69
   2   1  19   83.30   10.92
  -2  -1  19   91.16   17.52
  -2  -1  20   33.84    8.34
  -2  -1  20   23.02    6.59
   2   1  20   32.22    6.11
  -2  -1  20   39.21   11.03
  -2  -1  20   33.98    9.40
   2   1  20   33.80    8.66
  -2   1 -20   36.30    6.95
   2   1  20   31.12    6.43
   2   1  21   57.75    8.57
   2   1  21   60.93   11.16
  -2  -1  21   70.99   12.59
  -2   1 -21   67.80    9.01
  -2  -1  21   56.69   10.75
  -2  -1  21   60.55   13.04
   2   1  22    1.25    1.77
  -2  -1  22    2.21    1.77
  -2   1 -22   -0.25    1.23
  -2  -1  22   -0.74    0.73
   2   1  22    0.36    0.64
   2  -1 -22    1.02    1.65
   2   1  23  111.65   14.25
   2  -1 -23  118.62   12.46
  -2  -1  23  145.20   19.41
   2   1  23  149.27   19.24
  -2  -1  23  176.08   19.17
  -2   1 -23  141.69   12.00
   2   1  23  139.36   11.74
  -2  -1  23  139.64   16.16
  -2   1 -24   27.17    4.71
  -2  -1  24   22.66    6.12
   2   1  24   23.39    4.36
  -2  -1  24   24.45    7.81
   2   1  24   21.70    6.27
   2  -1 -24   19.00    4.26
  -2  -1  24   21.73    5.70
   2   1  25   34.52    4.69
  -2  -1  25   32.69    7.54
   2   1  25   30.54    6.90
   2  -1 -25   31.25    4.91
  -2  -1  25   30.68    6.19
  -2   2  25   61.61    8.32
  -2   2  25   65.09   10.49
   2  -2  25   73.90    6.73
   2   2 -25   62.39    6.59
   2  -2  25   48.98    7.02
   2   2 -24   80.73    8.59
  -2   2  24   45.51    7.75
   2  -2  24   53.93   10.92
  -2   2  24   74.24   12.48
  -2  -2 -24   83.11    7.66
   2  -2  24   77.45    7.79
  -2   2  24   79.80   10.49
   2  -2  24   72.31    9.95
  -2   2  23   38.36    8.10
  -2   2  23   48.18    9.09
  -2  -2 -23   50.47    6.67
   2  -2  23   54.72    7.21
   2  -2  23   47.55   10.25
  -2   2  23   53.27   11.11
   2   2 -23   48.69    7.40
   2  -2  22    1.65    2.75
  -2   2  22   25.90    7.01
   2  -2  22   23.66    5.03
   2   2 -22   21.02    5.29
  -2   2  22   19.06    6.11
  -2  -2 -22   26.37    5.39
   2  -2  22   23.19    7.35
  -2   2  22   25.59    8.49
   2  -2  21  135.12   12.71
  -2   2  21  119.48   14.55
   2   2 -21  150.30   15.24
   2  -2  21  161.35   21.40
  -2   2  21  148.73   20.43
  -2   2  21  125.29   16.55
  -2  -2 -21  140.89   12.91
  -2   2  20  176.39   23.21
  -2   2  20  142.22   16.38
   2   2 -20  179.35   17.02
   2  -2  20  151.72   14.23
  -2   2  20  162.25   19.31
  -2  -2 -20  168.70   14.71
  -2   2  19   64.06   15.08
  -2  -2 -19   79.86   10.35
  -2   2  19   74.32   11.64
   2  -2  19   78.04   10.30
   2  -2  19   27.62   11.30
   2   2 -19   73.68   11.24
  -2   2  19   79.35   13.79
  -2   2  18    7.31    5.34
  -2   2  18    6.68    5.44
  -2   2  18    8.61    4.37
  -2   2  18    9.58    4.25
   2  -2  18    6.84    4.43
   2   2 -18   10.57    4.38
   2  -2  18    7.91    3.20
  -2   2  18    6.44    4.13
   2  -2  18    4.37    3.76
  -2  -2 -18    8.99    3.46
  -2   2  17  148.93   21.98
  -2  -2 -17  148.69   14.15
   2  -2  17  140.04   16.56
   2   2 -17  161.70   16.47
  -2   2  17  156.88   13.98
   2  -2  17  101.60   16.71
   2  -2  17  145.75   14.22
  -2   2  17  134.38   17.66
  -2   2  17  159.18   16.95
  -2   2  16  135.31   20.45
   2  -2  16  113.00   14.07
  -2   2  16  141.78   15.31
  -2  -2 -16  130.51   12.98
   2  -2  16  121.88   16.15
  -2   2  16  113.54   16.12
   2  -2  16  122.23   12.59
  -2   2  16   76.88   16.36
   2   2 -16   97.15   13.43
  -2   2  16  134.27   12.52
  -2  -2 -15    9.15    3.20
  -2   2  15    7.47    5.49
   2  -2  15    4.70    2.47
  -2   2  15    0.71    3.60
  -2   2  15    6.60    3.51
  -2   2  15    6.11    2.65
   2  -2  15    6.53    3.00
  -2   2  15    4.76    3.91
   2  -2  15    4.72    2.83
   2  -2  14   19.71    6.10
  -2   2  14   21.34    6.41
  -2   2  14   11.74    6.93
   2  -2  14   23.58    5.83
  -2   2  14   26.04    6.00
  -2  -2 -14   19.37    6.11
  -2   2  14   25.81    8.03
  -2   2  14   24.70    5.20
   2  -2  14   23.59    5.32
  -2  -2 -14   26.70    5.62
  -2   2  14   24.04    6.16
   2  -2  13  273.07   17.89
  -2   2  13  348.82   22.47
  -2   2  13  320.43   27.46
   2  -2  13  263.11   20.82
  -2   2  13  295.76   22.32
  -2  -2 -13  299.08   22.91
  -2   2  13  283.35   16.73
   2  -2  13  296.24   19.78
  -2   2  13  316.32   20.63
  -2   2  13  255.36   23.57
   2  -2  12  135.94   12.99
  -2   2  12  156.64   13.61
   2  -2  12  130.29   11.92
  -2   2  12  153.33   14.37
  -2   2  12  159.18   18.44
  -2   2  12  146.86   14.92
   2  -2  12  133.39   13.83
  -2  -2 -12  145.69   15.03
  -2   2  12  135.97   10.92
  -2   2  12  115.12   15.15
  -2   2  12  144.13   11.47
   2  -2  11  294.52   18.14
  -2   2  11  325.56   19.10
   2  -2  11  272.38   16.40
  -2   2  11  321.90   19.54
  -2   2  11  347.92   25.94
   2  -2  11  284.26   18.59
  -2   2  11  275.75   19.62
  -2  -2 -11  320.83   20.71
  -2   2  11  291.61   15.15
  -2   2  11  221.91   21.17
  -2   2  11  322.52   15.74
   2  -2  10  412.05   20.29
  -2   2  10  387.54   20.60
   2  -2  10  358.73   18.37
  -2   2  10  468.09   28.79
  -2   2  10  433.26   17.47
  -2   2  10  365.77   21.39
  -2   2  10  409.77   16.93
  -2   2  10  343.26   24.00
  -2  -2 -10  406.18   21.76
  -2   2  10  455.09   22.15
  -2   2   9   84.11   11.18
   2  -2   9   95.69    9.38
  -2  -2  -9   97.13   10.00
  -2   2   9  113.09   10.45
  -2   2   9  113.81    5.70
  -2   2   9  104.34    9.65
  -2   2   9  104.26    7.69
  -2   2   8  550.26   16.28
  -2   2   8  545.25   21.92
  -2   2   8  587.55   12.97
  -2  -2  -8  526.53   21.95
  -2   2   8  533.42   17.63
  -2   2   7  198.40    8.81
  -2   2   7  231.60   13.38
  -2  -2  -7  227.86   11.02
  -2   2   7  241.25    8.42
  -2  -2  -7  241.60   13.87
  -2   2   7  228.99   10.40
  -2   2   6  697.26   14.44
  -2   2   6  670.91   21.73
  -2  -2  -6  671.85   18.54
  -2   2   6  720.18   14.30
  -2   2   6  640.88   16.19
  -2  -2  -6  702.26   22.31
   2   2  -5  136.10    6.19
  -2   2   5  146.40    5.69
  -2   2   5  136.56    9.42
  -2   2   5  149.05    6.52
   2   2  -5  141.20    6.35
  -2  -2  -5  136.39    8.16
  -2  -2  -5  129.51    9.05
  -2   2   5  133.47    6.58
   2   2  -4  299.95    8.72
   2   2  -4  307.95    8.72
  -2   2   4  303.80   13.59
  -2  -2  -4  295.94   11.84
  -2   2   4  334.76    9.94
  -2   2   4  315.27    8.82
  -2  -2  -4  310.78   13.10
   2  -2   4  333.48   13.64
  -2   2   4  330.64    7.41
   2   2  -3   27.35    2.50
   2   2  -3   29.33    2.55
  -2  -2  -3   23.96    3.34
  -2   2   3   24.47    3.71
  -2   2   3   27.52    2.88
  -2  -2  -3   25.33    3.56
   2  -2   3   31.96    3.76
  -2   2   3   26.96    2.36
  -2   2   3   27.37    1.94
   2   2  -2 1119.54   16.19
  -2   2   2 1124.03   16.87
   2   2  -2 1108.03   16.10
   2   2  -2 1168.43   26.73
  -2   2   2 1114.81   16.75
   2  -2   2 1134.99   24.73
  -2   2   2 1219.82   20.24
  -2  -2  -2 1068.46   22.37
   2  -2   2 1168.85   20.73
  -2   2   2 1207.94   13.43
  -2  -2  -2 1057.15   22.35
  -2   2   1  108.63    5.21
  -2  -2  -1  114.11    6.25
   2   2  -1  106.37    7.72
  -2   2   1  104.33    5.12
  -2  -2  -1  111.17    6.22
   2  -2   1  103.08    7.05
  -2  -2  -1   98.20    6.86
  -2   2   1   92.90    5.74
   2   2  -1  106.23    5.94
   2  -2   1  107.48    5.57
  -2   2   1  110.89    4.60
  -2  -2  -1  114.59    7.21
  -2   2   0  944.60   15.76
  -2  -2   0  956.14   16.19
  -2  -2   0  946.42   15.93
   2   2   0  921.65   22.03
   2   2   0  911.50   17.20
  -2  -2   0  853.26   20.41
   2  -2   0  903.76   22.70
   2  -2   0  961.45   20.65
  -2   2   0  938.06   15.77
  -2   2   0  927.45   18.96
  -2  -2   0  865.36   19.72
  -2   2   0  978.64   15.88
   2  -2   0  950.60   14.48
   2  -2  -1  110.11    4.42
  -2  -2   1  109.56    4.95
   2   2   1  109.28    7.63
   2   2   1  104.31    6.11
  -2   2  -1  110.57    6.83
   2  -2  -1  115.10    7.89
  -2  -2   1  105.10    4.89
   2  -2  -1  100.17    6.36
  -2  -2   1  105.21    6.84
  -2   2  -1  112.68    6.14
  -2  -2   2 1158.36   23.53
   2  -2  -2 1166.51   14.11
   2  -2  -2 1123.12   24.73
  -2   2  -2 1171.47   23.20
   2  -2  -2 1131.14   20.55
  -2  -2   2 1127.45   20.94
  -2   2  -2 1170.00   22.01
   2  -2  -3   26.92    2.60
  -2  -2   3   31.92    3.94
   2  -2  -3   24.15    2.65
  -2  -2   3   29.13    3.47
  -2   2  -3   34.45    4.17
   2  -2  -4  320.59    9.54
  -2  -2   4  309.19   13.32
   2  -2  -4  313.43    9.45
  -2  -2   4  303.88   12.03
  -2   2  -4  334.42   14.55
  -2  -2   5  134.54    9.29
   2  -2  -5  154.45    7.30
   2  -2  -5  151.39    7.15
  -2  -2   5  136.17    8.56
  -2   2  -5  129.48   10.06
  -2  -2   6  661.01   21.81
   2  -2  -6  705.64   17.38
   2  -2  -6  682.19   16.84
  -2  -2   6  673.05   20.27
  -2   2  -6  687.47   24.80
   2  -2  -7  219.95   10.63
  -2  -2   7  220.41   13.39
   2  -2  -7  224.95   10.81
  -2  -2   7  238.18   12.89
  -2   2  -7  243.09   15.64
  -2  -2   8  533.95   22.15
  -2  -2   8  542.87   20.70
  -2   2  -8  541.42   24.85
  -2  -2   9  113.88   10.63
  -2  -2   9  109.26   11.87
   2   2   9   97.97   14.52
  -2  -2   9  109.77    9.92
  -2  -2   9  101.38    8.57
   2   2   9  104.50   10.17
  -2  -2   9   89.71   12.02
  -2   2  -9  105.70    9.22
  -2   2  -9   92.53   10.73
  -2  -2   9  105.49   13.59
   2   2   9  102.34    8.71
  -2   2 -10  423.36   19.29
   2   2  10  381.41   30.04
   2   2  10  429.78   22.12
  -2  -2  10  371.07   25.08
  -2  -2  10  427.24   21.79
  -2  -2  10  429.90   24.84
   2   2  10  415.29   17.21
  -2  -2  10  463.47   21.55
   2   2  10  392.97   20.08
   2   2  10  402.43   18.20
  -2   2 -10  411.68   24.21
  -2  -2  10  417.13   28.79
  -2  -2  10  401.88   17.75
  -2  -2  11  254.61   18.27
  -2  -2  11  305.21   21.99
  -2   2 -11  317.87   17.52
   2   2  11  308.01   28.14
   2   2  11  291.26   19.20
  -2  -2  11  276.03   22.85
  -2  -2  11  330.36   20.24
   2   2  11  299.35   18.19
   2   2  11  314.06   15.47
  -2   2 -11  287.55   21.62
  -2  -2  11  348.35   19.72
   2   2  11  306.52   16.51
  -2  -2  11  302.57   15.89
   2   2  11  237.39   19.27
   2   2  11  243.90   16.30
  -2  -2  11  286.09   25.08
  -2  -2  12  152.42   14.54
  -2   2 -12  153.82   12.59
   2   2  12  142.09   21.00
   2   2  12  132.40   13.77
  -2  -2  12  136.30   16.33
  -2  -2  12  151.83   13.89
   2   2  12  120.02   12.69
   2   2  12  168.29   12.03
  -2  -2  12  156.20   16.30
  -2   2 -12  136.00   15.83
  -2  -2  12  141.62   18.18
  -2  -2  12  138.12   13.05
   2   2  12  133.78   12.12
   2   2  12   97.50   13.94
  -2  -2  12  149.50   11.64
   2   2  12  145.81   13.60
  -2  -2  13  320.49   21.88
  -2  -2  13  272.73   24.62
   2   2  13  238.37   18.63
  -2   2 -13  331.03   19.21
   2   2  13  293.32   32.00
   2   2  13  258.12   20.25
  -2  -2  13  313.44   24.41
  -2   2 -13  302.77   25.79
   2   2  13  309.78   21.01
   2   2  13  359.87   18.18
  -2  -2  13  298.71   17.81
  -2  -2  13  291.84   27.56
   2   2  13  172.16   20.20
   2   2  13  299.74   18.75
  -2  -2  13  270.88   19.54
  -2  -2  13  351.82   22.19
  -2  -2  14   26.33    7.07
   2   2  14   27.32    6.54
  -2   2 -14   23.96    5.35
   2   2  14   15.24    5.76
   2   2  14   22.91    5.13
  -2  -2  14   22.78    5.05
   2   2  14   25.38    5.38
  -2  -2  14   20.94    7.02
  -2  -2  14   28.04    8.69
  -2  -2  14   23.15    5.87
   2   2  14   22.90    5.84
  -2  -2  14   17.34    5.40
  -2   2 -14   16.97    6.22
  -2  -2  14   24.70    6.01
   2   2  15    3.52    2.97
   2   2  15    7.13    3.10
  -2  -2  15    7.37    3.77
  -2  -2  15    7.40    5.11
   2   2  15    5.43    2.77
  -2  -2  15    7.48    4.37
  -2  -2  15    6.52    4.04
  -2   2 -15    8.86    3.14
   2   2  15    5.17    3.26
   2   2  15    6.77    2.99
  -2  -2  15    4.96    2.64
   2   2  15   11.68    3.79
  -2   2 -16  139.13   13.34
  -2  -2  16  125.01   17.34
   2   2  16  136.33   13.57
  -2  -2  16  106.93   14.32
   2   2  16  130.87   13.41
   2   2  16  107.71   14.27
  -2  -2  16  135.49   20.63
  -2  -2  16  136.11   17.60
   2   2  16   58.48   13.36
  -2  -2  16  132.91   13.03
   2   2  16   59.60   11.62
   2   2  16  122.70   15.64
   2   2  17  138.03   13.86
  -2   2 -17  164.55   14.70
  -2  -2  17  172.18   20.99
  -2  -2  17  177.66   24.17
  -2  -2  17  118.99   15.22
   2   2  17  162.97   14.73
   2   2  17   95.55   14.98
   2   2  17  129.86   16.32
  -2  -2  17  159.33   19.49
   2   2  17   76.08   13.78
   2   2  18    9.43    3.31
  -2  -2  18    7.82    4.14
  -2  -2  18   10.61    5.05
   2   2  18   11.17    5.28
  -2  -2  18    6.74    4.45
   2   2  18    8.82    3.55
  -2   2 -18    8.07    3.06
   2   2  18    6.32    4.33
   2   2  19   74.99   10.07
  -2   2 -19   71.19    9.93
  -2  -2  19   63.22   12.66
   2   2  19   68.69   12.48
  -2  -2  19   54.82   13.30
   2   2  19   79.03   10.37
  -2  -2  19   72.09   16.05
   2   2  20  152.82   14.34
  -2   2 -20  165.91   14.90
  -2  -2  20  173.22   20.45
   2   2  20  148.30   18.00
  -2  -2  20  183.05   20.69
   2   2  20  172.43   14.67
  -2  -2  20  161.94   23.16
   2   2  21  130.60   12.71
  -2   2 -21  143.49   13.44
  -2  -2  21  150.40   18.22
   2   2  21  131.39   12.45
  -2  -2  21  139.96   17.01
  -2  -2  21  147.40   21.04
   2   2  21  139.37   16.83
   2   2  22   24.35    5.15
  -2  -2  22   20.07    7.80
  -2   2 -22   26.30    5.44
  -2  -2  22   23.09    6.64
  -2  -2  22   28.49    6.97
   2   2  22   23.26    4.92
   2   2  22   26.17    7.20
   2  -2 -23   35.64    7.36
   2   2  23   48.33    6.84
   2   2  23   46.01    8.65
  -2   2 -23   55.71    7.77
  -2  -2  23   45.87    8.89
  -2  -2  23   47.34    8.16
  -2  -2  23   63.79   11.60
  -2  -2  23   48.33   11.11
  -2  -2  24   77.13   10.90
   2   2  24   84.34   10.63
  -2  -2  24   91.82   12.58
   2   2  24   82.24    7.87
  -2  -2  24   75.66   12.87
   2   2  24   68.53   11.47
   2  -2 -24   65.97    8.27
  -2   2 -24   85.69    8.80
  -2  -2  25   64.17    8.76
   2   2  25   69.73    6.53
  -2  -2  25   48.66    7.94
   2   2  25   52.36    9.04
  -2  -2  25   65.12   10.45
   2  -2 -25   52.19    6.41
   2   3 -25   17.01    3.16
  -2   3  24   63.05   10.96
   2  -3  24   44.35    8.53
  -2   3  24   48.75    8.13
   2   3 -24   75.98    8.01
   2  -3  24   53.30    7.80
  -2   3  24   60.77    8.82
  -2  -3 -24   68.61    6.85
   2  -3  24   69.21    6.96
   2  -3  23   45.91    6.25
  -2  -3 -23   43.04    6.07
   2   3 -23   44.07    6.70
   2  -3  23   23.67    7.67
  -2   3  23   36.10    8.75
  -2   3  23   41.55    8.25
   2  -3  23   41.46    7.79
  -2   3  23   32.07    7.11
   2  -3  22    2.07    1.47
   2  -3  22    0.09    1.23
  -2   3  22    1.98    1.37
   2  -3  22    3.04    2.61
  -2  -3 -22    2.16    1.56
  -2   3  22    1.22    1.12
   2   3 -22    0.80    0.51
  -2   3  22    1.95    1.86
  -2  -3 -21  172.46   14.04
  -2   3  21  159.11   17.90
  -2   3  21  169.29   21.12
   2  -3  21  182.08   21.55
   2  -3  21  160.93   13.47
  -2   3  21  151.73   16.52
   2   3 -21  168.33   15.58
  -2  -3 -20   81.72   10.03
  -2   3  20   68.71   14.52
   2  -3  20   92.22   16.08
   2  -3  20   75.29    9.55
  -2   3  20   64.21   11.86
   2   3 -20   82.96   11.30
  -2   3  20   75.45   11.91
   2   3 -19   22.94    6.18
  -2   3  19   28.55    7.67
  -2   3  19   25.78    6.67
  -2   3  19   19.78    8.33
  -2  -3 -19   29.09    6.10
   2  -3  19   24.32    5.45
  -2   3  19   14.69    7.07
  -2   3  18   90.26   13.14
   2   3 -18   85.58   12.15
  -2   3  18   89.22   16.95
   2  -3  18   97.62   11.27
  -2   3  18   76.23   13.77
  -2   3  18  104.70   15.35
  -2  -3 -18   97.43   11.46
   2  -3  18   73.72   12.38
   2  -3  17  183.59   18.17
   2   3 -17  203.80   18.80
  -2   3  17   94.75   17.39
  -2   3  17  215.87   25.95
   2  -3  17  202.86   16.34
  -2   3  17  167.62   18.87
   2  -3  17  133.74   19.24
  -2  -3 -17  194.90   16.33
  -2   3  17  222.11   22.13
  -2   3  17  200.99   19.04
   2  -3  16   43.56    7.44
  -2   3  16   36.85    9.19
   2  -3  16   27.23    9.00
  -2   3  16   26.64    9.11
   2   3 -16   41.95    8.35
   2  -3  16   39.38    8.30
  -2   3  16   43.98   11.43
  -2   3  16   41.24    7.01
  -2  -3 -16   48.76    7.84
  -2   3  16   45.56    9.15
   2  -3  15   84.52   10.27
   2  -3  15   37.66   11.67
  -2   3  15   47.76   12.70
  -2   3  15   70.27   14.36
  -2   3  15   77.94   11.31
  -2   3  15   79.37    9.69
   2   3 -15   68.45   10.85
  -2   3  15   76.91   12.55
   2  -3  15   81.45   11.38
   2   3 -14   41.95    8.37
   2  -3  14   40.35    7.51
  -2  -3 -14   34.71    7.91
  -2   3  14   26.30    8.95
  -2   3  14   49.92   11.34
  -2   3  14   43.38    6.65
  -2   3  14   39.99    8.52
   2  -3  14   36.15    6.58
   2  -3  14   20.46    8.07
  -2   3  14   41.34    7.84
  -2   3  13   70.74   10.92
   2   3 -13   67.60    9.60
  -2   3  13   69.69    7.89
   2  -3  13   60.80    8.28
   2  -3  13   52.16    9.41
  -2   3  13   74.76   10.36
   2  -3  13   60.13    8.95
  -2   3  13   53.80   10.87
  -2  -3 -13   60.59   10.44
  -2   3  13   86.57   14.18
  -2   3  13   79.40   10.48
   2   3 -12 1156.90   39.55
  -2   3  12 1086.95   40.93
   2  -3  12 1134.95   41.56
   2  -3  12 1129.41   37.25
  -2   3  12  960.56   42.72
  -2   3  12 1170.97   38.50
  -2  -3 -12 1223.67   43.37
  -2   3  12 1306.32   53.18
   2  -3  12 1069.27   33.50
  -2   3  12 1171.82   31.20
  -2   3  12 1253.15   41.88
   2   3 -11  816.39   31.76
  -2   3  11  763.08   32.54
   2  -3  11  775.65   31.92
   2  -3  11  818.35   30.53
  -2   3  11  751.85   35.53
  -2   3  11  846.02   31.52
  -2  -3 -11  848.71   33.62
  -2   3  11  911.63   42.30
   2  -3  11  811.49   27.92
  -2   3  11  856.49   25.31
  -2   3  11  902.53   33.50
  -2   3  10  284.82   18.84
   2  -3  10  320.17   18.10
   2   3 -10  319.37   19.24
  -2   3  10  271.08   21.71
  -2   3  10  299.35   14.36
   2  -3  10  286.35   16.09
  -2   3  10  341.83   24.60
  -2   3  10  345.17   13.24
  -2  -3 -10  323.19   19.57
  -2   3  10  326.22   18.68
  -2   3  10  349.18   19.91
  -2   3   9  491.01   21.94
  -2   3   9  514.16   22.93
  -2   3   9  507.75   14.62
  -2  -3  -9  500.03   22.87
   2   3  -9  467.74   22.47
   2  -3   9  506.82   21.98
  -2   3   9  378.95   27.81
  -2   3   9  414.32   24.24
  -2  -3  -8  285.25   12.49
  -2   3   8  310.30   16.89
  -2  -3  -8  302.46   16.95
  -2   3   8  288.84   16.14
  -2   3   8  311.90    9.64
   2   3  -8  250.05   15.96
  -2   3   7   29.82    2.41
  -2  -3  -7   32.07    5.07
   2   3  -7   31.53    4.03
  -2   3   7   28.68    4.92
  -2  -3  -7   30.03    3.98
   2   3  -7   31.34    3.93
  -2   3   7   29.92    2.48
  -2   3   6  123.01    3.09
  -2  -3  -6  142.34   10.35
   2   3  -6  145.43    7.99
  -2  -3  -6  123.37    7.96
  -2   3   6  129.02    9.99
   2   3  -6  140.24    7.75
  -2  -3  -5   71.13    6.92
  -2   3   5   72.28    7.14
  -2  -3  -5   70.90    5.95
   2   3  -5   65.12    5.06
   2   3  -5   69.36    5.25
  -2  -3  -4  275.88   12.94
  -2  -3  -4  296.66   12.29
  -2   3   4  288.31   13.87
   2   3  -4  321.75   11.06
   2   3  -4  313.81   10.91
   2  -3   3    7.98    1.92
  -2  -3  -3   10.06    2.41
  -2  -3  -3    9.64    2.24
  -2   3   3    8.76    2.39
   2   3  -3   10.70    2.00
   2   3  -3   11.17    2.05
  -2  -3  -2  263.48   11.94
   2  -3   2  280.56   10.17
  -2  -3  -2  246.41   11.42
   2   3  -2  272.85   10.17
  -2   3   2  278.61   10.46
  -2  -3  -2  267.49   12.05
  -2   3   2  265.42   10.31
   2   3  -2  264.12   10.04
  -2  -3  -2  268.87   11.99
   2  -3   1  418.88   10.77
  -2  -3  -1  379.23   14.18
   2  -3   1  396.19   14.62
  -2  -3  -1  380.35   14.40
  -2  -3  -1  391.51   13.37
  -2   3   1  414.89   12.85
  -2  -3  -1  398.38   13.30
  -2   3   1  433.65   12.89
  -2   3   0  203.74    7.29
  -2  -3   0  184.22    9.87
   2  -3   0  191.27    5.84
   2  -3   0  193.78    9.60
   2   3   0  186.22    6.83
  -2  -3   0  187.40    8.60
  -2   3   0  189.62    8.61
  -2  -3   0  178.40    8.33
  -2   3   0  187.09    8.56
  -2   3  -1  419.88   12.59
  -2  -3   1  403.27   14.80
   2  -3  -1  388.05   12.96
   2   3   1  402.67   10.26
  -2   3  -1  430.82   13.60
  -2  -3   1  406.87   12.38
   2  -3  -1  421.39    5.49
  -2  -3   1  420.38   12.43
  -2   3  -1  432.74   13.40
  -2   3  -2  284.02   11.91
   2   3   2  250.85    9.11
  -2  -3   2  255.31    9.72
   2  -3  -2  264.58   10.14
  -2  -3   2  264.01   12.24
  -2  -3   3   10.12    2.03
   2  -3  -3   11.09    1.91
  -2  -3   3    9.11    2.42
  -2   3  -3   10.24    2.45
  -2   3  -4  320.15   15.13
  -2  -3   4  305.86   11.80
   2  -3  -4  268.79   10.99
   2  -3  -4  293.33   11.20
  -2  -3   4  279.48   13.76
  -2   3  -5   60.79    7.19
  -2  -3   5   67.97    5.99
   2  -3  -5   71.04    5.72
  -2  -3   5   61.94    6.82
   2  -3  -5   62.34    5.57
  -2   3  -6  137.40   11.52
  -2  -3   6  142.34    9.25
  -2  -3   6  139.64   10.69
  -2   3  -7   27.40    5.55
  -2  -3   7   27.26    5.05
  -2  -3   7   30.89    4.65
  -2   3  -8  305.57   15.81
  -2  -3   8  298.95   15.29
   2   3   8  282.59   14.40
  -2   3  -8  268.00   18.43
  -2  -3   8  285.38   17.14
   2   3   8  296.03   16.93
   2   3   8  273.28   23.53
  -2  -3   8  242.65   20.41
   2   3   9  471.92   19.42
   2   3   9  397.95   29.83
   2   3   9  462.96   22.94
  -2  -3   9  513.51   23.86
  -2  -3   9  539.55   21.99
  -2  -3   9  482.10   29.70
   2   3   9  422.71   27.15
  -2   3  -9  489.69   20.87
   2   3   9  444.93   18.41
  -2   3  -9  470.36   25.76
  -2  -3   9  488.85   30.66
  -2  -3   9  472.17   25.44
  -2  -3  10  326.89   20.06
  -2  -3  10  308.75   21.50
  -2   3 -10  311.28   20.21
   2   3  10  308.92   27.60
   2   3  10  333.83   20.23
  -2  -3  10  334.18   24.93
  -2  -3  10  349.99   18.82
   2   3  10  322.08   18.28
   2   3  10  294.87   16.60
  -2   3 -10  300.54   21.87
  -2  -3  10  346.27   16.72
  -2   3 -10  324.48   17.43
  -2  -3  10  329.80   25.92
   2   3  10  288.00   19.39
   2   3  10  326.05   16.28
   2   3  10  329.86   16.99
  -2  -3  11  928.20   35.63
  -2  -3  11  868.54   37.83
  -2   3 -11  790.54   33.65
   2   3  11  818.32   46.99
   2   3  11  820.21   33.15
  -2  -3  11  904.85   32.15
   2   3  11  771.52   33.94
  -2   3 -11  860.58   29.74
   2   3  11  832.00   30.89
  -2   3 -11  867.57   39.60
   2   3  11  834.90   26.96
   2   3  11  791.19   29.37
  -2  -3  11  845.60   27.27
   2   3  11  852.15   28.44
  -2  -3  11  875.73   41.95
   2   3  11  772.79   28.33
  -2  -3  11  914.97   45.60
  -2  -3  12 1072.80   48.77
   2   3  12 1127.53   34.30
   2   3  12 1144.72   57.69
   2   3  12 1104.04   40.24
  -2  -3  12 1385.95   42.24
   2   3  12 1063.80   37.16
  -2   3 -12 1255.49   37.13
   2   3  12 1090.37   34.77
  -2   3 -12 1199.44   49.17
   2   3  12  990.59   42.71
  -2  -3  12 1253.21   43.30
  -2  -3  12 1223.67   54.98
  -2  -3  12 1127.96   44.84
   2   3  12 1265.72   34.10
  -2  -3  12 1239.51   34.02
   2   3  12 1073.58   37.30
  -2  -3  13   69.70    8.49
   2   3  13   68.15    9.71
   2   3  13   58.43    9.59
   2   3  13   68.71   15.09
   2   3  13   70.90   10.69
  -2  -3  13   72.60   10.18
  -2   3 -13   71.40    9.06
  -2  -3  13   65.93   11.36
   2   3  13   70.09    9.16
  -2  -3  13   77.93   13.25
  -2  -3  13   63.90   12.97
  -2   3 -13   56.11   11.32
   2   3  13   80.21    8.82
   2   3  13   49.96   11.02
  -2  -3  13   63.59   10.14
  -2  -3  14   48.65   10.03
   2   3  14   36.55   12.56
  -2  -3  14   42.51    8.11
  -2  -3  14   48.96   11.85
   2   3  14   47.98    7.13
   2   3  14   24.92    9.22
  -2  -3  14   42.74   10.17
  -2  -3  14   48.11    7.48
   2   3  14   36.59    8.29
   2   3  14   43.57    8.79
   2   3  14   43.52    7.40
  -2   3 -14   47.47    7.69
   2   3  14   32.12    7.79
  -2  -3  15   92.62   16.73
   2   3  15   53.16   11.23
  -2  -3  15   80.69   13.15
   2   3  15   86.27    9.91
  -2  -3  15   82.94   15.03
  -2   3 -15   93.75   10.86
   2   3  15   81.73   10.80
   2   3  15   76.35    9.99
   2   3  15   38.01   11.18
   2   3  15   81.32   12.39
   2   3  16   46.84    7.80
   2   3  16   38.87    9.00
   2   3  16   41.74    7.69
  -2  -3  16   34.91    9.93
  -2  -3  16   41.65    9.88
   2   3  16   48.41    8.30
   2   3  16   28.00    8.54
  -2   3 -16   42.08    7.44
  -2  -3  16   46.92   12.20
   2   3  17  194.81   16.24
  -2   3 -17  209.98   17.09
  -2  -3  17  200.68   23.32
   2   3  17  140.62   15.07
  -2  -3  17  194.62   21.53
   2   3  17  177.50   19.37
   2   3  17  219.19   17.47
  -2  -3  17  211.61   26.46
   2   3  18   50.55   11.30
  -2  -3  18  104.63   16.45
   2   3  18   87.73   13.79
  -2   3 -18   97.80   11.83
   2   3  18  104.11   12.04
  -2  -3  18  102.07   18.61
   2   3  18   97.27   11.46
  -2  -3  18  108.72   16.25
   2   3  19   28.73    6.15
   2   3  19    8.89    5.06
  -2  -3  19   27.15    7.94
  -2  -3  19   28.46    8.64
   2   3  19   30.30    6.23
  -2  -3  19   27.02    8.95
  -2   3 -19   24.49    5.86
   2   3  19   26.67    7.41
  -2   3 -20   85.42   10.80
   2   3  20   81.30    9.92
  -2  -3  20   77.66   13.34
  -2  -3  20   82.85   13.84
   2   3  20   63.71   11.84
  -2  -3  20   87.22   17.04
   2   3  20   75.18    9.87
   2   3  21  158.96   18.03
  -2  -3  21  172.50   19.06
   2   3  21  161.34   13.57
  -2   3 -21  180.72   15.00
  -2  -3  21  164.07   18.53
  -2  -3  21  150.01   21.27
   2   3  21  158.91   14.07
  -2  -3  22    0.32    1.91
  -2   3 -22    1.32    0.56
  -2  -3  22    2.85    2.64
   2   3  22    0.95    0.65
   2   3  22    1.20    2.10
   2   3  22    1.01    0.95
  -2  -3  22    2.08    2.38
  -2  -3  23   55.26   11.10
  -2  -3  23   41.73    8.29
   2   3  23   46.17    8.47
  -2   3 -23   50.24    7.36
  -2  -3  23   50.51    8.57
   2   3  23   41.51    5.90
  -2  -3  23   43.72    9.89
   2   3  23   34.77    5.78
  -2  -3  24   63.30   11.18
   2   3  24   65.55   11.04
   2  -3 -24   45.86    6.84
   2   3  24   72.76    7.03
  -2  -3  24   69.35    9.75
  -2   3 -24   79.28    8.21
   2   3  24   72.51    9.63
  -2  -3  24   84.08   11.77
  -2  -3  25   18.54    4.46
  -2  -3  25   16.84    5.01
   2   3  25   19.13    5.32
   2  -3 -25    5.06    2.05
  -2  -3  25   13.97    3.54
   2   4 -24   10.88    2.99
   2  -4  24   -1.42    1.27
  -2   4  24    7.07    3.38
  -2   4  24    2.18    1.74
  -2  -4 -24    7.93    2.02
  -2   4  23    9.70    4.45
  -2   4  23    8.80    3.78
   2   4 -23   15.79    3.91
   2  -4  23    0.27    1.58
  -2   4  23   15.54    4.32
  -2  -4 -23   13.33    3.26
   2  -4  23   15.37    3.43
   2  -4  22    2.42    2.45
  -2   4  22    8.36    4.58
  -2   4  22    5.18    2.71
   2   4 -22    8.27    2.99
   2  -4  22   -0.22    0.59
   2  -4  22    5.70    2.72
  -2   4  22   10.30    4.15
  -2  -4 -22    8.21    2.86
   2  -4  22    8.83    2.85
  -2   4  21   53.35    9.70
   2  -4  21   47.50    8.81
  -2  -4 -21   47.54    7.10
  -2   4  21   48.75    9.14
  -2   4  21   52.44   11.43
   2  -4  21   40.76    9.57
   2  -4  21   43.70    6.60
   2   4 -21   50.88    8.01
   2   4 -20  153.60   15.12
  -2   4  20  145.23   16.89
  -2  -4 -20  177.02   14.63
   2  -4  20  165.60   13.55
   2  -4  20  157.85   19.88
  -2   4  20  162.85   20.49
  -2   4  20  152.76   16.63
  -2   4  20  118.16   17.16
   2  -4  19  254.47   25.59
  -2   4  19  246.92   26.27
  -2  -4 -19  246.32   18.14
  -2   4  19  248.00   22.42
   2  -4  19  242.60   16.92
   2   4 -19  244.16   19.79
  -2   4  19  211.24   21.74
  -2   4  19  228.94   20.74
   2   4 -18   52.57    9.26
   2  -4  18   51.41    7.86
  -2   4  18   46.45   12.03
   2  -4  18   66.09   12.95
  -2  -4 -18   47.52    8.10
  -2   4  18   56.77   10.83
   2  -4  18   19.53    8.32
  -2   4  18   22.97    9.67
  -2   4  18   42.62    9.26
  -2   4  18   46.90    9.71
   2   4 -17   36.17    7.94
  -2   4  17   38.39    8.62
  -2   4  17   35.65   10.61
  -2   4  17   41.47    9.14
   2  -4  17   31.72    7.77
  -2   4  17   30.43    8.36
  -2  -4 -17   31.94    6.49
  -2   4  17   26.09    9.57
   2  -4  17   35.30    6.45
   2  -4  16   59.83    9.90
  -2   4  16   65.86   13.99
  -2   4  16   40.55   11.12
   2  -4  16   57.50    8.25
  -2   4  16   57.13   11.17
  -2   4  16   66.47   11.49
  -2   4  16   67.24   10.81
   2   4 -16   50.02    9.27
   2  -4  15  291.04   18.55
  -2   4  15  316.02   29.31
  -2   4  15  312.40   23.12
   2  -4  15  301.12   21.68
  -2   4  15  244.53   26.22
  -2   4  15  313.79   24.54
   2   4 -15  294.78   22.33
   2  -4  14  479.05   23.37
  -2   4  14  504.04   28.06
  -2   4  14  495.02   29.59
  -2   4  14  532.00   36.70
   2   4 -14  491.27   27.64
   2  -4  14  491.29   26.40
  -2   4  14  395.71   32.08
  -2   4  13   26.71    6.34
  -2   4  13   25.47    5.22
   2  -4  13   26.68    5.12
  -2   4  13   33.46    7.05
  -2   4  13   26.49    8.06
  -2  -4 -13   29.82    7.13
   2   4 -13   27.48    6.62
   2  -4  13   26.70    6.03
  -2   4  13   26.93    6.68
  -2   4  13   38.34    8.97
  -2   4  12   13.37    4.31
   2   4 -12   18.03    4.94
  -2  -4 -12   14.20    4.64
   2  -4  12   23.37    5.25
  -2   4  12   15.25    4.61
  -2   4  12   13.90    4.68
  -2   4  12   14.37    3.61
   2  -4  12   19.01    4.43
  -2   4  12   15.67    5.30
  -2   4  12   13.57    5.31
  -2   4  11  312.46   24.25
  -2   4  11  302.45   19.85
   2   4 -11  305.92   16.39
   2  -4  11  261.47   17.21
  -2  -4 -11  272.23   19.38
  -2   4  11  239.99   14.56
   2   4 -11  265.19   18.24
  -2   4  11  214.39   23.18
  -2   4  11  259.63   18.86
  -2   4  11  241.11   19.50
   2  -4  11  249.85   15.42
  -2   4  11  289.68   18.84
  -2   4  11  247.70   20.82
   2   4 -11  294.97   15.97
  -2  -4 -10  339.31   20.53
   2   4 -10  352.24   20.12
  -2   4  10  282.95   21.42
   2  -4  10  317.91   18.17
  -2   4  10  350.64   24.67
  -2   4  10  343.47   19.77
  -2   4  10  269.46   24.94
   2  -4  10  309.77   16.43
  -2   4  10  369.98   20.93
   2   4 -10  375.67   17.45
  -2   4  10  297.59   19.10
   2   4 -10  382.71   17.43
  -2   4   9  876.67   31.03
   2   4  -9  878.22   25.47
   2  -4   9  788.31   27.81
   2  -4   9  724.07   24.23
   2   4  -9  885.29   25.36
  -2   4   9  697.59   36.74
  -2   4   9  739.49   32.12
  -2   4   9  825.84   29.14
   2   4  -9  820.72   29.93
  -2  -4  -9  850.03   30.27
  -2   4   8  705.75   29.28
  -2   4   8  691.30   33.93
   2   4  -8  762.66   27.70
  -2   4   8  729.57   26.39
  -2  -4  -8  781.41   27.73
   2   4  -8  824.81   23.69
  -2  -4  -8  754.83   20.16
   2   4  -8  833.62   23.95
  -2   4   8  796.60   28.11
  -2  -4  -7    2.38    1.14
  -2   4   7    2.05    1.41
   2   4  -7    1.79    0.90
   2   4  -7    1.87    1.15
  -2  -4  -7    2.65    1.65
   2   4  -7    2.92    1.73
  -2  -4  -6  563.95   21.45
  -2   4   6  607.43   22.55
  -2  -4  -6  589.10   17.98
   2   4  -6  605.34   18.75
   2   4  -6  612.18   18.91
  -2  -4  -5   92.01    8.25
  -2  -4  -5   86.50    6.84
  -2   4   5   89.36    8.29
   2   4  -5   89.89    7.04
   2   4  -5   91.68    7.13
  -2  -4  -4  843.13   24.00
   2   4  -4  844.91   21.36
   2   4  -4  848.30   21.33
  -2  -4  -3   90.34    7.63
   2  -4   3   82.44    6.60
  -2  -4  -3   82.23    6.90
   2   4  -3   93.65    7.06
   2   4  -3   88.64    6.84
   2  -4   2   99.49    6.29
  -2  -4  -2  102.42    8.00
  -2  -4  -2   89.01    7.32
  -2   4   2   96.50    7.28
   2   4  -2   98.38    7.22
  -2   4   2   93.16    7.17
   2   4  -2   95.67    7.13
   2  -4   1  661.65   13.54
  -2  -4  -1  645.21   20.09
  -2  -4  -1  609.75   19.67
   2  -4   1  592.32   14.03
  -2   4   1  615.85   18.42
  -2   4   1  629.04   18.42
  -2  -4   0   13.52    2.94
   2  -4   0   11.90    1.23
   2  -4   0   10.67    2.35
  -2   4   0   11.56    2.47
   2  -4   0   10.60    1.25
  -2   4   0   11.04    2.39
  -2  -4   1  622.80   20.07
   2  -4  -1  609.64   17.10
  -2   4  -1  665.53   19.18
  -2   4  -1  665.23   19.15
  -2   4  -2   97.05    7.50
  -2   4  -2  105.34    7.94
   2  -4  -2   93.85    6.27
   2   4   2   82.54    3.74
  -2   4  -2  103.59    7.77
  -2  -4   2  109.01    8.57
  -2   4  -3   91.47    7.97
   2   4   3   86.16    4.65
  -2  -4   3   84.22    5.61
   2  -4  -3   78.44    5.21
  -2   4  -3   87.81    7.57
  -2   4  -3   88.23    7.52
  -2  -4   3   93.39    8.14
  -2   4  -4  905.17   27.37
  -2  -4   4  860.73   19.38
  -2  -4   4  862.69   26.03
  -2   4  -5   96.60    9.65
  -2  -4   5   87.17    6.65
  -2  -4   5   86.26    8.57
  -2   4  -6  618.45   26.03
  -2  -4   6  602.69   23.72
  -2  -4   6  647.07   19.74
  -2   4  -7    2.87    1.70
  -2  -4   7    2.50    1.31
   2   4   7    2.67    2.06
  -2  -4   7    1.44    1.09
  -2   4  -7    0.70    1.09
   2   4   7    1.71    1.98
   2   4   7    3.36    1.53
  -2   4  -7    2.27    1.60
  -2  -4   7    1.72    2.19
   2   4   7    4.76    1.92
   2   4   7    0.99    0.57
   2   4   8  695.34   32.69
   2   4   8  678.71   39.03
   2   4   8  833.26   30.17
  -2  -4   8  804.15   30.25
  -2  -4   8  801.98   25.14
   2   4   8  745.18   27.45
  -2  -4   8  676.93   35.38
  -2   4  -8  739.45   26.04
  -2  -4   8  750.18   31.67
   2   4   8  770.07   24.19
   2   4   8  748.08   24.63
  -2   4  -8  682.04   30.27
  -2   4  -8  776.91   33.39
   2   4   8  755.07   24.86
  -2  -4   8  677.06   36.41
  -2   4  -8  664.14   24.64
   2   4   9  760.49   36.06
  -2   4  -9  786.88   27.01
  -2  -4   9  853.92   35.03
  -2   4  -9  780.87   33.25
   2   4   9  740.48   42.48
   2   4   9  923.08   33.33
  -2  -4   9  889.38   33.30
  -2  -4   9  874.80   28.14
  -2  -4   9  760.57   37.68
  -2   4  -9  866.06   37.28
   2   4   9  815.70   26.73
   2   4   9  840.88   27.20
   2   4   9  772.08   25.66
  -2   4  -9  900.90   29.89
  -2  -4   9  796.59   40.57
   2   4   9  831.80   31.31
   2   4  10  300.58   23.86
  -2   4 -10  353.36   25.08
  -2  -4  10  346.67   23.30
  -2   4 -10  306.04   21.82
   2   4  10  346.44   30.01
   2   4  10  356.62   21.34
  -2  -4  10  363.81   19.31
  -2  -4  10  376.43   22.77
   2   4  10  325.93   18.66
   2   4  10  349.55   17.87
   2   4  10  347.44   18.42
  -2  -4  10  327.09   25.25
  -2  -4  10  322.97   27.02
  -2   4 -10  377.71   19.76
   2   4  10  341.18   17.93
   2   4  10  345.14   21.21
   2   4  11  242.65   23.26
  -2  -4  11  304.53   21.27
  -2  -4  11  237.69   23.40
   2   4  11  298.67   17.47
  -2   4 -11  269.74   21.20
   2   4  11  269.80   27.48
   2   4  11  290.36   20.36
  -2  -4  11  284.92   17.92
  -2   4 -11  296.25   17.99
   2   4  11  281.13   20.24
   2   4  11  296.84   16.73
  -2  -4  11  269.99   25.47
   2   4  11  251.89   18.10
   2   4  11  283.46   17.41
  -2  -4  11  283.84   22.08
  -2   4 -11  272.76   23.52
   2   4  11  226.38   16.75
   2   4  12   16.31    5.00
  -2   4 -12   22.24    5.09
  -2  -4  12   17.88    4.70
   2   4  12   18.59    4.57
   2   4  12   16.26    7.22
  -2  -4  12   18.84    5.40
  -2   4 -12   13.38    5.36
   2   4  12   11.61    5.55
   2   4  12   21.48    4.56
  -2  -4  12   20.65    7.39
   2   4  12   15.96    5.00
  -2  -4  12   18.29    6.50
  -2  -4  12   23.16    6.68
   2   4  12   16.78    4.94
   2   4  12   15.89    4.35
   2   4  13   27.02    6.70
  -2   4 -13   28.94    6.21
  -2  -4  13   30.98    6.37
   2   4  13   22.82    8.00
   2   4  13   35.51    5.97
  -2   4 -13   17.21    6.18
  -2  -4  13   30.18    8.76
   2   4  13   31.41    6.08
  -2  -4  13   27.15    8.31
   2   4  13   20.02    6.18
   2   4  13   28.96    9.63
  -2  -4  13   32.15    7.80
   2   4  13   22.53    6.17
   2   4  14  302.02   30.92
   2   4  14  492.14   41.84
  -2  -4  14  504.83   38.86
   2   4  14  374.42   26.93
   2   4  14  317.22   25.16
  -2  -4  14  565.49   34.56
  -2   4 -14  545.33   27.01
   2   4  14  593.71   26.08
   2   4  14  463.72   29.13
  -2  -4  14  489.74   35.55
   2   4  14  483.20   24.42
  -2   4 -15  317.94   20.92
   2   4  15  352.05   20.57
   2   4  15  178.41   24.06
   2   4  15  283.42   19.11
   2   4  15  347.38   21.31
   2   4  15  301.00   35.10
  -2  -4  15  321.49   28.86
  -2  -4  15  320.90   31.32
   2   4  15  258.11   22.74
   2   4  15  238.57   22.08
  -2  -4  15  330.44   27.11
  -2  -4  16   60.06   12.50
  -2  -4  16   66.75   12.26
   2   4  16   35.51   10.13
   2   4  16   56.50    8.53
  -2   4 -16   67.23    9.84
   2   4  16   63.35   11.41
  -2  -4  16   55.90   13.62
   2   4  16   62.53    9.49
   2   4  16   62.12    9.36
  -2  -4  17   36.06   11.14
  -2  -4  17   36.12    9.75
  -2  -4  17   37.34    9.66
   2   4  17   36.91    8.82
   2   4  17   30.86    7.23
  -2   4 -17   40.51    7.50
   2   4  17   35.41    6.64
   2   4  17   42.02    7.88
   2   4  17   24.63    7.58
  -2  -4  18   59.47   12.62
   2   4  18   48.01    7.85
   2   4  18   45.39    9.81
   2   4  18   51.44    8.76
   2   4  18   25.60    8.41
  -2   4 -18   61.39    9.62
  -2  -4  18   53.49   11.21
  -2  -4  18   59.72   13.95
  -2  -4  19  232.81   27.58
  -2  -4  19  236.21   24.98
  -2  -4  19  237.47   23.45
   2   4  19  222.37   22.50
   2   4  19  236.52   16.93
   2   4  19  250.25   18.95
  -2   4 -19  277.46   20.23
  -2  -4  20  147.67   21.21
  -2  -4  20  171.54   20.29
  -2   4 -20  202.72   16.79
  -2  -4  20  164.44   18.84
   2   4  20  172.76   13.85
   2   4  20  173.55   15.50
   2   4  20  151.68   17.84
   2   4  21   43.13    7.52
  -2   4 -21   56.70    8.67
   2   4  21   40.00    8.88
   2   4  21   49.65    6.99
  -2  -4  21   50.65   10.10
  -2  -4  21   45.55   11.18
  -2  -4  21   47.96   10.17
  -2  -4  22    7.36    4.25
   2   4  22    8.00    3.77
   2   4  22    8.79    2.92
   2   4  22    8.08    3.22
  -2  -4  22   10.56    4.48
  -2   4 -22    9.82    3.55
  -2  -4  22    8.74    4.21
  -2  -4  23   15.77    4.96
   2   4  23   12.89    4.45
  -2  -4  23   22.17    6.30
   2   4  23   14.11    3.22
   2   4  23   12.67    3.53
  -2   4 -23   17.75    4.06
  -2  -4  23    8.73    3.98
   2   4  23   15.25    5.35
  -2  -4  23   13.54    4.61
   2  -4 -24    4.16    1.99
  -2  -4  24    8.17    3.10
  -2  -4  24   11.11    4.67
   2   4  24    6.21    3.19
   2   4  24   11.00    3.54
  -2  -4  24   10.36    3.82
  -2  -4  24    8.15    3.30
  -2   4 -24    9.32    2.59
   2   4  24    5.95    1.83
   2   5 -24   24.23    3.89
  -2   5  24   16.63    4.56
  -2   5  23   10.96    3.74
   2   5 -23   14.82    3.36
  -2  -5 -23   14.99    3.11
  -2  -5 -22   39.83    5.81
  -2   5  22   23.01    5.33
  -2   5  22   34.42    7.88
   2  -5  22   37.54    5.18
   2   5 -22   39.22    6.29
  -2   5  22   31.95    7.07
  -2  -5 -21   15.28    3.94
  -2   5  21   14.46    4.60
  -2   5  21   11.09    4.69
   2  -5  21   15.92    3.69
   2  -5  21    0.53    1.75
   2   5 -21   15.13    4.39
  -2   5  21   10.23    4.44
   2  -5  20   81.00    8.81
   2   5 -20   83.23   10.53
  -2   5  20   83.06   11.98
  -2   5  20   92.20   14.84
  -2   5  20   76.24   11.71
  -2  -5 -20   87.85   10.10
  -2   5  19    7.22    3.68
  -2  -5 -19    8.80    3.01
  -2   5  19    9.47    5.00
  -2   5  19    8.31    4.88
   2   5 -19    8.11    3.46
   2  -5  19    9.66    3.16
  -2   5  19   10.34    4.49
  -2   5  18   62.67   11.05
   2  -5  18   76.89    9.13
  -2   5  18   58.55   10.54
  -2  -5 -18   66.45    9.62
   2   5 -18   72.56   10.66
  -2   5  18   56.97   12.49
  -2   5  18   45.10   12.10
  -2   5  18   59.24   10.72
  -2   5  17   22.81    8.72
  -2   5  17   36.20    9.61
  -2   5  17   35.80    7.91
   2  -5  17   20.66    7.19
   2   5 -17   38.24    8.02
  -2  -5 -17   37.58    7.33
   2  -5  17   36.43    6.26
  -2   5  17   29.96    8.02
  -2   5  17   36.99    8.50
   2  -5  16  132.98   12.37
   2  -5  16  111.56   13.96
   2   5 -16  139.70   14.90
  -2   5  16  133.52   15.89
  -2   5  16  130.26   15.32
  -2   5  16   97.45   16.66
  -2   5  16  127.36   18.12
  -2   5  16  112.48   14.96
  -2   5  15  118.45   14.61
   2  -5  15  119.87   13.10
   2  -5  15  117.06   11.39
  -2   5  15  131.17   15.45
  -2   5  15  126.33   15.03
  -2   5  15  101.63   16.47
  -2   5  15  133.32   18.18
   2   5 -15  123.89   14.34
  -2   5  14  162.50   16.73
   2  -5  14  156.59   14.86
   2  -5  14  162.73   13.21
  -2   5  14  172.65   17.41
  -2   5  14  161.64   19.74
  -2   5  14  166.91   16.39
  -2   5  14  134.56   17.82
   2   5 -14  158.80   15.79
  -2   5  13  178.65   16.58
  -2   5  13  163.64   16.57
  -2   5  13  141.97   17.87
   2  -5  13  173.47   15.09
   2  -5  13  170.87   13.17
   2   5 -13  177.63   16.17
  -2   5  13  161.53   19.00
  -2   5  12  141.15   14.75
  -2   5  12  159.03   18.02
  -2   5  12  174.09   15.58
   2   5 -12  146.54   14.15
  -2   5  12  106.03   18.48
   2  -5  12  139.96   13.06
  -2   5  12  143.56   16.72
  -2  -5 -12  153.56   15.24
  -2   5  12  167.08   15.84
   2  -5  12  154.60   12.26
   2  -5  12  147.44   16.60
  -2   5  12  134.93   15.95
  -2   5  11  352.24   22.32
  -2  -5 -11  409.63   24.32
   2  -5  11  371.44   20.71
   2   5 -11  409.12   23.22
  -2   5  11  316.95   28.31
   2   5 -11  438.68   21.22
  -2   5  11  427.92   24.43
  -2   5  11  364.54   25.38
  -2   5  11  350.86   24.16
   2  -5  11  389.12   26.36
   2   5 -11  443.62   21.29
   2  -5  11  366.39   18.14
  -2   5  11  404.16   23.06
  -2   5  10  347.64   20.59
  -2   5  10  282.15   26.59
   2  -5  10  337.37   18.73
  -2   5  10  376.31   21.84
   2   5 -10  378.27   21.35
  -2   5  10  303.74   22.95
  -2   5  10  310.62   21.77
  -2  -5 -10  360.73   21.50
   2  -5  10  343.32   23.21
   2   5 -10  371.85   18.83
   2   5 -10  374.20   19.01
  -2   5   9   24.47    5.85
  -2   5   9   23.74    6.14
   2  -5   9   33.91    5.89
   2   5  -9   34.66    6.20
   2   5  -9   36.15    5.55
   2   5  -9   35.68    5.47
  -2  -5  -9   22.20    5.07
   2  -5   9   28.77    6.45
  -2   5   9   26.71    5.50
  -2   5   9   29.77    5.47
  -2  -5  -9   23.58    5.34
  -2   5   9   20.88    6.99
  -2   5   8  340.97   24.81
  -2   5   8  393.92   20.56
  -2  -5  -8  312.40   19.66
   2  -5   8  371.99   21.78
   2   5  -8  397.53   18.19
   2   5  -8  400.50   18.29
  -2   5   8  322.04   20.19
   2  -5   8  354.85   17.79
  -2   5   8  355.68   21.56
  -2   5   8  370.76   19.31
   2   5  -8  411.05   20.99
  -2  -5  -8  378.63   20.02
   2  -5   7  201.15   15.10
   2   5  -7  224.24   13.23
   2   5  -7  224.83   13.23
  -2  -5  -7  194.49   13.78
  -2   5   7  203.02   13.64
  -2   5   7  194.74   14.69
   2   5  -7  233.98   15.19
  -2  -5  -7  164.67   14.59
  -2   5   7  199.76   17.29
  -2   5   7  208.67   14.44
  -2  -5  -7  196.79   10.39
   2   5  -6  334.24   17.73
  -2  -5  -6  306.34   13.21
  -2   5   6  302.99   16.60
   2  -5   6  323.67   18.22
   2   5  -6  328.87   15.68
   2   5  -6  330.79   15.79
  -2  -5  -6  323.14   17.02
   2  -5   5   64.02    7.41
   2   5  -5   62.46    6.67
   2   5  -5   62.37    6.68
   2   5  -5   62.05    7.21
   2   5  -5   61.82   10.35
  -2  -5  -5   61.39    6.96
  -2  -5  -5   60.30    5.98
  -2  -5  -4  223.85   11.83
  -2  -5  -4  213.99   12.88
   2   5  -4  222.12   13.28
   2  -5   4  214.35   12.55
   2   5  -4  240.05   13.04
   2   5  -4  234.95   12.89
   2   5  -3  684.83   21.90
   2  -5   3  602.25   19.21
   2   5  -3  667.55   21.78
  -2  -5  -3  655.58   22.21
  -2  -5  -3  612.92   20.20
  -2   5   2  164.60   10.95
  -2   5   2  160.19   10.82
   2   5  -2  185.25   11.45
   2  -5   2  138.70    8.34
   2   5  -2  179.82   11.30
  -2  -5  -2  147.66   10.41
  -2  -5  -2  148.36   10.10
  -2   5   1   30.77    4.71
   2  -5   1   23.27    2.53
  -2   5   1   27.03    4.37
   2  -5   1   22.94    2.43
  -2  -5  -1   27.47    4.43
  -2   5   0  354.91   15.95
  -2   5   0  355.26   15.91
  -2  -5   0  351.53   16.09
  -2   5  -1   24.44    4.12
  -2   5  -1   25.61    4.25
  -2  -5   1   24.46    4.29
   2  -5  -2  145.71    8.34
  -2  -5   2  148.07   10.78
  -2   5  -2  153.82   10.70
  -2   5  -2  156.09   10.76
  -2   5  -3  669.52   22.93
  -2  -5   3  666.42   23.64
  -2   5  -3  647.40   22.52
  -2   5  -4  181.49   16.34
   2   5   4  186.99   17.98
  -2   5  -4  217.72   14.15
  -2   5  -4  222.39   13.68
  -2  -5   4  239.89   14.69
  -2  -5   4  213.87    8.94
  -2   5  -4  226.94   13.95
  -2  -5   5   59.38    5.34
  -2   5  -5   72.58    8.16
   2   5   5   54.45    6.40
  -2   5  -5   59.39    7.57
   2   5   5   61.50    6.58
   2   5   5   89.63   11.95
   2   5   5   57.53    6.95
   2   5   5   58.46    6.16
   2   5   5   56.03    7.98
  -2   5  -5   57.05    8.94
  -2  -5   5   61.44    7.71
  -2   5  -5   68.94    7.86
  -2   5  -5   81.26    8.91
   2   5   5   53.16   10.20
   2   5   6  311.38   15.03
  -2  -5   6  341.54   13.98
   2   5   6  326.30   15.97
   2   5   6  326.46   17.34
   2   5   6  303.93   15.41
  -2   5  -6  291.66   20.17
   2   5   6  285.57   24.51
  -2  -5   6  328.37   18.63
  -2  -5   6  255.29   19.96
   2   5   6  292.19   20.03
  -2  -5   7  204.20   19.70
  -2   5  -7  189.20   16.84
  -2  -5   7  213.87   11.99
  -2  -5   7  195.26   16.21
   2   5   7  188.08   11.96
  -2   5  -7  247.92   15.99
   2   5   7  211.56   14.28
   2   5   7  202.27   12.95
  -2  -5   7  233.63   16.39
  -2  -5   7  195.07   19.11
   2   5   7  193.26   16.73
   2   5   7  178.51   20.11
   2   5   7  193.57   12.68
  -2  -5   8  355.27   25.89
  -2  -5   8  327.20   26.43
  -2   5  -8  314.96   22.33
   2   5   8  327.55   28.20
   2   5   8  407.38   21.98
  -2  -5   8  404.38   17.75
   2   5   8  378.44   17.91
  -2   5  -8  475.66   22.97
   2   5   8  373.19   18.39
   2   5   8  350.11   18.16
  -2  -5   8  357.19   22.44
   2   5   8  351.03   24.38
  -2  -5   8  385.31   22.13
   2   5   8  375.04   20.62
  -2   5  -9   24.15    6.78
  -2  -5   9   33.49    6.98
   2   5   9   23.86    7.89
  -2  -5   9   33.82    5.50
  -2   5  -9   38.92    6.43
  -2  -5   9   32.69    8.43
   2   5   9   27.01    5.08
   2   5   9   25.45    6.70
   2   5   9   31.24    5.29
   2   5   9   33.13    6.50
  -2  -5   9   38.39    7.07
  -2  -5   9   34.42    7.97
   2   5   9   28.85    5.84
   2   5   9   27.98    5.02
  -2  -5  10  304.71   26.43
  -2  -5  10  360.28   24.26
  -2   5 -10  333.11   24.31
   2   5  10  335.72   30.46
   2   5  10  374.57   22.77
  -2  -5  10  369.27   19.46
  -2   5 -10  397.26   21.76
  -2  -5  10  385.86   24.00
   2   5  10  309.89   18.14
   2   5  10  359.41   19.79
   2   5  10  364.79   22.99
  -2  -5  10  307.87   27.34
   2   5  10  315.44   25.46
   2   5  10  347.67   18.99
   2   5  10  377.25   19.49
  -2  -5  11  414.90   26.93
  -2   5 -11  390.08   27.16
   2   5  11  367.04   33.33
   2   5  11  420.13   25.27
  -2  -5  11  403.70   21.40
  -2   5 -11  456.12   24.03
   2   5  11  359.73   19.71
   2   5  11  359.12   27.98
   2   5  11  258.20   19.29
   2   5  11  382.68   24.78
  -2  -5  11  384.54   31.72
   2   5  11  380.65   21.36
  -2  -5  11  341.28   23.47
  -2  -5  11  386.72   29.34
   2   5  11  436.28   21.45
   2   5  11  398.92   20.92
  -2   5 -12  176.69   15.32
   2   5  12  151.39   13.04
   2   5  12  156.35   16.17
  -2  -5  12  158.59   19.82
   2   5  12  146.28   14.32
   2   5  12  171.28   23.30
   2   5  12  139.54   16.59
  -2  -5  12  148.86   20.67
   2   5  12  181.91   14.25
  -2  -5  12  167.70   17.75
   2   5  12  148.42   18.94
   2   5  12  174.85   14.20
  -2  -5  13  163.10   19.83
   2   5  13  163.77   13.77
  -2   5 -13  208.25   17.05
  -2  -5  13  167.14   22.78
   2   5  13  138.78   19.04
  -2  -5  13  186.15   18.97
   2   5  13  173.89   23.91
   2   5  13  175.39   16.75
   2   5  13  163.36   16.99
   2   5  13  205.57   15.40
   2   5  14  153.07   17.21
  -2  -5  14  168.04   20.87
   2   5  14  157.83   13.79
  -2   5 -14  189.15   16.62
  -2  -5  14  146.56   21.93
   2   5  14  201.50   16.55
  -2  -5  14  161.49   18.17
   2   5  14  173.78   24.87
   2   5  14  145.24   15.70
   2   5  14  195.11   15.42
   2   5  14  144.50   18.99
   2   5  15  102.73   14.36
  -2  -5  15  112.90   17.75
   2   5  15  116.76   11.88
  -2   5 -15  146.94   15.19
  -2  -5  15  109.44   18.93
   2   5  15  145.86   14.31
  -2  -5  15  129.59   16.68
   2   5  15  118.79   21.41
   2   5  15  108.85   14.90
   2   5  15  142.93   13.52
   2   5  15   82.34   16.52
   2   5  16  133.24   16.50
  -2   5 -16  165.97   16.20
   2   5  16  147.95   14.38
   2   5  16  120.58   22.89
   2   5  16  152.71   14.92
  -2  -5  16  134.56   19.17
   2   5  16   89.05   16.79
  -2  -5  16  124.12   20.49
   2   5  16  114.12   15.16
   2   5  16  128.42   12.35
  -2  -5  16  149.23   18.11
  -2  -5  17   38.01   11.52
  -2   5 -17   52.73    9.07
   2   5  17   27.54    8.16
  -2  -5  17   36.36   10.31
   2   5  17   35.19    8.50
   2   5  17   36.57    6.46
   2   5  17   41.96    7.96
   2   5  17   43.56    8.05
  -2  -5  17   43.48    9.69
   2   5  18   70.38   10.12
  -2  -5  18   64.66   13.75
  -2  -5  18   71.48   12.55
   2   5  18   64.50   11.91
   2   5  18   67.56    8.73
  -2  -5  18   65.25   14.60
   2   5  18   48.41   10.49
  -2   5 -18   92.43   12.07
  -2   5 -19   11.09    4.42
  -2  -5  19    6.57    3.82
  -2  -5  19    4.86    3.74
  -2  -5  19    4.57    3.40
   2   5  19    8.41    4.24
   2   5  19    7.37    4.30
   2   5  19    8.57    3.57
   2   5  19    9.44    3.29
  -2  -5  20   75.09   14.34
  -2  -5  20   92.35   15.10
   2   5  20   85.16    9.10
  -2  -5  20   81.34   12.55
   2   5  20   93.82   11.20
  -2   5 -20  110.87   12.64
   2   5  20   83.23   12.83
  -2  -5  21   14.76    5.60
  -2  -5  21   11.30    4.81
  -2   5 -21   19.17    4.80
   2   5  21   15.25    5.15
   2   5  21   12.64    4.01
   2   5  21   12.28    3.29
  -2  -5  21   12.10    5.72
  -2   5 -22   42.56    6.43
  -2  -5  22   38.38    7.54
  -2  -5  22   43.93    8.83
   2   5  22   36.37    5.03
  -2  -5  22   58.57   11.72
   2   5  22   38.76    6.49
  -2  -5  22   36.78    8.93
   2   5  22   37.46    7.91
  -2  -5  23   13.49    4.03
   2   5  23   13.57    4.30
  -2  -5  23   19.99    6.13
  -2  -5  23   18.30    5.08
   2   5  23   10.79    3.24
  -2  -5  23   11.34    4.24
   2   5  23   11.42    4.58
  -2   5 -23   13.75    3.39
  -2  -5  24   21.63    5.34
   2   5  24   21.12    4.65
   2   6 -23   71.07    7.05
  -2   6  23   62.91    8.87
  -2  -6 -23   64.28    6.27
  -2  -6 -22   27.49    4.55
  -2   6  22   26.62    6.09
   2   6 -22   29.98    5.00
   2   6 -21    8.52    2.96
   2  -6  21    1.17    2.62
  -2  -6 -21    9.58    2.78
  -2   6  21    6.61    3.41
   2   6 -20   26.04    5.55
  -2   6  20   23.38    6.45
  -2  -6 -20   28.50    5.73
  -2   6  19   11.24    5.18
  -2  -6 -19   18.09    4.75
  -2   6  19   21.63    6.29
   2   6 -19   19.13    5.28
   2   6 -18    3.36    2.41
  -2   6  18    0.96    2.71
  -2  -6 -18    0.86    1.85
  -2   6  18    2.82    3.08
   2  -6  18    2.00    1.43
  -2   6  18    1.69    0.34
  -2   6  17   40.98   11.26
   2   6 -17   69.54   10.26
   2  -6  17   56.71    7.52
  -2   6  17   48.38    9.42
   2   6 -17   46.29   10.48
  -2   6  17   58.01   10.31
   2  -6  16  231.98   15.24
  -2   6  16  189.73   22.44
   2  -6  16  157.64   16.27
   2   6 -16  223.35   23.77
  -2   6  16  181.68   18.54
   2   6 -16  246.11   19.82
  -2   6  16  229.61   20.42
  -2   6  15  260.98   25.82
   2   6 -15  316.11   29.04
   2  -6  15  275.50   20.98
  -2   6  15  321.25   23.24
   2   6 -15  346.13   23.27
  -2   6  15  328.61   24.17
  -2   6  14   74.56   13.59
  -2   6  14   85.93   11.93
   2   6 -14  102.75   16.60
   2  -6  14   88.53   11.19
  -2   6  14   81.01   11.70
   2   6 -14  109.00   13.02
  -2   6  13   41.89    9.55
  -2   6  13   44.09    9.83
   2  -6  13   52.90    8.34
  -2   6  13   59.17    9.62
   2   6 -13   57.65    9.23
  -2   6  13   37.88   11.50
  -2   6  12  122.68   15.50
   2  -6  12  131.63   12.47
  -2   6  12  107.44   15.37
  -2   6  12  154.27   15.20
   2   6 -12  159.32   15.12
  -2   6  12   95.23   17.88
  -2   6  11   56.83    8.62
  -2   6  11   39.12   10.52
   2  -6  11   47.30    7.18
  -2   6  11   43.69    9.02
   2   6 -11   54.81    8.45
   2  -6  11   33.55    7.91
  -2   6  11   45.97    9.34
  -2  -6 -10  368.44   22.43
   2   6 -10  421.79   23.79
  -2   6  10  340.51   23.93
  -2   6  10  375.25   22.34
  -2   6  10  337.08   28.15
  -2   6  10  370.88   22.16
  -2   6  10  355.79   24.41
   2  -6  10  379.05   25.38
   2   6 -10  374.89   21.03
   2   6 -10  380.05   21.19
  -2  -6  -9  209.49   16.24
  -2   6   9  197.26   15.44
   2   6  -9  226.16   16.52
  -2   6   9  193.58   17.28
  -2   6   9  189.36   19.85
  -2  -6  -9  182.48   16.12
  -2   6   9  192.82   17.00
   2  -6   9  202.39   17.70
   2   6  -9  214.30   15.21
   2   6  -9  216.56   15.29
  -2   6   9  205.74   15.49
  -2   6   8  407.89   23.80
   2   6  -8  445.85   23.02
  -2   6   8  388.87   27.39
  -2  -6  -8  358.85   22.70
  -2   6   8  456.62   22.53
  -2   6   8  414.57   24.38
  -2  -6  -8  443.20   22.68
   2   6  -8  418.98   24.92
   2  -6   8  485.70   25.68
   2   6  -8  501.45   22.93
   2   6  -8  506.24   22.95
  -2   6   7  162.36   12.81
   2   6  -7  161.41   15.08
   2  -6   7  169.82   14.16
   2   6  -7  169.76   13.01
   2   6  -7  174.53   13.19
  -2   6   7  164.25   14.43
   2   6  -7  173.52   19.58
  -2  -6  -7  180.45   13.86
  -2   6   7  161.22   13.73
   2   6  -7  183.12   14.33
  -2   6   7  165.06   16.12
  -2   6   6  185.67   13.39
   2   6  -6  193.10   16.91
  -2   6   6  185.38   14.64
   2  -6   6  200.79   14.54
   2   6  -6  206.07   14.18
   2   6  -6  206.99   14.10
  -2   6   6  176.94   16.85
  -2   6   6  184.16   14.48
   2   6  -6  206.93   20.96
   2   6  -6  209.35   14.66
  -2  -6  -6  211.04   14.51
  -2   6   5  215.13   14.17
   2  -6   5  265.01   15.60
   2   6  -5  273.93   15.99
   2   6  -5  268.46   15.85
  -2   6   5  237.81   17.63
   2   6  -5  239.21   22.16
   2   6  -5  241.91   15.41
  -2  -6  -5  234.36   12.30
   2   6  -5  303.37   15.99
  -2   6   5  240.37   16.04
  -2   6   5  240.20   15.14
   2   6  -5  245.29   18.79
  -2  -6  -5  260.17   15.50
   2   6  -4  340.93   17.55
   2  -6   4  321.09   15.50
   2   6  -4  339.96   17.58
  -2   6   4  319.08   17.83
   2   6  -4  355.00   17.18
  -2   6   4  315.72   19.42
  -2  -6  -4  325.24   15.19
   2   6  -4  334.36   17.91
   2   6  -4  313.17   21.26
   2   6  -4  307.06   24.37
  -2  -6  -4  308.99   16.61
  -2   6   3  320.79   17.15
   2   6  -3  288.76   23.39
  -2   6   3  336.69   20.24
   2   6  -3  319.65   17.08
   2   6  -3  304.00   16.64
   2  -6   3  315.03   13.69
  -2  -6  -3  302.43   16.09
   2   6  -3  318.17   17.02
  -2  -6  -3  295.91   15.01
   2   6  -3  300.38   20.96
  -2  -6  -2   42.72    5.87
  -2   6   2   40.59    6.13
   2   6  -2   38.67    5.92
   2  -6   2   37.69    3.97
  -2   6   2   43.44    6.30
   2   6  -2   37.51    5.84
   2   6  -2   44.71    6.19
  -2   6   2   53.10    7.58
  -2   6   2   56.59    8.38
  -2  -6  -2   49.11    6.40
   2   6  -2   38.73    7.47
   2   6  -2   39.85    8.68
  -2  -6  -2   41.04    5.61
   2   6  -2   46.69    9.55
  -2  -6  -1   59.63    7.05
   2   6  -1   62.04    7.38
  -2   6   1   73.76    7.78
  -2   6   1   55.23    7.35
   2   6  -1   58.00   10.47
  -2  -6  -1   53.08    6.50
   2   6  -1   80.49   12.12
   2   6  -1   69.50   10.12
  -2  -6  -1   63.64    7.32
  -2   6   1   76.34    9.74
  -2   6   1   64.41    7.66
  -2   6   1   63.95    7.55
   2   6   0  588.75   32.45
  -2  -6   0  639.90   23.55
  -2   6   0  713.79   25.75
  -2   6   0  686.90   25.25
  -2   6   0  775.10   26.15
  -2   6   0  619.39   24.46
   2   6   0  628.95   30.62
   2   6   0  702.71   36.44
  -2   6   0  638.38   28.04
   2   6   0  609.41   23.47
   2   6   1   59.48    9.97
   2   6   1   65.62    9.77
   2   6   1   59.11    7.40
   2   6   1   72.91    6.88
  -2  -6   1   75.95    8.18
   2   6   1   75.58    8.00
  -2   6  -1   73.86    8.23
  -2   6  -1   77.15    8.42
   2   6   1   61.88    7.98
  -2   6  -1   65.37    7.96
  -2   6  -1   69.17    9.17
   2   6   1   67.99   11.46
   2   6   2   44.95    5.74
   2   6   2   35.69    7.90
   2   6   2   44.43    9.23
   2   6   2   35.19    5.71
  -2   6  -2   36.58    7.45
  -2  -6   2   40.10    6.01
  -2   6  -2   44.79    6.39
  -2   6  -2   45.13    6.44
   2   6   2   50.19    5.73
  -2   6  -2   40.65    6.38
   2   6   2   46.30    6.70
   2   6   2   50.77    6.54
   2   6   3  338.27   15.07
   2   6   3  307.14   15.45
  -2   6  -3  357.77   18.75
  -2   6  -3  279.97   20.09
   2   6   3  303.78   22.83
  -2   6  -3  347.54   18.27
  -2  -6   3  343.58   18.33
  -2   6  -3  346.93   18.27
   2   6   3  302.23   24.83
   2   6   3  299.98   18.67
   2   6   3  339.47   17.16
   2   6   4  322.41   19.89
   2   6   4  288.26   15.22
  -2  -6   4  309.28   21.17
  -2   6  -4  382.50   19.77
  -2  -6   4  357.24   19.20
  -2   6  -4  382.69   19.75
  -2   6  -4  373.27   19.54
   2   6   4  373.99   25.23
   2   6   4  313.36   15.94
   2   6   4  303.73   25.52
   2   6   4  348.57   17.93
  -2   6  -4  303.36   21.35
   2   6   4  334.35   15.47
  -2   6  -5  272.40   17.11
  -2   6  -5  229.07   18.70
  -2   6  -5  323.75   18.54
  -2  -6   5  253.12   19.46
   2   6   5  237.24   18.32
  -2   6  -5  272.23   17.11
  -2  -6   5  274.81   17.42
   2   6   5  366.22   25.12
   2   6   5  250.97   14.49
   2   6   5  230.90   23.01
   2   6   5  269.41   14.37
   2   6   5  277.72   16.71
   2   6   5  223.90   13.96
   2   6   6  179.70   16.64
  -2   6  -6  250.93   16.93
  -2   6  -6  221.72   15.95
   2   6   6  197.86   13.31
   2   6   6  215.45   15.29
  -2   6  -6  226.05   15.99
  -2  -6   6  215.67   16.18
   2   6   6  183.38   21.23
   2   6   6  189.73   13.19
  -2   6  -6  190.53   17.40
  -2  -6   6  192.07   18.70
  -2  -6   6  180.32   15.53
   2   6   6  199.84   12.76
  -2   6  -7  147.72   16.02
   2   6   7  208.02   15.85
   2   6   7  153.87   16.02
  -2   6  -7  203.68   15.99
  -2   6  -7  171.67   14.59
   2   6   7  175.99   12.77
  -2  -6   7  135.72   16.72
  -2  -6   7  169.59   14.85
  -2   6  -7  177.38   14.76
   2   6   7  141.50   18.99
   2   6   7  171.68   12.81
  -2  -6   7  159.87   14.85
  -2  -6   7  145.44   16.63
   2   6   7  174.11   14.16
   2   6   7  172.64   12.33
  -2   6  -8  419.48   28.05
   2   6   8  463.39   24.88
   2   6   8  391.18   26.52
  -2   6  -8  495.17   25.57
   2   6   8  456.14   21.08
  -2  -6   8  379.02   29.18
  -2  -6   8  482.26   26.08
  -2   6  -8  476.36   24.93
   2   6   8  376.31   31.81
   2   6   8  453.29   21.52
  -2  -6   8  425.36   25.19
  -2  -6   8  384.70   27.41
   2   6   8  455.63   24.41
   2   6   8  451.98   21.15
  -2   6  -9  196.58   18.95
   2   6   9  235.86   18.05
   2   6   9  193.56   19.59
  -2   6  -9  277.34   19.85
  -2   6  -9  226.81   18.09
   2   6   9  226.90   18.14
  -2  -6   9  184.87   17.28
   2   6   9  220.50   15.48
   2   6   9  217.24   15.06
  -2  -6   9  182.85   19.93
   2   6   9  214.00   15.06
   2   6   9  188.66   23.20
  -2   6  -9  212.71   17.19
  -2  -6   9  207.37   17.82
  -2  -6   9  180.52   20.22
   2   6  10  343.88   32.48
   2   6  10  392.06   24.47
   2   6  10  384.07   24.65
   2   6  10  354.97   27.54
   2   6  10  437.00   22.08
   2   6  10  409.31   22.10
  -2  -6  10  354.13   29.47
  -2   6 -10  362.15   27.72
  -2  -6  10  400.04   25.69
   2   6  10  363.14   20.16
  -2  -6  10  365.18   25.07
  -2  -6  10  378.32   29.62
   2   6  11   47.28   10.60
  -2  -6  11   55.71   11.57
   2   6  11   57.62    8.18
   2   6  11   55.85    8.32
  -2  -6  11   42.32   10.86
   2   6  11   50.10    7.61
  -2   6 -11   57.95    9.49
   2   6  11   51.23    9.28
   2   6  11   47.31   11.58
  -2  -6  11   48.45    9.34
   2   6  11   64.89   10.45
   2   6  12  139.22   15.41
   2   6  12  128.45   11.78
  -2  -6  12  137.59   16.25
  -2   6 -12  182.26   17.21
   2   6  12  115.82   17.49
   2   6  12  140.83   14.31
  -2  -6  12  115.72   17.99
   2   6  12  128.48   15.98
   2   6  12  137.85   21.22
  -2   6 -12  162.68   16.66
   2   6  12  145.99   13.49
   2   6  12  160.91   13.77
  -2  -6  12  132.45   18.17
   2   6  13   59.17    9.56
   2   6  13   48.87   10.41
  -2  -6  13   63.00   13.67
  -2  -6  13   47.25   11.00
   2   6  13   71.14    9.92
  -2   6 -13   62.81   10.43
   2   6  13   58.00    8.52
   2   6  13   53.36   13.73
   2   6  13   57.76   10.29
   2   6  13   46.98    7.24
  -2   6 -13   72.32   10.96
  -2  -6  13   57.26   10.42
   2   6  14   81.91   12.09
   2   6  14   87.09   14.64
  -2  -6  14   95.46   17.05
  -2  -6  14   92.34   13.84
   2   6  14   82.60   10.79
  -2   6 -14  108.70   13.19
   2   6  14  115.13   12.28
  -2   6 -14  124.34   14.58
   2   6  14   89.14    9.80
   2   6  14  103.72   18.94
   2   6  14   91.10   13.29
  -2  -6  14  111.63   17.35
  -2   6 -15  423.68   27.51
   2   6  15  304.66   18.43
  -2  -6  15  292.07   29.98
   2   6  15  297.34   24.89
   2   6  15  299.86   24.00
   2   6  15  409.53   24.70
  -2  -6  15  313.55   29.17
   2   6  15  388.52   23.11
   2   6  15  274.59   27.32
   2   6  15  333.15   35.04
  -2  -6  15  333.94   26.71
  -2   6 -16  305.49   23.32
   2   6  16  227.51   15.85
   2   6  16  188.00   19.78
  -2  -6  16  221.05   25.82
   2   6  16  206.00   21.15
   2   6  16  253.45   19.85
  -2  -6  16  234.69   25.92
   2   6  16  155.52   22.14
   2   6  16  275.04   19.89
   2   6  16  207.45   29.54
  -2  -6  16  230.51   22.38
  -2  -6  17   58.65   13.02
  -2  -6  17   57.31   12.52
   2   6  17   49.08   10.63
   2   6  17   51.88    7.45
  -2   6 -17   72.35   10.85
   2   6  17   51.38    9.41
  -2  -6  17   57.33   11.06
   2   6  17   42.94   10.12
   2   6  17   68.34   10.07
  -2   6 -18    1.83    1.95
  -2  -6  18    0.34    1.19
   2   6  18    0.51    0.97
   2   6  18    0.37    1.08
   2   6  18    0.98    1.30
  -2  -6  18    1.65    1.99
  -2  -6  18    1.38    3.17
   2   6  18    1.61    2.15
  -2  -6  19   15.93    6.76
  -2  -6  19   17.77    6.65
   2   6  19   14.42    5.65
   2   6  19   21.50    5.40
  -2  -6  19   17.64    6.34
   2   6  19   13.40    5.10
  -2   6 -19   17.80    5.10
  -2  -6  20   23.84    7.65
   2   6  20   11.38    5.29
  -2  -6  20   29.13    7.90
   2   6  20   26.05    5.76
  -2  -6  20   23.55    6.34
   2   6  20   23.35    6.76
  -2   6 -20   34.26    6.44
  -2  -6  21    5.77    2.94
   2   6  21    8.94    3.22
  -2  -6  21    8.68    4.70
  -2   6 -21   10.89    3.28
   2   6  21    9.28    3.98
  -2  -6  21   10.97    4.55
  -2  -6  21   11.71    5.37
   2   6  22   29.94    5.44
  -2  -6  22   41.12    9.25
  -2  -6  22   32.49    7.24
  -2   6 -22   32.36    5.25
   2   6  22   25.94    6.20
   2   6  22   22.74    6.21
   2   6  23   68.72    8.71
   2   6  23   70.62    7.81
  -2  -6  23   86.28   11.68
  -2  -6  23   86.32   10.69
  -2  -7 -22   42.47    5.28
  -2   7  22   44.80    7.41
   2   7 -22   42.12    5.63
  -2   7  21   50.67    8.58
   2   7 -21   71.72    8.02
  -2  -7 -21   58.17    6.82
  -2  -7 -20   26.64    4.96
   2   7 -20   33.56    5.89
  -2   7  20   27.84    6.48
  -2   7  19  148.87   15.96
   2   7 -19  164.63   14.34
  -2  -7 -19  121.66   12.77
  -2   7  19  126.38   16.81
  -2  -7 -18   24.70    5.74
  -2   7  18   23.56    7.07
  -2   7  18   24.69    6.62
   2   7 -18   30.87    6.44
  -2   7  17   84.78   12.46
  -2   7  17   66.24   12.85
   2   7 -17   87.26   11.45
   2   7 -17   79.08   13.96
  -2   7  16   25.54    8.47
   2   7 -16   33.77    9.58
   2   7 -16   38.18    7.49
  -2   7  16   36.71    8.08
  -2   7  15    2.78    2.12
   2   7 -15    5.75    4.47
   2   7 -15    8.98    3.70
  -2   7  15    5.43    2.72
  -2   7  14   12.70    5.47
   2   7 -14   16.35    7.05
   2   7 -14   16.11    4.80
  -2   7  14   18.05    5.43
  -2   7  13   24.88    9.60
  -2   7  13   21.23    6.91
   2   7 -13   33.81    6.98
  -2   7  13   28.98    8.07
  -2   7  13   33.39    7.40
   2   7 -13   37.16   10.19
  -2   7  12  140.07   21.23
  -2   7  12  202.72   17.80
   2   7 -12  182.07   23.32
   2   7 -12  212.82   17.84
  -2   7  12  173.92   19.33
  -2   7  12  177.11   19.14
  -2   7  11  137.75   20.01
  -2   7  11  159.21   15.28
   2   7 -11  159.79   21.39
   2   7 -11  162.15   15.25
  -2   7  11  136.04   16.61
  -2   7  11  133.27   16.35
  -2   7  10  197.48   21.80
   2   7 -10  244.94   18.49
  -2   7  10  207.98   17.12
  -2   7  10  184.08   18.58
  -2   7  10  200.18   18.65
   2   7 -10  228.05   25.14
  -2   7   9   47.00    8.70
   2   7  -9   53.44   12.13
  -2   7   9   51.05    7.93
  -2   7   9   46.43    9.96
   2   7  -9   46.29    8.86
  -2  -7  -9   33.36    7.07
   2   7  -9   48.74    7.80
  -2   7   9   45.32    8.55
   2   7  -9   38.11    7.14
   2   7  -9   41.09    7.40
  -2   7   8  409.60   28.37
  -2   7   8  402.16   22.18
   2   7  -8  421.21   33.16
   2   7  -8  445.87   23.99
   2   7  -8  430.68   23.46
   2   7  -8  403.64   26.18
  -2   7   8  393.14   25.57
  -2   7   8  410.91   24.36
  -2  -7  -8  340.69   24.21
   2   7  -8  451.63   24.21
   2   7  -7   22.95    5.50
  -2  -7  -7   19.33    4.73
  -2   7   7   23.87    7.05
   2   7  -7   21.89    5.01
   2   7  -7   22.91    5.13
   2   7  -7   21.91    6.41
  -2   7   7   27.86    6.13
  -2   7   7   30.16    5.61
   2   7  -7   24.56    7.77
  -2   7   7   25.32    6.16
   2   7  -7   28.42    5.26
  -2   7   6  110.31   13.97
   2   7  -6  130.71   17.67
   2   7  -6  155.84   12.69
   2   7  -6  130.31   12.42
   2   7  -6  137.06   12.86
   2   7  -6  139.62   12.83
  -2   7   6  118.35   12.86
   2   7  -6  125.60   14.55
  -2  -7  -6  123.58   11.74
  -2   7   6  117.90   11.07
  -2   7   6  123.06   12.88
  -2   7   6  117.38   12.05
  -2  -7  -5    9.29    2.96
   2   7  -5    9.30    4.36
  -2   7   5   13.18    4.36
   2   7  -5   10.26    4.79
  -2   7   5   12.36    4.17
   2   7  -5   10.74    3.48
  -2   7   5   13.81    4.20
   2   7  -5    9.47    3.40
   2   7  -5    8.13    2.95
   2   7  -5    6.93    2.80
  -2   7   5   11.00    3.06
  -2   7   5   10.45    3.32
  -2  -7  -5   10.93    2.85
  -2  -7  -4  508.35   22.75
  -2   7   4  508.51   22.14
  -2   7   4  505.35   25.22
  -2  -7  -4  481.93   19.75
   2   7  -4  472.07   33.05
  -2   7   4  505.57   27.11
   2   7  -4  488.79   23.84
   2   7  -4  508.94   24.39
   2   7  -4  500.09   24.24
   2   7  -4  475.07   28.79
   2   7  -4  542.95   23.80
  -2   7   4  509.20   24.98
  -2  -7  -3   61.02    7.26
   2   7  -3   78.58   13.11
  -2  -7  -3   63.62    7.23
   2   7  -3   57.88   11.04
  -2  -7  -3   64.56    7.88
  -2   7   3   55.25    8.55
  -2   7   3   65.46    9.97
   2   7  -3   66.92    8.42
   2   7  -3   59.88    8.22
   2   7  -3   65.66    8.64
   2   7  -3   66.25   10.79
  -2   7   3   59.10    8.78
  -2   7   3   58.82    7.31
  -2   7   3   70.83    8.94
   2   7  -3   71.25    8.54
   2   7  -2  186.54   14.37
  -2  -7  -2  227.66   14.56
   2   7  -2  237.64   15.92
  -2   7   2  237.91   15.93
   2   7  -2  199.45   20.79
  -2  -7  -2  202.60   13.51
  -2  -7  -2  221.06   14.62
   2   7  -2  226.07   13.06
  -2   7   2  230.92   15.50
  -2   7   2  215.91   17.23
   2   7  -2  207.54   18.63
   2   7  -2  270.82   24.96
  -2   7   2  219.46   13.06
  -2   7   2  242.12   19.20
  -2  -7  -1  181.99   13.38
  -2   7   1  232.18   18.67
   2   7  -1  216.29   18.95
  -2   7   1  199.26   15.11
  -2  -7  -1  204.44   14.16
   2   7  -1  202.86   20.58
  -2  -7  -1  183.50   13.11
   2   7  -1  210.08   14.86
   2   7  -1  203.79   21.08
   2   7  -1  206.98   12.74
  -2   7   1  207.11   16.91
  -2   7   1  229.54   15.38
   2   7  -1  212.56   15.37
  -2   7   1  200.81   15.42
  -2   7   1  200.87   15.33
  -2   7   0  178.48   16.70
   2   7   0  163.07   16.98
  -2   7   0  143.35   12.69
  -2  -7   0  162.52   12.67
   2   7   0  134.75   16.83
   2   7   0  158.54   12.76
   2   7   0  194.44   20.68
   2   7   0  157.44   11.04
  -2   7   0  151.81   14.73
  -2   7   0  155.01   13.38
  -2   7   0  157.01   13.36
  -2   7   0  183.62   13.68
   2   7   0  167.45   13.68
   2   7   1  216.81   21.83
  -2   7  -1  220.86   15.64
  -2  -7   1  216.76   15.01
   2   7   1  214.47   14.85
   2   7   1  201.85   19.06
  -2   7  -1  241.05   19.39
   2   7   1  240.20   13.60
   2   7   1  191.32   19.62
  -2   7  -1  196.90   17.64
  -2   7  -1  215.88   15.88
  -2   7  -1  215.89   15.77
   2   7   1  229.55   13.50
  -2   7  -1  258.40   16.45
   2   7   1  208.03   15.73
   2   7   1  249.85   15.72
   2   7   2  222.30   16.90
   2   7   2  216.73   20.54
  -2   7  -2  210.42   18.40
  -2   7  -2  234.76   16.83
  -2   7  -2  242.81   16.98
   2   7   2  253.64   14.18
  -2  -7   2  222.49   15.53
  -2   7  -2  228.46   16.25
  -2   7  -2  254.57   20.06
   2   7   2  237.73   22.87
   2   7   2  192.35   13.13
   2   7   2  248.93   15.99
  -2  -7   3   59.73    8.21
  -2   7  -3   76.30   10.79
  -2  -7   3   58.48    9.09
   2   7   3   61.26    9.22
   2   7   3   58.43   11.64
   2   7   3   68.46    8.49
   2   7   3   65.79    7.24
  -2   7  -3   66.36   10.61
   2   7   3   65.69   11.51
  -2   7  -3   77.23    9.46
   2   7   3   61.16    7.33
   2   7   3   62.46    7.52
  -2   7  -3   71.40    9.08
  -2   7  -3   68.68    8.86
  -2   7  -4  455.41   28.22
   2   7   4  515.75   35.88
  -2  -7   4  462.64   26.82
  -2   7  -4  587.57   31.66
   2   7   4  463.49   20.90
   2   7   4  479.77   26.74
   2   7   4  555.23   25.07
   2   7   4  604.87   34.38
   2   7   4  487.00   21.11
  -2  -7   4  501.45   24.47
  -2   7  -4  541.99   25.91
  -2   7  -4  546.29   26.02
   2   7   4  533.07   21.43
  -2   7  -4  588.99   26.42
  -2  -7   5    8.00    3.11
   2   7   5   11.51    3.23
  -2   7  -5   14.14    4.09
  -2  -7   5   11.18    4.59
   2   7   5   15.82    6.06
   2   7   5   13.17    3.33
   2   7   5   12.55    4.47
   2   7   5   10.78    5.19
  -2   7  -5    6.81    2.83
  -2   7  -5    9.59    3.34
   2   7   5   13.07    3.37
   2   7   5   12.00    3.60
  -2   7  -5    8.04    3.90
   2   7   6  115.14   17.84
   2   7   6  122.69   10.97
   2   7   6  116.05   14.19
  -2   7  -6  102.91   15.42
   2   7   6  126.71   11.61
  -2  -7   6  163.87   18.15
   2   7   6  133.07   11.30
  -2  -7   6  136.75   13.36
  -2   7  -6  143.43   13.78
  -2   7  -6  137.36   13.62
   2   7   6  129.54   12.69
  -2  -7   6  122.59   15.18
  -2   7  -6  163.46   14.38
  -2  -7   7   20.70    6.75
  -2   7  -7   13.64    5.12
   2   7   7   22.01    8.04
  -2  -7   7   19.46    5.19
  -2   7  -7   27.67    6.27
   2   7   7   26.26    5.31
   2   7   7   23.53    6.76
   2   7   7   26.87    5.29
  -2   7  -7   20.31    5.36
  -2   7  -7   23.96    5.80
   2   7   7   29.37    5.46
   2   7   7   29.31    6.59
   2   7   7   31.43    6.63
   2   7   8  447.93   25.90
  -2   7  -8  494.84   29.90
  -2   7  -8  489.47   26.50
   2   7   8  417.93   21.72
  -2   7  -8  443.16   25.94
  -2  -7   8  385.17   28.55
   2   7   8  426.60   25.24
   2   7   8  419.52   21.75
  -2   7  -8  344.07   28.04
   2   7   8  367.72   27.10
   2   7   8  377.66   33.88
   2   7   8  415.14   21.27
  -2   7  -8  446.47   25.97
  -2  -7   8  427.90   25.99
   2   7   9   50.96    7.80
  -2   7  -9   36.08   10.14
   2   7   9   43.87    9.33
  -2   7  -9   67.99    9.95
  -2   7  -9   61.00   10.45
   2   7   9   50.89    7.68
   2   7   9   46.03    7.18
  -2  -7   9   43.84   10.14
   2   7   9   40.15   10.89
   2   7   9   54.13    8.89
   2   7   9   54.00    9.19
  -2   7 -10  268.35   20.36
   2   7  10  219.81   19.46
   2   7  10  193.34   25.36
   2   7  10  235.63   16.80
   2   7  10  176.32   20.67
  -2   7 -10  226.54   20.63
  -2  -7  10  214.80   22.72
   2   7  10  219.14   15.98
   2   7  10  212.00   19.36
   2   7  10  217.21   17.02
  -2   7 -11  207.46   17.96
   2   7  11  161.26   23.49
   2   7  11  142.75   19.02
  -2   7 -11  169.85   17.68
   2   7  11  165.41   17.72
   2   7  11  167.90   15.45
   2   7  11  155.69   16.53
  -2  -7  11  148.11   18.97
   2   7  11  158.23   13.95
   2   7  11  183.82   15.17
  -2  -7  12  191.53   18.76
   2   7  12  190.56   25.96
   2   7  12  204.86   16.24
   2   7  12  229.03   17.43
  -2   7 -12  250.03   20.32
   2   7  12  196.03   17.51
  -2  -7  12  207.11   23.21
  -2   7 -12  218.39   20.04
   2   7  12  202.88   20.65
   2   7  12  198.25   19.13
   2   7  12  160.77   22.10
   2   7  12  239.30   18.57
   2   7  13   35.29    7.51
   2   7  13   37.33    7.16
   2   7  13   31.59    7.89
   2   7  13   35.30   11.14
  -2  -7  13   35.67    8.50
   2   7  13   24.52    9.09
  -2   7 -13   40.71    8.58
  -2  -7  13   25.48    8.91
   2   7  13   35.23    7.32
  -2   7 -13   42.44    8.37
  -2  -7  13   34.06    9.24
   2   7  13   34.24    8.55
  -2  -7  14   17.78    5.76
   2   7  14   20.19    5.48
   2   7  14   15.60    5.40
  -2   7 -14   23.15    6.25
  -2  -7  14   14.84    6.65
  -2   7 -14   21.06    5.96
   2   7  14   20.54    5.16
   2   7  14   13.01    5.14
   2   7  14   20.08    9.00
  -2  -7  14   13.04    6.35
   2   7  14   15.41    6.11
  -2   7 -15    6.61    2.97
   2   7  15    6.81    3.42
   2   7  15    7.03    5.54
   2   7  15   10.53    4.22
  -2  -7  15    7.76    5.70
   2   7  15    5.51    3.49
   2   7  15    5.37    3.58
  -2  -7  15    4.88    2.85
  -2  -7  15    5.94    4.22
   2   7  15    9.25    3.42
   2   7  16   30.74    7.98
  -2  -7  16   36.25   10.31
   2   7  16   44.89    8.11
   2   7  16   43.02    8.01
   2   7  16   33.25    9.48
  -2  -7  16   43.02   10.83
  -2  -7  16   39.22    8.80
   2   7  16   32.61   11.35
  -2   7 -16   42.37    8.46
   2   7  16   34.54    8.65
   2   7  17   62.86    9.62
  -2  -7  17   87.84   14.85
   2   7  17   80.49   12.71
   2   7  17   64.06   11.23
   2   7  17   79.45   11.79
  -2   7 -17  104.47   12.47
  -2  -7  17   91.20   12.81
  -2  -7  18   23.28    7.79
   2   7  18   32.11    6.80
  -2   7 -18   34.00    6.90
   2   7  18   26.16    6.88
   2   7  18   24.11    6.79
  -2  -7  19  154.05   18.80
  -2  -7  19  129.52   10.88
   2   7  19  115.01   14.73
   2   7  19  166.19   14.95
  -2   7 -19  182.67   15.08
   2   7  19  124.39   15.29
   2   7  20   25.57    6.75
  -2  -7  20   44.93   10.07
   2   7  20   17.56    5.63
  -2  -7  20   21.28    6.49
   2   7  20   27.78    5.79
  -2   7 -20   35.52    6.02
  -2  -7  21   70.09   10.84
   2   7  21   56.45    9.16
   2   7  21   26.81    6.48
  -2  -7  21   88.75   13.23
  -2   7 -21   72.69    8.00
   2   7  21   62.30    8.18
   2   7  21    1.29    1.80
   2   7  22   43.03    7.29
  -2  -7  22   52.03    9.16
  -2  -7  22   55.50    8.57
   2   7  22   48.72    6.69
  -2   7 -22   52.51    6.00
   2   8 -21   11.00    2.90
   2  -8  21    1.77    1.58
  -2   8  21    8.77    3.34
  -2  -8 -21    9.28    2.75
   2   8 -20   48.99    6.65
  -2   8  20   43.88    7.71
  -2  -8 -20   40.67    5.89
   2   8 -19   78.33    9.17
  -2   8  19   65.19   10.85
  -2   8  19   71.92   10.42
  -2  -8 -19   57.39    7.98
   2   8 -18   29.31    5.85
   2  -8  18    3.53    5.19
   2   8 -18   23.01    6.74
  -2  -8 -18   17.03    4.97
  -2   8  18   22.40    6.93
  -2   8  18   25.34    6.38
   2   8 -17   66.70   12.10
  -2   8  17   72.15   11.22
  -2   8  17   58.58   11.26
   2   8 -17   81.05   10.59
   2   8 -16   95.23   15.91
  -2   8  16   87.13   14.27
  -2   8  16  106.75   13.76
   2   8 -16  112.05   12.73
   2   8 -15   90.77   15.55
  -2   8  15   74.26   13.42
   2   8 -15   88.61   11.54
  -2   8  15   74.95   11.46
  -2   8  14   58.24    9.86
   2   8 -14   53.80   12.48
   2   8 -14   58.51    9.48
  -2   8  14   44.50   10.05
  -2   8  13    1.93    2.73
  -2   8  13    2.38    1.62
   2   8 -13    3.21    1.95
   2   8 -13    4.07    2.62
   2   8 -13    2.51    1.71
  -2   8  13    2.52    2.09
  -2   8  13    2.42    3.30
  -2   8  12   34.64   11.59
  -2   8  12   37.81    9.55
   2   8 -12   48.35    8.65
  -2   8  12   53.33    9.20
   2   8 -12   59.96    8.76
  -2   8  12   46.18   10.26
   2   8 -12   49.09   12.32
   2   8 -11   45.33    8.24
  -2   8  11   35.43    8.63
   2   8 -11   43.47   11.82
  -2   8  11   44.99    8.15
   2   8 -11   53.70    8.42
  -2   8  11   37.83   10.89
  -2   8  11   34.52    8.72
   2   8 -10   51.01    7.88
  -2   8  10   34.66    8.16
   2   8 -10   43.69    8.30
  -2   8  10   33.37    6.72
  -2   8  10   28.37    8.97
  -2   8  10   29.07    7.42
   2   8 -10   34.73   10.63
   2   8  -9   21.88    8.05
  -2   8   9   23.23    5.44
   2   8  -9   29.15    6.09
  -2   8   9   22.55    6.50
  -2   8   9   24.15    6.56
   2   8  -9   23.70    6.84
  -2   8   9   20.19    6.79
  -2  -8  -9   20.76    6.32
   2   8  -9   21.85    5.70
   2   8  -8  137.87   13.31
  -2   8   8  110.91   13.94
  -2   8   8  111.36   11.93
   2   8  -8  116.25   15.10
   2   8  -8  116.94   13.02
  -2   8   8  118.82   15.57
  -2  -8  -8   96.20   13.13
   2   8  -8  108.21   17.92
  -2   8   8  120.76   13.52
  -2   8   7  110.33   14.35
   2   8  -7  117.64   12.01
   2   8  -7   99.02   13.95
  -2   8   7  109.48   12.28
   2   8  -7   96.67   16.85
  -2   8   7  109.42   13.23
   2   8  -7  110.34   12.12
  -2   8   7   92.07   10.28
  -2   8   6   45.14    8.66
   2   8  -6   59.23    8.47
   2   8  -6   61.62    8.98
   2   8  -6   39.83    7.41
   2   8  -6   45.66    7.97
   2   8  -6   52.24   12.34
  -2   8   6   53.69    9.17
   2   8  -6   53.42   10.38
  -2   8   6   48.43    8.75
  -2   8   6   52.95    8.29
   2   8  -5    2.69    1.96
   2   8  -5    2.43    1.81
   2   8  -5    6.05    3.66
  -2   8   5    4.53    2.85
   2   8  -5    6.40    2.92
  -2   8   5    5.02    3.05
   2   8  -5    8.82    5.17
  -2   8   5    4.39    2.68
  -2   8   5    8.30    3.94
   2   8  -5    5.81    2.83
  -2  -8  -4   77.65    8.25
   2   8  -4   81.80   14.53
   2   8  -4   81.88   10.42
  -2   8   4   63.47   10.39
  -2   8   4   79.48   10.76
   2   8  -4   94.41   10.76
  -2   8   4   74.53    9.39
  -2   8   4   83.85   11.77
   2   8  -4   78.43   12.55
   2   8  -4   78.45   10.55
   2   8  -4   80.02   10.51
   2   8  -4  103.00   16.03
   2   8  -3  118.42   15.54
  -2   8   3  125.76   11.22
  -2   8   3  123.53   12.95
   2   8  -3  138.50   13.02
  -2   8   3  132.16   13.55
  -2   8   3  127.05   13.49
  -2  -8  -3  117.21   11.53
   2   8  -3  124.18   18.12
  -2  -8  -3  122.28   10.78
   2   8  -3  166.59   20.48
  -2   8   3  130.52   15.11
   2   8  -3  105.76   12.42
  -2   8   2   15.17    3.93
   2   8  -2   15.28    5.78
  -2   8   2   16.18    5.27
   2   8  -2   12.21    4.20
  -2  -8  -2   15.71    3.83
   2   8  -2   22.10    7.32
  -2  -8  -2   14.19    3.91
   2   8  -2   11.83    5.54
  -2   8   2   15.59    3.71
  -2   8   2   17.24    4.78
   2   8  -2   17.37    4.65
  -2   8   2   15.31    5.12
  -2   8   1   94.28   11.18
   2   8  -1   91.02   10.93
  -2   8   1   83.81   11.80
   2   8  -1  108.23   16.64
  -2  -8  -1   84.41    9.61
   2   8  -1   81.40   13.91
  -2  -8  -1   85.25    9.32
   2   8  -1  101.37    8.81
   2   8  -1   68.89   10.09
  -2  -8  -1   89.80    9.94
  -2   8   1   99.11   10.11
   2   8  -1  107.84   11.13
  -2   8   1   99.26    8.86
   2   8  -1  100.52    9.51
   2   8  -1   89.23   13.72
  -2   8   1  102.43   13.59
  -2   8   0   18.81    6.56
   2   8   0   25.60    8.27
   2   8   0   27.23    7.95
   2   8   0   24.41    5.85
  -2   8   0   18.23    5.97
   2   8   0   25.36    7.26
  -2   8   0   30.74    7.59
  -2  -8   0   20.90    4.79
  -2  -8   0   23.70    4.91
  -2   8   0   25.98    5.74
   2   8   0   33.08    6.66
   2   8   0   26.20    5.72
  -2   8   0   21.77    5.41
  -2   8   0   20.27    5.25
   2   8   0   24.64    4.53
   2   8   0   27.36    5.11
  -2   8  -1   82.98   10.90
  -2   8  -1   82.67   10.91
  -2   8  -1   80.07   10.87
  -2   8  -1   94.50   13.15
  -2   8  -1  103.19   11.49
   2   8   1  102.88   12.12
   2   8   1   94.01   15.76
   2   8   1  106.57    9.83
   2   8   1   84.65   14.06
  -2   8  -1  109.84   14.11
  -2  -8   1   83.71    9.93
   2   8   1  113.58   11.50
   2   8   1   82.69    9.07
   2   8   2   13.28    6.12
   2   8   2   17.73    4.56
  -2   8  -2   16.46    5.46
  -2   8  -2   15.38    4.66
   2   8   2   18.54    4.14
   2   8   2   18.58    4.14
   2   8   2   14.49    5.30
  -2  -8   2   13.35    3.84
  -2   8  -2   17.81    5.51
  -2   8  -2   11.71    4.06
  -2   8  -2   13.47    4.45
   2   8   2   18.03    4.12
  -2   8  -2   19.81    4.94
   2   8   2   17.05    4.83
   2   8   3  123.49   18.36
   2   8   3  118.77   10.65
   2   8   3  118.76   13.94
  -2   8  -3  141.85   16.51
   2   8   3  141.22   11.71
   2   8   3  121.14   16.31
  -2   8  -3  132.40   13.82
  -2  -8   3  122.60   12.42
  -2   8  -3  114.31   15.26
   2   8   3  132.46   12.99
  -2   8  -3  141.59   14.53
  -2   8  -3  131.03   13.83
   2   8   3  123.40   11.28
   2   8   4   71.10   14.44
  -2   8  -4   93.59   13.41
   2   8   4   72.17    8.84
   2   8   4   84.61   12.00
  -2  -8   4   82.45   10.31
   2   8   4   84.91    9.20
   2   8   4   81.25    9.08
  -2   8  -4   83.36   11.29
  -2   8  -4   94.16   11.67
  -2   8  -4   62.76   12.25
   2   8   4   82.40   10.43
   2   8   4  105.00   15.15
  -2   8  -4   79.12   11.03
  -2   8  -5    3.13    3.39
   2   8   5    6.54    4.48
   2   8   5    4.46    2.51
  -2  -8   5    6.47    3.12
  -2   8  -5    6.35    3.29
  -2   8  -5    5.42    3.35
   2   8   5    7.46    3.13
   2   8   5    7.84    4.33
   2   8   5    6.06    2.47
  -2  -8   5    4.85    2.38
   2   8   5    5.03    2.99
   2   8   5    5.11    2.47
  -2   8  -5    1.30    1.41
  -2   8  -5    3.43    2.29
  -2   8  -6   36.80   10.60
   2   8   6   57.52    9.23
   2   8   6   48.74   11.77
   2   8   6   42.94    7.35
  -2   8  -6   52.92    8.74
   2   8   6   52.55    7.45
  -2  -8   6   53.91   10.07
   2   8   6   49.06    7.32
   2   8   6   43.29    9.14
  -2   8  -6   64.33   11.17
  -2   8  -7   75.13   15.05
   2   8   7   91.46   17.20
  -2   8  -7  108.88   12.97
  -2   8  -7  114.18   15.26
   2   8   7   90.75   13.89
   2   8   7  109.71   10.94
   2   8   7  117.94   13.52
   2   8   7  118.26   11.94
   2   8   7  116.39   11.49
   2   8   7   90.70   11.95
  -2  -8   7  104.34   14.82
   2   8   8  105.39   18.50
   2   8   8  114.20   13.66
   2   8   8  118.96   12.24
   2   8   8  117.88   11.93
  -2   8  -8  126.51   16.05
  -2   8  -8  127.25   14.05
   2   8   8  126.62   14.59
   2   8   8  119.13   11.64
  -2  -8   8  114.20   15.70
   2   8   8  104.88   15.49
  -2   8  -9   27.27    6.41
   2   8   9   27.73    5.76
   2   8   9   24.97    5.82
   2   8   9   26.27    5.51
   2   8   9   25.47    6.61
  -2   8  -9   26.57    7.49
   2   8   9   27.07    6.58
  -2  -8   9   29.29    8.84
   2   8   9   20.86    8.17
  -2  -8   9   29.02    8.10
   2   8   9   22.96    7.24
   2   8  10   35.69    6.62
   2   8  10   37.35    6.78
   2   8  10   38.20    8.07
   2   8  10   34.42    6.87
  -2  -8  10   39.05    9.86
  -2   8 -10   46.29    9.60
  -2   8 -10   39.94    8.08
   2   8  10   33.67   10.94
   2   8  10   27.01    8.22
   2   8  10   36.73    8.11
   2   8  11   46.10   12.43
   2   8  11   41.57    8.08
   2   8  11   51.64    8.11
  -2   8 -11   52.07    9.28
   2   8  11   46.24    7.51
   2   8  11   55.09    8.86
  -2  -8  11   49.20   11.05
   2   8  11   33.39    9.93
  -2   8 -11   50.33   10.10
   2   8  11   43.82    8.68
   2   8  11   44.59    9.54
   2   8  12   42.17   12.28
   2   8  12   59.11    8.88
  -2   8 -12   56.93    9.67
   2   8  12   49.77    9.10
   2   8  12   52.67    8.99
  -2  -8  12   40.10   10.94
   2   8  12   50.42    9.61
   2   8  12   35.58   10.74
  -2   8 -12   52.59   10.52
   2   8  12   48.99   10.33
   2   8  13    2.97    2.28
  -2   8 -13    4.19    3.32
   2   8  13    5.53    2.81
   2   8  13    4.16    2.94
  -2  -8  13    5.24    3.69
   2   8  13    0.40    1.36
  -2   8 -13    5.39    2.93
   2   8  13    4.19    3.24
   2   8  13    4.05    2.92
   2   8  13    0.89    0.49
   2   8  14   63.37    9.69
   2   8  14   41.72    9.22
  -2  -8  14   41.70   11.59
   2   8  14   50.71    9.55
  -2   8 -14   54.74    9.86
   2   8  14   52.48   12.75
   2   8  14   49.61   11.13
  -2   8 -14   58.11   10.07
   2   8  14   62.66    9.77
   2   8  15   95.63   12.06
  -2  -8  15   77.46   14.70
   2   8  15   74.76   16.07
   2   8  15   73.34   12.35
   2   8  15   94.18   12.20
   2   8  15   87.52   14.86
  -2   8 -15  103.96   12.97
   2   8  15   75.79   11.85
   2   8  16  123.47   13.40
   2   8  16  114.46   13.62
   2   8  16   71.02   18.24
   2   8  16   97.12   14.05
  -2  -8  16  158.96   20.83
   2   8  16   85.15   15.39
  -2  -8  16   96.74   15.49
   2   8  16   95.48   13.46
  -2   8 -16  119.54   13.44
   2   8  17   57.71   10.78
   2   8  17   55.96   12.84
  -2   8 -17   87.49   10.92
  -2  -8  17   65.36   12.72
   2   8  17   74.63   10.40
   2   8  17   58.95   10.35
   2   8  18   24.41    6.56
  -2   8 -18   33.73    6.39
   2   8  18   23.22    6.59
  -2  -8  18   42.57   10.01
   2   8  18   32.31    6.43
  -2  -8  18   25.60    7.53
  -2   8 -19   89.73    9.72
   2   8  19   65.57   10.42
   2   8  19   65.35    9.88
  -2  -8  19   82.37   12.77
   2   8  19   78.30    9.65
  -2  -8  19   68.35    7.60
   2   8  20   42.30    6.71
  -2  -8  20   56.57    9.41
  -2  -8  20   61.25   10.58
   2   8  20   45.52    7.91
   2   8  20   31.26    6.66
  -2   8 -20   54.86    7.00
  -2  -8  21   12.37    4.34
  -2   8 -21   13.88    3.15
   2   8  21   11.76    3.62
   2   8  21   12.20    3.19
  -2  -8  21   15.01    4.79
  -2   9  20   28.70    6.00
   2   9 -20   29.29    6.62
  -2   9  20   27.54    5.80
  -2  -9 -20   15.30    3.41
   2   9 -20   26.31    4.84
   2   9 -19   45.40    6.57
  -2  -9 -19   24.35    4.98
   2   9 -19   55.03   10.17
  -2   9  19   42.41    8.25
  -2   9  19   37.98    7.04
  -2  -9 -18   48.99    7.38
   2   9 -18   84.10   11.82
  -2   9  18   74.24   10.34
   2   9 -18   91.47    9.51
  -2   9  18   75.01   11.57
   2   9 -17    1.88    0.77
  -2   9  17    5.28    2.96
   2   9 -17    4.15    2.21
   2  -9  17    2.34    2.70
  -2   9  17    2.91    2.83
   2   9 -16    3.61    3.18
  -2   9  16    0.76    0.16
   2  -9  16    1.98    2.52
   2   9 -16    3.77    2.32
  -2   9  16    3.42    2.75
   2   9 -15   57.23    8.90
  -2   9  15   53.96    9.38
   2   9 -15   45.83   10.54
  -2   9  15   49.22    9.98
   2   9 -14  244.35   19.30
  -2   9  14  196.33   20.60
  -2   9  14  210.32   18.33
   2   9 -14  210.10   24.65
  -2   9  13   13.12    6.17
  -2   9  13   14.31    5.40
   2   9 -13   18.41    4.92
   2   9 -13   11.83    6.39
  -2   9  13   17.98    5.45
  -2   9  13   15.48    5.90
   2   9 -13   18.29    5.28
  -2   9  12   19.51    7.59
   2   9 -12   28.72    5.90
  -2   9  12   22.10    7.43
   2   9 -12   24.15    8.64
  -2   9  12   25.99    6.46
  -2   9  12   24.81    7.47
   2   9 -12   26.23    6.46
  -2   9  11   15.44    7.13
  -2   9  11   16.81    5.77
   2   9 -11   23.32    5.59
   2   9 -11   23.02    8.58
  -2   9  11   18.58    5.57
  -2   9  11   14.02    5.26
   2   9 -11   20.39    5.72
  -2   9  10   36.00    9.76
  -2   9  10   38.31    7.29
   2   9 -10   46.55    8.02
  -2   9  10   34.82    8.95
   2   9 -10   41.55   11.79
   2   9 -10   39.80    8.02
  -2   9  10   32.82    7.99
  -2   9   9   36.03    9.47
   2   9  -9   42.23    7.91
  -2   9   9   34.01    8.47
  -2  -9  -9   33.03    7.82
  -2   9   9   34.70    6.57
   2   9  -9   33.14   10.63
   2   9  -9   34.86    7.62
  -2   9   9   35.55    8.09
   2   9  -8   65.25   14.27
  -2   9   8   62.16   11.92
  -2   9   8   64.27   11.29
  -2  -9  -8   51.89   10.20
  -2   9   8   68.64   10.56
   2   9  -8   79.38   10.62
   2   9  -8   70.21   10.64
   2   9  -7   44.75    8.55
   2   9  -7   42.36    9.71
  -2   9   7   43.89    8.93
   2   9  -7   42.54   11.33
  -2   9   7   43.23    9.37
   2   9  -7   67.04   13.94
  -2   9   7   49.64    8.46
   2   9  -7   60.61    9.12
  -2   9   7   41.44    9.10
  -2   9   6  147.19   16.68
  -2   9   6  152.28   14.58
  -2   9   6  154.32   16.74
   2   9  -6  194.07   23.81
   2   9  -6  120.16   13.38
   2   9  -6  141.89   20.65
   2   9  -6  177.03   15.89
  -2   9   6  143.35   16.21
   2   9  -6  144.04   17.78
  -2   9   5   56.69    9.88
  -2   9   5   57.64    8.60
  -2   9   5   60.46   10.48
   2   9  -5   77.91   15.62
   2   9  -5   57.84   11.57
  -2   9   5   61.95   11.05
   2   9  -5   55.63   13.30
   2   9  -5   67.21    9.77
   2   9  -5   72.36   10.08
   2   9  -4  683.34   31.31
   2   9  -4  598.65   37.36
  -2   9   4  622.84   35.20
   2   9  -4  580.20   41.94
  -2   9   4  605.28   27.45
  -2   9   4  609.37   31.86
   2   9  -4  670.90   31.69
  -2   9   4  605.47   32.08
   2   9  -3  133.83   13.81
  -2   9   3  120.78   11.86
   2   9  -3  138.89   14.48
  -2   9   3  122.55   14.31
   2   9  -3  130.11   17.14
  -2   9   3  123.90   15.87
   2   9  -3  153.11   12.97
   2   9  -3  154.32   21.01
  -2   9   3  105.47   13.12
   2   9  -3  147.02   14.48
   2   9  -3  102.74   17.35
  -2  -9  -3  127.63   11.42
   2   9  -2  271.15   19.18
  -2   9   2  202.28   17.71
   2   9  -2  245.29   18.81
  -2   9   2  198.48   14.93
  -2   9   2  218.16   18.42
   2   9  -2  225.27   18.65
   2   9  -2  207.53   22.01
  -2   9   2  218.66   20.88
   2   9  -2  270.40   16.81
   2   9  -2  262.18   27.62
  -2   9   2  208.24   19.68
   2   9  -2  192.44   23.43
  -2  -9  -2  224.32   15.62
  -2   9   1  342.88   26.45
   2   9  -1  343.69   19.06
   2   9  -1  385.44   22.89
  -2   9   1  292.78   20.23
   2   9  -1  314.69   21.31
  -2  -9  -1  303.53   18.60
   2   9  -1  278.55   27.61
   2   9  -1  328.96   31.03
  -2   9   1  317.75   17.85
  -2   9   1  318.54   23.70
   2   9  -1  314.99   22.60
  -2   9   1  330.06   22.29
   2   9  -1  286.59   26.09
   2   9   0 1347.88   43.05
  -2   9   0 1115.17   46.76
   2   9   0 1213.14   33.29
   2   9   0 1176.67   58.79
  -2   9   0 1222.32   51.04
   2   9   0 1067.40   53.74
  -2  -9   0 1090.90   36.23
   2   9   0 1291.61   37.03
   2   9   0 1142.40   43.81
  -2   9   0 1260.69   43.67
   2   9   0 1120.26   33.68
   2   9   1  293.16   20.43
  -2   9  -1  312.85   25.30
   2   9   1  300.88   27.90
  -2  -9   1  299.87   19.12
   2   9   1  323.76   17.70
  -2   9  -1  333.71   26.77
   2   9   1  322.30   30.49
   2   9   1  301.76   17.35
   2   9   1  310.15   23.08
  -2   9  -1  341.29   22.66
   2   9   1  273.23   17.25
  -2   9  -2  208.80   18.27
   2   9   2  239.48   20.94
   2   9   2  241.52   18.79
  -2   9  -2  207.27   21.37
   2   9   2  216.93   23.47
   2   9   2  206.90   14.82
  -2   9  -2  236.58   22.53
   2   9   2  221.04   25.86
   2   9   2  227.94   15.19
  -2   9  -2  258.14   19.71
   2   9   2  247.81   16.59
  -2   9  -3  131.57   14.80
   2   9   3  118.39   14.81
   2   9   3  131.49   14.14
  -2   9  -3  128.36   16.77
   2   9   3  148.14   19.01
   2   9   3  126.08   11.57
  -2   9  -3  138.88   17.32
   2   9   3  114.32   18.65
   2   9   3  133.19   11.78
  -2   9  -3  162.67   15.78
   2   9   3  129.63   12.28
  -2   9  -4  631.00   32.30
   2   9   4  590.61   34.17
   2   9   4  710.65   33.49
  -2   9  -4  562.23   36.89
   2   9   4  822.68   44.12
   2   9   4  655.11   27.17
  -2   9  -4  671.55   39.01
   2   9   4  595.24   43.81
   2   9   4  609.78   25.64
  -2   9  -4  755.80   34.03
   2   9   4  688.95   28.83
  -2   9  -5   63.23   10.25
   2   9   5   61.79   10.99
  -2   9  -5   74.77   12.73
   2   9   5   64.09    9.95
  -2   9  -5   58.02   12.33
   2   9   5   53.65   13.41
  -2   9  -5   85.09   11.17
   2   9   5   69.02    8.64
   2   9   5   62.82    8.28
   2   9   5   65.54    8.86
   2   9   5   96.99   15.52
   2   9   6  128.80   21.25
   2   9   6  165.91   16.82
   2   9   6  168.27   14.72
   2   9   6  138.83   17.36
  -2   9  -6  169.39   19.51
  -2   9  -6  144.75   15.85
   2   9   6  143.38   12.79
   2   9   6  160.16   16.34
   2   9   6  172.96   14.14
  -2  -9   6  170.58   17.80
   2   9   7   52.20   12.73
   2   9   7   50.14    9.16
   2   9   7   48.05   10.25
  -2   9  -7   44.53    8.55
  -2   9  -7   56.48   11.56
   2   9   7   56.48    8.32
   2   9   7   50.44    7.45
   2   9   7   52.90    8.54
  -2  -9   7   46.58    9.71
   2   9   7   55.01    9.79
   2   9   8   60.16   15.06
   2   9   8   72.29   11.29
  -2   9  -8   71.39   11.31
   2   9   8   70.47   10.11
   2   9   8   67.71   13.07
   2   9   8   76.01   12.04
   2   9   8   79.21    9.60
  -2   9  -8   74.59   13.42
  -2  -9   8   60.30   11.48
   2   9   8   70.84    9.07
   2   9   9   37.66    6.64
   2   9   9   39.41    7.17
   2   9   9   34.81    7.69
   2   9   9   34.20   11.30
  -2   9  -9   35.73    8.11
  -2  -9   9   37.62    9.15
   2   9   9   27.12    8.61
   2   9   9   34.33    7.76
   2   9   9   38.03    8.58
   2   9   9   36.96    7.46
  -2   9  -9   40.50    9.42
   2   9  10   42.51    8.77
   2   9  10   51.05    8.65
   2   9  10   45.50    7.81
   2   9  10   40.05    7.05
   2   9  10   33.73    9.70
  -2   9 -10   39.72    9.55
   2   9  10   43.43    8.33
  -2  -9  10   33.19    9.22
   2   9  10   34.50   11.56
   2   9  10   45.68    9.93
  -2   9 -10   41.21    8.66
   2   9  11   23.18    6.21
   2   9  11   19.53    6.20
   2   9  11   16.40    6.64
   2   9  11   29.36    6.27
   2   9  11   16.46    7.00
  -2   9 -11   23.69    6.95
   2   9  11   25.46    5.68
  -2  -9  11   21.66    7.50
   2   9  11   20.30    6.63
  -2   9 -11   21.06    6.48
   2   9  12   24.22    6.32
   2   9  12   24.10    6.67
   2   9  12   25.15    9.33
   2   9  12   27.99    6.85
   2   9  12   13.86    6.76
  -2   9 -12   27.77    7.58
   2   9  12   30.95    6.41
  -2  -9  12   28.31    8.29
  -2  -9  12   42.12    9.99
   2   9  12   27.16    8.29
  -2   9 -12   24.75    6.74
   2   9  13   20.26    6.06
   2   9  13   18.66    8.29
  -2  -9  13   24.15    7.75
   2   9  13   17.07    5.60
   2   9  13   20.94    5.48
  -2  -9  13   13.91    6.39
  -2   9 -13   19.33    6.37
   2   9  13   13.89    6.11
  -2   9 -13   20.61    5.87
   2   9  13   18.92    5.23
   2   9  13   20.81    6.93
  -2   9 -14  248.61   19.95
  -2  -9  14  193.50   21.78
  -2   9 -14  233.02   20.31
   2   9  14  239.51   18.80
   2   9  14  192.30   19.00
   2   9  14  212.79   19.39
   2   9  14  212.57   26.84
   2   9  14  210.17   22.41
   2   9  14  260.16   19.08
   2   9  15   58.96    9.03
   2   9  15   56.68    8.90
   2   9  15   44.68   12.57
  -2  -9  15   57.76   12.02
  -2   9 -15   60.01    9.52
  -2  -9  15   78.66   13.76
   2   9  15   52.51   11.32
   2   9  15   52.80    9.80
   2   9  15   52.08    9.59
   2   9  16    5.52    3.15
   2   9  16    3.10    3.30
   2   9  16    3.47    2.43
   2   9  16    4.63    2.01
  -2   9 -16    3.96    2.28
   2   9  16    2.14    3.05
  -2  -9  16    4.41    3.43
  -2  -9  16    5.03    4.07
  -2   9 -17    3.68    1.99
  -2  -9  17    2.91    2.79
   2   9  17    3.73    2.24
  -2  -9  17    4.65    3.23
   2   9  17    3.17    2.22
   2   9  17    3.64    2.35
  -2  -9  18   95.84   13.04
  -2   9 -18  104.68   10.70
   2   9  18   75.90   10.88
   2   9  18   96.63   10.41
   2   9  18   83.10   11.10
  -2  -9  18   99.92   13.33
  -2  -9  18   89.23    8.94
   2   9  19   38.39    7.11
  -2   9 -19   56.32    7.03
  -2  -9  19   40.04    7.69
  -2  -9  19   54.37    9.08
  -2  -9  19   37.14    5.07
   2   9  19   40.17    7.34
   2   9  19   46.78    6.78
   2   9  20   33.82    5.36
  -2  -9  20   37.95    7.14
   2   9  20   24.51    5.02
   2  10 -19    5.49    2.70
  -2  10  18   45.59    7.80
   2  10 -18   59.69   10.41
   2 -10  18    2.92    2.49
  -2  10  18   37.82    6.69
  -2 -10 -18   15.25    3.67
   2  10 -18   35.13    6.26
   2  10 -17   24.52    7.01
   2  10 -17   19.91    4.70
  -2  10  17   18.99    5.40
  -2  10  17   16.95    4.69
   2 -10  17    2.63    2.63
   2  10 -17   22.47    6.10
   2  10 -16   45.74    9.92
  -2  10  16   28.82    6.59
   2  10 -16   32.09    8.11
  -2  10  16   35.94    7.94
   2  10 -16   34.30    6.36
   2  10 -15   11.20    5.38
   2  10 -15    8.74    3.45
  -2  10  15    8.46    3.70
  -2  10  15    7.51    3.76
   2 -10  15    1.71    1.18
   2  10 -15    9.97    4.91
   2  10 -14   71.92   14.03
  -2  10  14   47.74    9.41
   2  10 -14   59.52    8.71
  -2  10  14   46.44    8.31
   2  10 -14   55.21   12.07
  -2  10  13   74.70   12.26
   2  10 -13   96.55   11.77
  -2  10  13   79.90   12.60
   2  10 -13  116.55   18.45
  -2  10  13   71.54   10.30
   2  10 -13   86.22   15.55
  -2  10  12   56.44   10.90
   2  10 -12   53.20   12.90
  -2  10  12   45.18    8.17
   2  10 -12   75.13    9.87
  -2  10  12   47.21   11.17
  -2  10  12   60.72   10.60
   2  10 -12   77.46   15.77
   2  10 -12   66.48    9.91
   2  10 -11   32.46   10.24
  -2  10  11   24.66    5.65
   2  10 -11   45.09   12.01
   2  10 -11   31.50    7.16
  -2  10  11   31.20    7.66
   2  10 -11   36.40    7.10
  -2  10  11   24.24    6.71
   2 -10  11    4.94    3.80
  -2  10  11   21.65    7.69
  -2  10  10   53.60   10.95
   2  10 -10   66.96   10.36
   2  10 -10   86.43   16.85
  -2  10  10   50.67   11.86
   2  10 -10   63.45   14.41
   2  10 -10   68.46    9.96
  -2  10  10   53.22    9.92
   2  10  -9    9.53    4.32
  -2  10   9    4.71    2.38
  -2 -10  -9    5.58    3.21
   2  10  -9    4.39    3.23
   2  10  -9   10.88    4.27
  -2  10   9    7.69    4.34
  -2  10   9    7.34    3.71
   2  10  -9    7.33    4.63
   2  10  -8   62.52   10.20
   2  10  -8   61.46   14.19
   2  10  -8   87.19   16.84
  -2  10   8   62.51   10.35
  -2  10   8   54.22   11.34
  -2 -10  -8   60.21   10.98
  -2  10   8   66.68   12.00
   2  10  -8   76.67   10.79
  -2  10   7  120.19   13.92
   2  10  -7  117.70   19.77
  -2  10   7  131.17   15.55
   2  10  -7  139.62   15.16
   2  10  -7  142.50   15.16
  -2  10   7  121.77   16.53
   2  10  -7  166.67   23.49
  -2  10   7  130.06   16.33
   2  10  -6   41.13   11.86
   2  10  -6   32.29   10.44
  -2  10   6   33.51    8.17
  -2  10   6   32.01    7.04
   2  10  -6   49.35    8.77
  -2  10   6   34.80    8.64
  -2  10   6   36.14    8.54
   2  10  -6   45.03    8.53
   2  10  -6   44.89    7.44
   2  10  -6   42.67    8.57
  -2  10   5  175.28   18.79
   2  10  -5  215.83   16.13
   2  10  -5  195.29   18.18
   2  10  -5  162.20   23.37
  -2  10   5  171.23   19.06
   2  10  -5  232.11   19.21
   2  10  -5  185.81   17.79
  -2  10   5  145.99   17.98
   2  10  -5  218.17   26.79
  -2  10   5  148.82   15.56
   2  10  -4   15.78    4.62
   2  10  -4   12.64    4.34
   2  10  -4   11.80    6.57
  -2  10   4   10.16    4.24
   2  10  -4   12.13    4.52
  -2  10   4   15.01    4.50
  -2  10   4   13.47    5.06
   2  10  -4   14.19    5.06
  -2  10   4    7.90    4.29
   2  10  -4   12.80    6.02
   2  10  -3  128.72   12.05
   2  10  -3   99.49   13.07
  -2  10   3   89.85   13.10
   2  10  -3   99.61   17.44
   2  10  -3  109.34   13.29
   2  10  -3  127.85   19.76
  -2  10   3   90.18   14.51
   2  10  -3  131.83   13.98
  -2  10   3   85.22   12.14
  -2  10   3   94.44   10.92
  -2  10   2   21.73    5.93
   2  10  -2   24.43    6.11
  -2  10   2   23.75    6.36
   2  10  -2   22.10    6.33
   2  10  -2   20.59    5.50
  -2  10   2   23.36    5.12
   2  10  -2   15.93    7.23
   2  10  -2   19.38    7.92
  -2  10   2   25.26    7.80
   2  10  -2   20.57    4.87
  -2 -10  -2   20.98    4.76
  -2 -10  -1   25.67    5.41
  -2  10   1   29.80    8.34
  -2  10   1   27.46    5.59
   2  10  -1   33.96    6.40
   2  10  -1   28.10    9.72
  -2  10   1   31.02    7.49
   2  10  -1   29.22    7.12
   2  10  -1   36.10    7.52
  -2  10   1   26.35    6.54
   2  10  -1   25.65    8.92
   2  10   0  234.85   18.85
   2  10   0  226.75   16.31
   2  10   0  197.01   25.22
  -2 -10   0  185.88   15.42
   2  10   0  178.20   22.85
   2  10   0  210.06   20.07
  -2  10   0  217.13   19.17
  -2  10   0  222.43   22.90
   2  10   1   26.41    9.35
  -2  10  -1   26.50    7.52
   2  10   1   31.01    5.91
   2  10   1   25.85    9.25
  -2  10  -1   31.94    8.58
  -2  10  -1   28.69    6.90
   2  10   1   29.42    7.64
   2  10   1   35.72    7.55
  -2 -10   1   28.08    6.17
  -2 -10   2   18.02    4.69
   2  10   2   20.33    6.17
  -2  10  -2   17.09    5.28
  -2  10  -2   18.36    7.10
   2  10   2   27.52    6.53
   2  10   2   21.80    4.73
   2  10   2   18.85    7.50
   2  10   2   23.28    5.23
   2  10   2   22.83    8.05
  -2  10  -2   17.80    6.42
   2  10   3  100.18   10.30
  -2  10  -3  113.76   13.61
   2  10   3   97.38   14.34
   2  10   3  102.36   11.82
   2  10   3   91.84   10.14
  -2  10  -3  105.41   16.11
   2  10   3   97.93   18.20
   2  10   3   95.17   13.10
   2  10   3  128.91   18.37
   2  10   4    8.92    2.96
  -2  10  -4   10.62    5.12
   2  10   4    9.45    3.78
   2  10   4   12.48    5.16
  -2  10  -4   16.18    5.34
  -2  10  -4   10.80    4.98
   2  10   4   10.08    3.69
   2  10   4   12.94    4.96
   2  10   4   13.93    7.16
   2  10   4   18.07    7.27
   2  10   5  155.39   24.01
   2  10   5  198.20   18.09
  -2  10  -5  224.93   19.62
  -2  10  -5  167.35   18.23
   2  10   5  191.93   16.54
  -2  10  -5  196.58   22.10
   2  10   5  175.74   13.71
   2  10   5  181.10   14.62
   2  10   5  164.89   19.47
   2  10   5  196.15   19.16
  -2  10  -6   40.78   10.44
   2  10   6   30.41   10.93
  -2  10  -6   27.56    7.76
   2  10   6   36.77    7.96
   2  10   6   40.48    6.96
   2  10   6   41.33    7.71
   2  10   6   41.08    6.95
  -2  10  -6   47.09    8.89
   2  10   6   30.95    8.96
   2  10   6   38.60    8.61
  -2  10  -6   40.01    9.81
   2  10   6   38.27    6.35
   2  10   7  135.29   12.32
  -2  10  -7  168.51   17.25
  -2  10  -7  131.42   15.84
   2  10   7  135.96   15.28
   2  10   7  104.32   19.83
   2  10   7  109.13   13.24
  -2  10  -7  145.46   18.73
   2  10   7  136.33   12.94
   2  10   7  120.32   17.10
   2  10   7  140.96   16.78
   2  10   7  146.98   14.82
   2  10   8   69.03   12.00
  -2  10  -8   81.48   12.05
  -2  10  -8   64.41   11.27
   2  10   8   61.85   12.42
   2  10   8   81.39    9.94
  -2  10  -8   74.45   13.40
   2  10   8   57.70   14.85
   2  10   8   66.91   10.95
   2  10   8   70.61    9.64
   2  10   8   79.63   11.20
   2  10   8   66.20    8.57
   2  10   9   10.00    6.11
   2  10   9    8.68    4.09
  -2 -10   9   10.62    5.50
   2  10   9    8.50    3.03
   2  10   9    7.99    3.69
   2  10   9    9.21    3.26
  -2  10  -9   11.78    4.88
   2  10   9    8.66    4.66
   2  10   9    6.57    4.14
   2  10   9   12.33    4.46
  -2  10  -9   13.30    5.25
   2  10  10   49.03   13.58
   2  10  10   59.99   10.13
   2  10  10   45.72   11.36
  -2  10 -10   54.51   10.95
   2  10  10   60.02   10.07
  -2  10 -10   58.06   11.46
   2  10  10   66.15    9.37
   2  10  10   58.56    8.97
  -2 -10  10   50.84   10.97
   2  10  10   56.92   11.19
   2  10  11   24.45    9.31
   2  10  11   31.78    6.90
   2  10  11   34.21    7.85
   2  10  11   25.53    6.61
  -2 -10  11   35.15    8.74
  -2  10 -11   34.39    7.81
   2  10  11   34.69    6.82
   2  10  11   32.39    8.81
  -2  10 -11   32.36    8.40
   2  10  11   30.93    9.28
   2  10  12   63.04    9.35
   2  10  12   59.76   10.18
  -2  10 -12   68.43   10.65
   2  10  12   56.46   12.52
  -2 -10  12   68.56   12.53
  -2  10 -12   64.96   11.40
   2  10  12   61.03   11.96
   2  10  12   58.50   13.91
   2  10  12   58.24   10.14
   2  10  12   70.68    9.68
   2  10  13   84.49   10.54
  -2 -10  13   87.01   13.89
  -2  10 -13   79.64   12.22
   2  10  13   73.81   13.22
   2  10  13   70.69   13.88
   2  10  13   79.77   11.78
  -2  10 -13   84.09   11.84
   2  10  13   67.40   10.80
   2  10  13   80.58   15.88
   2  10  13   84.36   10.73
  -2 -10  14   51.68    9.74
   2  10  14   63.22    8.83
   2  10  14   49.04    7.72
   2  10  14   49.63   11.61
   2  10  14   52.74   11.19
   2  10  14   47.85    9.01
  -2  10 -14   52.37    9.07
   2  10  14   50.96    9.48
  -2  10 -14   53.27    8.95
  -2  10 -15    8.91    3.46
   2  10  15    8.93    3.19
   2  10  15    8.17    4.20
   2  10  15    6.78    3.28
   2  10  15    2.93    3.59
  -2 -10  15    3.71    1.87
   2  10  15    4.62    2.99
   2  10  16   36.12    9.03
  -2 -10  16   34.14    7.91
   2  10  16   37.41    6.48
  -2  10 -16   38.72    6.72
  -2 -10  16   29.59    5.70
   2  10  16   32.13    6.72
   2  10  16   32.10    7.12
   2  10  17   26.60    5.02
  -2 -10  17   20.82    5.39
  -2 -10  17   24.38    4.65
  -2  10 -17   22.09    4.95
   2  10  17   17.81    4.90
  -2  10 -17   20.08    4.87
   2  10  17   23.22    5.64
  -2  10 -18   49.81    6.65
   2  10  18   46.32    7.58
   2  10  18   55.64    7.03
  -2 -10  18   56.66    8.71
  -2  10 -18   47.82    6.76
  -2 -10  18   44.68    5.70
   2  10  18   39.59    6.66
  -2  10 -19    9.64    3.76
  -2  10 -19    5.23    1.93
   2  11 -17   -0.28    0.84
  -2  11  17    0.74    0.95
   2  11 -17    2.25    1.86
  -2 -11 -17   -0.39    0.69
   2  11 -16   14.26    4.43
   2  11 -16   34.63    8.18
   2  11 -16    0.11    0.64
  -2  11  16   20.35    5.16
   2  11 -16   27.79    6.49
   2  11 -15   23.82    5.47
   2  11 -15    1.81    1.06
   2  11 -15   38.11    8.82
   2  11 -15   -0.20    0.76
  -2  11  15   22.91    5.78
   2  11 -15   28.52    7.70
   2  11 -14   17.48    4.40
   2  11 -14    2.42    1.52
   2  11 -14   16.69    6.31
   2  11 -14    3.16    2.12
  -2  11  14   13.47    4.90
   2  11 -14   12.92    5.80
   2  11 -13    1.36    1.53
   2  11 -13   -0.03    0.19
   2  11 -13    1.05    0.96
   2  11 -13    0.67    0.58
   2  11 -13    3.59    2.97
  -2  11  13    3.44    3.02
   2  11 -12   21.72    5.55
   2  11 -12    5.70    2.64
   2  11 -12    5.92    2.94
  -2  11  12   12.04    6.06
  -2  11  12   22.89    6.51
   2  11 -12   36.14    9.60
  -2  11  12   16.56    5.56
   2  11 -12   24.50    8.71
   2  11 -11  126.81   19.40
  -2  11  11  101.41   13.68
  -2  11  11   86.32   15.72
   2  11 -11  154.32   14.20
   2  11 -11  147.72   14.67
   2  11 -11  170.14   22.72
   2  11 -11   51.91    8.98
  -2  11  11  124.69   15.65
   2  11 -11   55.93    9.44
   2  11 -10  142.60   20.77
  -2  11  10  103.74   14.61
  -2  11  10   94.87   16.35
   2  11 -10  152.24   14.80
   2  11 -10  152.81   15.19
   2  11 -10  174.91   22.75
  -2  11  10  125.78   16.02
   2  11 -10  104.25   10.80
   2  11 -10   95.39   11.52
  -2  11   9   94.86   13.91
   2  11  -9   66.94   10.32
  -2 -11  -9   88.69   12.58
  -2  11   9   80.86   12.64
  -2  11   9   76.18   14.24
   2  11  -9  118.19   13.43
   2  11  -9  122.78   19.60
   2  11  -9   62.12   11.42
   2  11  -9  105.35   12.75
   2  11  -9  109.52   18.59
   2  11  -8   20.74    5.79
   2  11  -8   16.01    4.28
   2  11  -8   16.90    5.11
  -2  11   8   18.53    6.66
  -2  11   8   15.76    5.44
   2  11  -8   24.53    6.28
   2  11  -8   11.86    6.12
   2  11  -8   19.37    7.74
  -2  11   8   18.24    5.42
  -2 -11  -8   16.72    5.76
  -2  11   7   12.89    4.20
   2  11  -7   17.03    5.43
   2  11  -7    9.74    5.83
   2  11  -7   13.56    4.38
  -2  11   7   13.90    5.40
   2  11  -7   13.16    4.54
  -2  11   7   13.32    4.91
   2  11  -7   19.40    7.84
   2  11  -7   12.27    4.58
  -2  11   7   14.47    5.77
  -2 -11  -7   12.08    4.79
  -2  11   6   10.81    5.43
   2  11  -6   15.67    4.98
  -2  11   6   14.55    5.58
  -2  11   6   14.28    5.18
   2  11  -6   17.07    5.14
  -2  11   6   13.66    5.86
   2  11  -6   21.28    6.02
   2  11  -6   12.81    6.78
   2  11  -6   23.36    8.76
   2  11  -6   16.20    4.60
   2  11  -5  275.39   30.42
  -2  11   5  239.89   22.52
   2  11  -5  263.79   21.89
   2  11  -5  225.65   27.09
  -2  11   5  271.63   24.27
   2  11  -5  259.08   21.33
  -2  11   5  250.38   19.54
   2  11  -5  296.69   19.52
   2  11  -5  294.45   22.14
  -2  11   5  276.04   23.99
  -2  11   4  145.39   17.53
  -2  11   4  121.63   13.72
   2  11  -4  175.85   14.49
   2  11  -4  139.26   20.98
   2  11  -4  175.22   16.45
   2  11  -4  146.31   16.29
  -2  11   4  110.88   16.02
   2  11  -4  163.07   23.40
  -2  11   4  148.70   18.16
  -2  11   3  148.67   17.39
  -2  11   3  138.30   13.43
   2  11  -3  174.73   14.53
   2  11  -3  152.83   22.20
   2  11  -3  182.16   16.95
   2  11  -3  167.46   17.84
  -2  11   3  131.49   15.23
   2  11  -3  180.43   24.56
  -2  11   3  152.38   18.80
   2  11  -2  166.43   14.56
   2  11  -2  133.09   20.49
   2  11  -2  186.46   17.58
   2  11  -2  155.05   17.38
  -2  11   2  156.41   17.35
  -2  11   2  141.88   15.05
  -2  11   2  144.41   18.55
   2  11  -2  159.23   23.36
   2  11  -1  171.53   18.62
   2  11  -1  169.29   22.49
  -2 -11  -1  176.47   14.52
  -2  11   1  178.71   18.79
   2  11  -1  183.97   15.56
   2  11  -1  205.11   18.74
  -2  11   1  170.38   20.58
   2  11  -1  187.36   24.82
   2  11   0  340.31   26.81
  -2 -11   0  326.70   20.30
   2  11   0  323.85   31.12
  -2  11   0  352.68   26.09
   2  11   0  387.16   22.64
   2  11   0  387.09   25.82
  -2  11   0  352.54   29.89
   2  11   0  350.08   34.55
   2  11   1  172.67   19.45
   2  11   1  206.84   24.31
  -2 -11   1  164.56   14.85
  -2  11  -1  191.86   18.94
   2  11   1  197.42   16.15
   2  11   1  197.80   18.49
  -2  11  -1  178.30   21.57
   2  11   1  181.82   24.78
   2  11   2  147.69   18.09
  -2  11  -2  164.24   17.30
  -2  11  -2  153.21   19.74
   2  11   2  185.70   22.66
  -2  11  -2  125.76   17.48
  -2 -11   2  142.13   13.92
   2  11   2  156.79   16.92
   2  11   2  139.28   22.49
   2  11   2  153.86   14.65
   2  11   3  157.20   18.92
  -2  11  -3  138.44   18.81
   2  11   3  163.68   17.52
  -2  11  -3  169.62   17.66
   2  11   3  230.08   24.87
  -2 -11   3  145.38   14.43
  -2  11  -3  146.92   19.75
   2  11   3  157.77   16.50
   2  11   3  145.37   23.20
   2  11   3  168.65   15.57
   2  11   4  142.22   18.39
  -2  11  -4  149.21   20.01
   2  11   4  163.36   17.67
  -2  11  -4  175.02   17.91
   2  11   4  138.80   12.15
  -2 -11   4  137.66   14.13
  -2  11  -4  160.50   20.33
   2  11   4  167.80   16.02
   2  11   4  144.34   22.98
   2  11   4  161.59   15.20
   2  11   5  248.59   24.62
  -2  11  -5  289.43   28.98
  -2  11  -5  314.91   23.85
   2  11   5  301.62   22.34
   2  11   5  254.84   23.21
   2  11   5  275.44   17.87
   2  11   5  235.90   29.66
  -2 -11   5  243.15   19.15
  -2  11  -5  268.45   26.66
   2  11   5  275.75   20.85
   2  11   6   18.10    5.99
   2  11   6   17.53    5.27
   2  11   6   18.95    5.44
   2  11   6   16.68    8.22
   2  11   6   19.48    4.70
  -2  11  -6   19.19    5.92
   2  11   6   21.14    6.80
  -2  11  -6   18.06    7.50
  -2  11  -6   16.87    6.51
  -2  11  -7   15.47    6.15
   2  11   7   17.87    6.22
   2  11   7   19.59    5.50
   2  11   7   14.32    5.00
   2  11   7   13.11    7.10
  -2  11  -7   18.42    5.31
   2  11   7   10.41    4.33
   2  11   7   16.13    4.05
   2  11   8   20.39    4.66
   2  11   8   18.94    5.31
   2  11   8   22.26    5.82
  -2  11  -8   19.06    5.90
  -2  11  -8   17.97    5.56
   2  11   8   12.89    5.27
   2  11   8   18.42    8.09
   2  11   8   22.21    6.56
  -2  11  -8   19.68    6.99
  -2  11  -9  115.29   15.48
   2  11   9   98.73   10.72
   2  11   9  110.11   13.63
  -2  11  -9  112.90   16.18
   2  11   9  105.75   15.67
  -2  11  -9  128.71   14.55
  -2  11  -9   98.67   13.85
   2  11   9  107.31   12.84
   2  11   9   93.40   18.26
   2  11   9  102.07   16.10
   2  11   9  110.51   11.57
  -2  11 -10  132.27   17.28
   2  11  10  125.16   20.85
   2  11  10  147.61   13.12
   2  11  10  130.46   14.77
  -2  11 -10  144.29   17.56
   2  11  10  138.74   17.75
  -2  11 -10  172.58   16.77
  -2  11 -10  131.73   15.43
   2  11  10  128.85   14.17
   2  11  10  129.72   18.00
   2  11  10  149.46   13.26
   2  11  11  143.17   21.04
  -2  11 -11  127.82   16.49
   2  11  11  130.43   14.24
  -2  11 -11  134.73   15.24
   2  11  11  130.00   17.82
   2  11  11  123.98   12.49
   2  11  11  152.34   18.58
  -2  11 -11  177.11   16.95
   2  11  11  138.25   15.09
   2  11  11  160.47   13.23
  -2  11 -11  142.83   17.04
  -2  11 -12   19.91    5.85
   2  11  12   17.49    5.08
   2  11  12   23.89    6.23
   2  11  12   25.56    5.28
   2  11  12   21.09    5.77
   2  11  12   20.90    7.15
  -2  11 -12   27.92    6.27
  -2  11 -12   23.92    6.57
   2  11  12   20.50    7.49
   2  11  12   28.04    7.93
  -2  11 -12   22.76    6.53
   2  11  13    3.20    2.29
  -2 -11  13    1.84    1.81
  -2  11 -13    2.53    1.85
   2  11  13   -0.64    2.17
  -2  11 -13    0.24    0.83
  -2 -11  13    4.55    3.95
  -2  11 -13    1.92    1.30
  -2  11 -13    2.61    2.46
   2  11  13    0.41    1.99
   2  11  13    0.95    1.27
   2  11  13    2.76    1.73
   2  11  14   15.07    4.46
  -2 -11  14   13.42    3.95
  -2  11 -14   16.68    4.69
   2  11  14   18.51    5.68
   2  11  14   14.98    6.26
  -2  11 -14    8.33    3.80
  -2  11 -14   20.81    5.19
  -2 -11  14   18.67    5.21
  -2  11 -14   15.50    4.53
   2  11  14   14.24    6.87
   2  11  14   19.12    4.32
   2  11  15   22.83    5.20
   2  11  15   28.39    6.22
   2  11  15   32.39    5.50
   2  11  15   29.01    7.58
  -2 -11  15   26.17    5.12
  -2  11 -15   36.59    6.43
  -2  11 -15   33.73    8.84
  -2 -11  15   36.73    6.93
  -2 -11  16   21.53    5.09
  -2  11 -16   26.86    7.08
   2  11  16   27.55    5.88
  -2 -11  16   25.25    4.63
   2  11  16   26.21    4.62
  -2  11 -16   32.10    5.63
  -2 -11  17    1.16    0.83
   2  11  17    0.60    0.95
  -2  11 -17   -0.06    0.39
  -2  11 -17    0.20    0.50
   2  12 -15   34.40    7.69
   2  12 -15   32.08    6.58
   2  12 -14    2.53    2.44
  -2  12  14    1.09    1.42
   2  12 -14    1.59    1.70
  -2  12  13   24.96    5.71
   2  12 -13    7.37    2.36
   2  12 -13   13.97    5.31
   2  12 -13   38.77    8.77
   2  12 -13    5.36    1.46
   2  12 -13   39.64    9.15
   2  12 -12   52.11   10.59
   2  12 -12   10.08    3.41
   2  12 -12   13.38    3.34
   2  12 -12   31.83    6.70
   2  12 -12   41.69    9.55
  -2  12  12   28.29    6.19
   2  12 -11  113.72   16.57
  -2  12  11   65.87    9.81
   2  12 -11   50.83    6.76
   2  12 -11   91.18   14.74
  -2  12  11   76.53   11.31
   2  12 -11   73.52   10.34
   2  12 -11   43.14    6.92
   2  12 -10    9.54    3.00
  -2  12  10   10.54    4.19
   2  12 -10    8.37    3.78
   2  12 -10   10.83    5.58
   2  12 -10    7.46    2.82
  -2  12  10    4.71    3.54
   2  12 -10   10.48    4.88
  -2  12  10    9.05    3.69
   2  12 -10    9.87    3.55
   2  12  -9   17.56    4.13
   2  12  -9   21.59    7.59
  -2  12   9   19.26    5.99
   2  12  -9   18.92    5.14
   2  12  -9   17.41    5.22
   2  12  -9   18.91    4.85
  -2  12   9    8.24    3.91
[truncated: 604,144 more chars]
