# Supplementary material for: Metabolic engineering and late-stage functionalization expand the chemical space of the antimalarial premarineosin A
Source: Commun Chem. 2025 Dec 5;8:391. doi: 10.1038/s42004-025-01779-6 (PMC12680612; doi:10.1038/s42004-025-01779-6)
Supplement: Supplementary file 5 — Supplementary Data 3 [file 42004_2025_1779_MOESM5_ESM.cif]

data_mm85502
_audit_creation_date               2024-06-28
_audit_creation_method
;
Olex2 1.5-alpha
(compiled 2024.02.16 svn.r378c4104 for OlexSys, GUI svn.r6928)
;
_shelx_SHELXL_version_number       '2019/3'
loop_
  _audit_author_name
  _audit_author_email
  _audit_author_address
 'Sherman, D.H.' davidhs@umich.edu
;
University of Michigan
LSA Chemistry
930 North University Ave
Ann Arbor
48109
USA
;
 'Qu, F.' fqu@umich.edu
;
University of Michigan
LSA Chemistry
930 North University Ave
Ann Arbor
48109
USA
;

_audit_contact_author_address
;
University of Michigan
LSA Chemistry
930 North University Ave
Ann Arbor
48109
USA
;
_audit_contact_author_email        davidhs@umich.edu
_audit_contact_author_name         'Sherman, D.H.'
_audit_contact_author_phone        ''
_publ_contact_author_id_orcid      ''
_publ_section_references
;
Dolomanov, O.V., Bourhis, L.J., Gildea, R.J, Howard, J.A.K. & Puschmann, H.
 (2009), J. Appl. Cryst. 42, 339-341.

Sheldrick, G.M. (2015). Acta Cryst. A71, 3-8.

Sheldrick, G.M. (2015). Acta Cryst. C71, 3-8.
;
_chemical_name_common              ?
_chemical_name_systematic          ?
_chemical_formula_moiety           'C53 H72 N6 O4, C4 F6 O4'
_chemical_formula_sum              'C57 H72 F6 N6 O8'
_chemical_formula_weight           1083.20
_chemical_absolute_configuration   syn
_chemical_melting_point            ?
_chemical_oxdiff_formula           C53H70N6O4
loop_
  _atom_type_symbol
  _atom_type_description
  _atom_type_scat_dispersion_real
  _atom_type_scat_dispersion_imag
  _atom_type_scat_source
 'C' 'C' 0.0181 0.0091 'International Tables Vol C Tables 4.2.6.8 and 6.1.1.4'
 'H' 'H' 0.0000 0.0000 'International Tables Vol C Tables 4.2.6.8 and 6.1.1.4'
 'F' 'F' 0.0727 0.0534 'International Tables Vol C Tables 4.2.6.8 and 6.1.1.4'
 'N' 'N' 0.0311 0.0180 'International Tables Vol C Tables 4.2.6.8 and 6.1.1.4'
 'O' 'O' 0.0492 0.0322 'International Tables Vol C Tables 4.2.6.8 and 6.1.1.4'

_shelx_space_group_comment
;
The symmetry employed for this shelxl refinement is uniquely defined
by the following loop, which should always be used as a source of
symmetry information in preference to the above space-group names.
They are only intended as comments.
;
_space_group_crystal_system        'orthorhombic'
_space_group_IT_number             20
_space_group_name_H-M_alt          'C 2 2 21'
_space_group_name_Hall             'C 2c 2'
loop_
  _space_group_symop_operation_xyz
 'x, y, z'
 '-x, -y, z+1/2'
 '-x, y, -z+1/2'
 'x, -y, -z'
 'x+1/2, y+1/2, z'
 '-x+1/2, -y+1/2, z+1/2'
 '-x+1/2, y+1/2, -z+1/2'
 'x+1/2, -y+1/2, -z'

_cell_length_a                     15.27900(10)
_cell_length_b                     20.9910(2)
_cell_length_c                     17.29930(10)
_cell_angle_alpha                  90
_cell_angle_beta                   90
_cell_angle_gamma                  90
_cell_volume                       5548.26(7)
_cell_formula_units_Z              4
_cell_measurement_reflns_used      26227
_cell_measurement_temperature      85
_cell_measurement_theta_max        68.9180
_cell_measurement_theta_min        2.5460
_shelx_estimated_absorpt_T_max     ?
_shelx_estimated_absorpt_T_min     ?
_exptl_absorpt_coefficient_mu      0.838
_exptl_absorpt_correction_T_max    1.00000
_exptl_absorpt_correction_T_min    0.97163
_exptl_absorpt_correction_type     multi-scan
_exptl_absorpt_process_details
;
CrysAlisPro 1.171.43.127a (Rigaku Oxford Diffraction, 2024)
Empirical absorption correction using spherical harmonics,
implemented in SCALE3 ABSPACK scaling algorithm.
;
_exptl_absorpt_special_details     ?
_exptl_crystal_colour              orange
_exptl_crystal_colour_primary      orange
_exptl_crystal_density_diffrn      1.297
_exptl_crystal_density_meas        ?
_exptl_crystal_density_method      ?
_exptl_crystal_description         irregular
_exptl_crystal_F_000               2296
_exptl_crystal_size_max            0.196
_exptl_crystal_size_mid            0.178
_exptl_crystal_size_min            0.125
_exptl_transmission_factor_max     ?
_exptl_transmission_factor_min     ?
_diffrn_reflns_av_R_equivalents    0.0425
_diffrn_reflns_av_unetI/netI       0.0205
_diffrn_reflns_Laue_measured_fraction_full  1.000
_diffrn_reflns_Laue_measured_fraction_max  0.996
_diffrn_reflns_limit_h_max         17
_diffrn_reflns_limit_h_min         -18
_diffrn_reflns_limit_k_max         25
_diffrn_reflns_limit_k_min         -24
_diffrn_reflns_limit_l_max         20
_diffrn_reflns_limit_l_min         -20
_diffrn_reflns_number              42424
_diffrn_reflns_point_group_measured_fraction_full  0.998
_diffrn_reflns_point_group_measured_fraction_max  0.990
_diffrn_reflns_theta_full          67.684
_diffrn_reflns_theta_max           69.305
_diffrn_reflns_theta_min           3.578
_diffrn_ambient_temperature        85
_diffrn_detector                   'CCD plate'
_diffrn_detector_area_resol_mean   ?
_diffrn_measured_fraction_theta_full  1.000
_diffrn_measured_fraction_theta_max  0.996
_diffrn_measurement_details
;
List of Runs (angles in degrees, time in seconds):

  # Type    Start    End  Width  t~exp~   \w     \q     \k     \f   Frames
--------------------------------------------------------------------------
  1  \w   -110.00  70.00   1.00    1.00    --  -20.00   0.00-180.00  180
  2  \w    -45.00   0.00   1.00    1.00    --  -20.00  72.00   0.00   45
  3  \w    -45.00   0.00   1.00    1.00    --  -20.00  72.00   0.00   45
  4  \w    -25.00  43.00   1.00    1.00    --  -20.00  36.00 120.00   68
  5  \w    -45.00   0.00   1.00    1.00    --  -20.00  72.00-180.00   45
  6  \w   -173.00-128.00   1.00    1.00    --  -92.00 -36.00 120.00   45
  7  \w   -133.00 -88.00   1.00    1.00    --  -92.00 -36.00 -60.00   45
  8  \w   -104.00 -59.00   1.00    1.00    --  -92.00  36.00  60.00   45
  9  \w   -122.00 -77.00   1.00    1.00    --  -92.00 -72.00  60.00   45
 10  \w   -174.00 -78.00   1.00    1.00    --  -92.00 -72.00-120.00   96
 11  \w    -93.00 -35.00   1.00    1.00    --  -92.00  36.00-120.00   58
 12  \w   -176.00 -77.00   1.00    1.00    --  -92.00 -72.00 -60.00   99
 13  \w   -147.00 -75.00   1.00    1.00    --  -92.00 -72.00-180.00   72
 14  \w   -176.00 -77.00   1.00    1.00    --  -92.00 -72.00 120.00   99
 15  \w   -177.00-116.00   1.00    1.00    --  -92.00 -36.00  60.00   61
 16  \w    -87.00  -9.00   1.00    1.00    --  -92.00  36.00 -60.00   78
 17  \w   -102.00 -14.00   1.00    1.00    --  -92.00  36.00   0.00   88
 18  \w   -102.00 -21.00   1.00    1.00    --  -92.00  72.00 120.00   81
 19  \w   -175.00-104.00   1.00    1.00    --  -92.00 -36.00   0.00   71
 20  \w   -104.00 -52.00   1.00    1.00    --  -92.00  72.00  60.00   52
 21  \w   -109.00 -14.00   1.00    1.00    --  -92.00  72.00-120.00   95
 22  \w   -105.00 -24.00   1.00    1.00    --  -92.00  36.00-120.00   81
 23  \w   -105.00  -2.00   1.00    1.00    --  -92.00  36.00-180.00  103
 24  \w   -106.00  -2.00   1.00    1.00    --  -92.00  72.00 -60.00  104
 25  \w   -106.00  -2.00   1.00    1.00    --  -92.00  72.00 -60.00  104
 26  \w   -107.00 -29.00   1.00    1.00    --  -92.00  72.00   0.00   78
 27  \w   -117.00 -72.00   1.00    1.00    --  -92.00  72.00 180.00   45
;
_diffrn_measurement_device         'abstract diffractometer'
_diffrn_measurement_device_type   
 'dtrek-CrysAlisPro-abstract goniometer imported rigaku-d*trek images'
_diffrn_measurement_method         '\w scans'
_diffrn_orient_matrix_type        
 'CrysAlisPro convention (1999,Acta A55,543-557)'
_diffrn_orient_matrix_UB_11        -0.0113005000
_diffrn_orient_matrix_UB_12        -0.0652083000
_diffrn_orient_matrix_UB_13        -0.0396432000
_diffrn_orient_matrix_UB_21        -0.0530934000
_diffrn_orient_matrix_UB_22        -0.0239908000
_diffrn_orient_matrix_UB_23        0.0699581000
_diffrn_orient_matrix_UB_31        -0.0849316000
_diffrn_orient_matrix_UB_32        0.0236497000
_diffrn_orient_matrix_UB_33        -0.0383248000
_diffrn_radiation_monochromator    graphite
_diffrn_radiation_probe            x-ray
_diffrn_radiation_type             'Cu K\a'
_diffrn_radiation_wavelength       1.54184
_diffrn_source                     'fine-focus sealed X-ray tube'
_diffrn_source_type                'Enhance (Cu) X-ray Source'
_reflns_Friedel_coverage           0.803
_reflns_Friedel_fraction_full      0.995
_reflns_Friedel_fraction_max       0.983
_reflns_number_gt                  4984
_reflns_number_total               5150
_reflns_special_details
;
 Reflections were merged by SHELXL according to the crystal
 class for the calculation of statistics and refinement.
 
 _reflns_Friedel_fraction is defined as the number of unique
 Friedel pairs measured divided by the number that would be
 possible theoretically, ignoring centric projections and
 systematic absences.
;
_reflns_threshold_expression       'I > 2\s(I)'
_computing_cell_refinement         'CrysAlisPro 1.171.43.127a (Rigaku OD, 2024)'
_computing_data_collection        
 'DTREK_VERSION=d*TREK version 9.9.9.4 W9RSSI -- Aug 22 2012'
_computing_data_reduction          'CrysAlisPro 1.171.43.127a (Rigaku OD, 2024)'
_computing_molecular_graphics      'Olex2 1.5-alpha (Dolomanov et al., 2009)'
_computing_publication_material    'Olex2 1.5-alpha (Dolomanov et al., 2009)'
_computing_structure_refinement    'SHELXL 2019/3 (Sheldrick, 2015)'
_computing_structure_solution      'SHELXT 2018/2 (Sheldrick, 2018)'
_refine_diff_density_max           0.529
_refine_diff_density_min           -0.386
_refine_diff_density_rms           0.077
_refine_ls_abs_structure_details
;
 Flack x determined using 2131 quotients [(I+)-(I-)]/[(I+)+(I-)]
 (Parsons, Flack and Wagner, Acta Cryst. B69 (2013) 249-259).
;
_refine_ls_abs_structure_Flack     0.05(6)
_refine_ls_extinction_coef         0.0027(3)
_refine_ls_extinction_expression  
 'Fc^*^=kFc[1+0.001xFc^2^\l^3^/sin(2\q)]^-1/4^'
_refine_ls_extinction_method       'SHELXL-2019/2 (Sheldrick 2019)'
_refine_ls_goodness_of_fit_ref     1.069
_refine_ls_hydrogen_treatment      constr
_refine_ls_matrix_type             full
_refine_ls_number_parameters       402
_refine_ls_number_reflns           5150
_refine_ls_number_restraints       157
_refine_ls_R_factor_all            0.0630
_refine_ls_R_factor_gt             0.0614
_refine_ls_restrained_S_all        1.078
_refine_ls_shift/su_max            0.001
_refine_ls_shift/su_mean           0.000
_refine_ls_structure_factor_coef   Fsqd
_refine_ls_weighting_details      
 'w=1/[\s^2^(Fo^2^)+(0.1139P)^2^+3.0137P] where P=(Fo^2^+2Fc^2^)/3'
_refine_ls_weighting_scheme        calc
_refine_ls_wR_factor_gt            0.1631
_refine_ls_wR_factor_ref           0.1663
_refine_special_details
;
A trifluoroacetate was found disordered at two positions. It was modelled as such 
with the implementation of some restraints. 
;
_olex2_refinement_description
;
1. Fixed Uiso
 At 1.2 times of:
  All C(H) groups, All C(H,H) groups, All C(H,H,H,H) groups, All N(H) groups
 At 1.5 times of:
  All C(H,H,H) groups
2. Restrained distances
 F2-C29 = F2A-C29A = F1A-C29A = F3A-C29A = F3-C29 = F1-C29
 1.34 with sigma of 0.02
 C16-C17 = C17A-C16 = C18-C17 = C17A-C18A
 1.54 with sigma of 0.02
3. Uiso/Uaniso restraints and constraints
F2 \\sim F2A \\sim F3 \\sim F3A \\sim F1A \\sim F1: within 2A with sigma of
0.04 and sigma for terminal atoms of 0.08 within 2A
C29A \\sim C29 \\sim C28 \\sim C28A: within 2A with sigma of 0.04 and sigma for
terminal atoms of 0.08 within 2A
4. Rigid body (RIGU) restrains
 F1, F2, F3, O3, O4, C28, C29
 with sigma for 1-2 distances of 0.004 and sigma for 1-3 distances of 0.004
 F1A, F2A, F3A, O3, O4, C28A, C29A
 with sigma for 1-2 distances of 0.004 and sigma for 1-3 distances of 0.004
5. Others
 Sof(C29A)=Sof(F1A)=Sof(F2A)=Sof(F3A)=Sof(C28A)=1-FVAR(1)
 Sof(C29)=Sof(F1)=Sof(F2)=Sof(F3)=Sof(C28)=FVAR(1)
 Sof(H16C)=Sof(H16D)=Sof(C17A)=Sof(H17C)=Sof(H17D)=Sof(C18A)=Sof(H18C)=
 Sof(H18D)=Sof(C19A)=Sof(H19C)=Sof(H19D)=Sof(H20C)=Sof(H20D)=1-FVAR(2)
 Sof(H16A)=Sof(H16B)=Sof(C17)=Sof(H17A)=Sof(H17B)=Sof(C18)=Sof(H18A)=Sof(H18B)=
 Sof(C19)=Sof(H19A)=Sof(H19B)=Sof(H20A)=Sof(H20B)=FVAR(2)
6.a Free rotating group:
 C29(F1,F2,F3,O3,O4,C28), C29A(F1A,F2A,F3A,C28A)
6.b Ternary CH refined with riding coordinates:
 C10(H10), C13(H13), C25(H25)
6.c Secondary CH2 refined with riding coordinates:
 C12(H12A,H12B), C14(H14A,H14B), C15(H15A,H15B), C16(H16C,H16D), C16(H16A,
 H16B), C17(H17A,H17B), C17A(H17C,H17D), C18(H18A,H18B), C18A(H18C,H18D),
 C19(H19A,H19B), C19A(H19C,H19D), C20(H20C,H20D), C20(H20A,H20B)
6.d Aromatic/amide H refined with riding coordinates:
 N1(H1), N2(H2), N3(H3), C1(H1A), C2(H2A), C3(H3A), C6(H6), C23(H23)
6.e Idealised Me refined as rotating group:
 C8(H8A,H8B,H8C), C11(H11A,H11B,H11C), C27(H27A,H27B,H27C)
;
_atom_sites_solution_hydrogens     geom
_atom_sites_solution_primary       dual
_atom_sites_solution_secondary     ?
loop_
  _atom_site_label
  _atom_site_type_symbol
  _atom_site_fract_x
  _atom_site_fract_y
  _atom_site_fract_z
  _atom_site_U_iso_or_equiv
  _atom_site_adp_type
  _atom_site_occupancy
  _atom_site_site_symmetry_order
  _atom_site_calc_flag
  _atom_site_refinement_flags_posn
  _atom_site_refinement_flags_adp
  _atom_site_refinement_flags_occupancy
  _atom_site_disorder_assembly
  _atom_site_disorder_group
 O1 O 0.26331(16) 0.53619(12) 0.12393(13) 0.0428(6) Uani 1 1 d . . . . .
 O2 O 0.14690(17) 0.43811(13) 0.18332(16) 0.0474(6) Uani 1 1 d . . . . .
 N1 N 0.2151(2) 0.57982(15) 0.37888(16) 0.0419(7) Uani 1 1 d . . . . .
 H1 H 0.264015 0.600973 0.371132 0.050 Uiso 1 1 calc R U . . .
 N2 N 0.33119(18) 0.52564(14) 0.24661(16) 0.0384(6) Uani 1 1 d . . . . .
 H2 H 0.365053 0.559334 0.251248 0.046 Uiso 1 1 calc R U . . .
 N3 N 0.48527(19) 0.49366(16) 0.35021(17) 0.0454(7) Uani 1 1 d . . . . .
 H3 H 0.489276 0.534322 0.338365 0.055 Uiso 1 1 calc R U . . .
 C1 C 0.5425(2) 0.4610(2) 0.3944(2) 0.0510(9) Uani 1 1 d . . . . .
 H1A H 0.593194 0.478427 0.418138 0.061 Uiso 1 1 calc R U . . .
 C2 C 0.5162(3) 0.3986(2) 0.3998(2) 0.0532(9) Uani 1 1 d . . . . .
 H2A H 0.545423 0.365488 0.426857 0.064 Uiso 1 1 calc R U . . .
 C3 C 0.4391(3) 0.39322(19) 0.3585(2) 0.0479(8) Uani 1 1 d . . . . .
 H3A H 0.405256 0.355543 0.352663 0.057 Uiso 1 1 calc R U . . .
 C4 C 0.4194(2) 0.45308(19) 0.32656(19) 0.0415(8) Uani 1 1 d . . . . .
 C5 C 0.3483(2) 0.46920(17) 0.27816(18) 0.0384(7) Uani 1 1 d . . . . .
 C6 C 0.2814(2) 0.42359(17) 0.2569(2) 0.0404(7) Uani 1 1 d . . . . .
 H6 H 0.279426 0.379717 0.270280 0.048 Uiso 1 1 calc R U . . .
 C7 C 0.2227(2) 0.45610(17) 0.21426(19) 0.0386(7) Uani 1 1 d . . . . .
 C8 C 0.1213(3) 0.3733(2) 0.2002(3) 0.0638(12) Uani 1 1 d . . . . .
 H8A H 0.064161 0.364584 0.176661 0.096 Uiso 1 1 calc R U . . .
 H8B H 0.117298 0.367529 0.256301 0.096 Uiso 1 1 calc R U . . .
 H8C H 0.164929 0.343881 0.179069 0.096 Uiso 1 1 calc R U . . .
 C9 C 0.2483(2) 0.52465(17) 0.20285(18) 0.0374(7) Uani 1 1 d . . . . .
 C10 C 0.2253(3) 0.59431(18) 0.0917(2) 0.0437(8) Uani 1 1 d . . . . .
 H10 H 0.160613 0.588576 0.086534 0.052 Uiso 1 1 calc R U . . .
 C11 C 0.2652(3) 0.6003(2) 0.0117(2) 0.0526(9) Uani 1 1 d . . . . .
 H11A H 0.328812 0.605109 0.016252 0.079 Uiso 1 1 calc R U . . .
 H11B H 0.240757 0.637779 -0.014373 0.079 Uiso 1 1 calc R U . . .
 H11C H 0.251844 0.562044 -0.018475 0.079 Uiso 1 1 calc R U . . .
 C12 C 0.2432(3) 0.65030(18) 0.1440(2) 0.0477(8) Uani 1 1 d . . . . .
 H12A H 0.219105 0.689473 0.120280 0.057 Uiso 1 1 calc R U . . .
 H12B H 0.307206 0.655944 0.149633 0.057 Uiso 1 1 calc R U . . .
 C13 C 0.2020(2) 0.64070(17) 0.2242(2) 0.0409(7) Uani 1 1 d . . . . .
 H13 H 0.246822 0.653245 0.263543 0.049 Uiso 1 1 calc R U . . .
 C14 C 0.1202(3) 0.68148(19) 0.2387(2) 0.0467(8) Uani 1 1 d . . . . .
 H14A H 0.088749 0.687072 0.189138 0.056 Uiso 1 1 calc R U . . .
 H14B H 0.080849 0.658147 0.274283 0.056 Uiso 1 1 calc R U . . .
 C15 C 0.1389(4) 0.7469(2) 0.2728(3) 0.0596(11) Uani 1 1 d . . . . .
 H15A H 0.083321 0.771064 0.275348 0.072 Uiso 1 1 calc R U . . .
 H15B H 0.178534 0.770097 0.237288 0.072 Uiso 1 1 calc R U . . .
 C16 C 0.1801(4) 0.7463(2) 0.3532(3) 0.0721(14) Uani 1 1 d D . . . .
 H16C H 0.186189 0.791208 0.369942 0.086 Uiso 0.40(3) 1 calc R U P A 2
 H16D H 0.240031 0.728987 0.347734 0.086 Uiso 0.40(3) 1 calc R U P A 2
 H16A H 0.192420 0.790782 0.368910 0.086 Uiso 0.60(3) 1 calc R U P A 1
 H16B H 0.236709 0.723505 0.350463 0.086 Uiso 0.60(3) 1 calc R U P A 1
 C17 C 0.1226(14) 0.7146(7) 0.4159(7) 0.063(5) Uani 0.60(3) 1 d D . P A 1
 H17A H 0.107592 0.671407 0.397045 0.076 Uiso 0.60(3) 1 calc R U P A 1
 H17B H 0.067121 0.738918 0.418398 0.076 Uiso 0.60(3) 1 calc R U P A 1
 C17A C 0.136(2) 0.7100(17) 0.4191(14) 0.106(15) Uani 0.40(3) 1 d D . P A 2
 H17C H 0.120004 0.666033 0.403541 0.127 Uiso 0.40(3) 1 calc R U P A 2
 H17D H 0.082653 0.732339 0.437746 0.127 Uiso 0.40(3) 1 calc R U P A 2
 C18 C 0.1562(13) 0.7072(6) 0.4998(7) 0.074(4) Uani 0.60(3) 1 d D . P A 1
 H18A H 0.168180 0.750365 0.520466 0.089 Uiso 0.60(3) 1 calc R U P A 1
 H18B H 0.108351 0.688795 0.531251 0.089 Uiso 0.60(3) 1 calc R U P A 1
 C18A C 0.209(3) 0.7106(9) 0.4796(16) 0.099(10) Uani 0.40(3) 1 d D . P A 2
 H18C H 0.265605 0.700935 0.454691 0.119 Uiso 0.40(3) 1 calc R U P A 2
 H18D H 0.212857 0.753319 0.503619 0.119 Uiso 0.40(3) 1 calc R U P A 2
 C19 C 0.2386(10) 0.6663(4) 0.5124(6) 0.057(3) Uani 0.60(3) 1 d . . P A 1
 H19A H 0.268643 0.681366 0.559679 0.068 Uiso 0.60(3) 1 calc R U P A 1
 H19B H 0.278889 0.673304 0.468343 0.068 Uiso 0.60(3) 1 calc R U P A 1
 C19A C 0.189(2) 0.6618(7) 0.5401(11) 0.073(7) Uani 0.40(3) 1 d . . P A 2
 H19C H 0.125252 0.660345 0.548391 0.087 Uiso 0.40(3) 1 calc R U P A 2
 H19D H 0.216698 0.675432 0.589292 0.087 Uiso 0.40(3) 1 calc R U P A 2
 C20 C 0.2218(3) 0.5939(2) 0.5203(2) 0.0514(9) Uani 1 1 d . . . . .
 H20C H 0.286014 0.595336 0.512612 0.062 Uiso 0.40(3) 1 calc R U P A 2
 H20D H 0.210096 0.565712 0.564979 0.062 Uiso 0.40(3) 1 calc R U P A 2
 H20A H 0.278147 0.572131 0.530419 0.062 Uiso 0.60(3) 1 calc R U P A 1
 H20B H 0.183206 0.586398 0.565334 0.062 Uiso 0.60(3) 1 calc R U P A 1
 C21 C 0.1805(2) 0.56538(18) 0.44977(19) 0.0425(8) Uani 1 1 d . . . . .
 C22 C 0.1060(2) 0.52997(19) 0.43831(19) 0.0430(8) Uani 1 1 d . . . . .
 C23 C 0.0941(2) 0.52525(18) 0.35623(19) 0.0409(7) Uani 1 1 d . . . . .
 H23 H 0.047213 0.504214 0.330688 0.049 Uiso 1 1 calc R U . . .
 C24 C 0.1616(2) 0.55619(16) 0.32153(18) 0.0384(7) Uani 1 1 d . . . . .
 C25 C 0.1795(2) 0.56984(16) 0.23819(18) 0.0371(7) Uani 1 1 d . . . . .
 H25 H 0.123580 0.561536 0.209917 0.045 Uiso 1 1 calc R U . . .
 C26 C 0.0486(4) 0.500000 0.500000 0.0546(15) Uani 1 2 d S T P . .
 C27 C -0.0102(3) 0.4482(3) 0.4642(2) 0.0789(18) Uani 1 1 d . . . . .
 H27A H -0.052662 0.468076 0.429213 0.118 Uiso 1 1 calc R U . . .
 H27B H -0.041449 0.425570 0.505368 0.118 Uiso 1 1 calc R U . . .
 H27C H 0.025966 0.417949 0.435174 0.118 Uiso 1 1 calc R U . . .
 C29 C 0.4742(3) 0.71216(14) 0.3908(3) 0.106(4) Uani 0.587(9) 1 d DG U P B 1
 F1 F 0.4977(4) 0.7077(3) 0.4659(3) 0.250(9) Uani 0.587(9) 1 d DG U P B 1
 F2 F 0.4023(3) 0.74960(16) 0.3898(4) 0.140(4) Uani 0.587(9) 1 d DG U P B 1
 F3 F 0.5384(3) 0.74670(15) 0.3560(5) 0.245(8) Uani 0.587(9) 1 d DG U P B 1
 O3 O 0.38400(14) 0.63333(13) 0.33476(19) 0.0611(8) Uani 1 1 d G . . . .
 O4 O 0.53088(15) 0.61750(16) 0.3364(3) 0.0832(12) Uani 1 1 d G . . . .
 C28 C 0.46138(15) 0.64581(10) 0.34947(17) 0.074(3) Uani 0.587(9) 1 d G U P B
 1
 C29A C 0.4736(5) 0.7216(2) 0.3306(4) 0.094(4) Uani 0.413(9) 1 d DG U P B 2
 F1A F 0.4486(7) 0.7505(5) 0.3969(5) 0.121(5) Uani 0.413(9) 1 d DG U P B 2
 F2A F 0.4232(7) 0.7477(4) 0.2741(6) 0.148(6) Uani 0.413(9) 1 d DG . P B 2
 F3A F 0.5559(5) 0.7423(4) 0.3169(6) 0.107(4) Uani 0.413(9) 1 d DG U P B 2
 C28A C 0.4641(6) 0.6468(2) 0.3319(8) 0.097(6) Uani 0.413(9) 1 d G U P B 2

loop_
  _atom_site_aniso_label
  _atom_site_aniso_U_11
  _atom_site_aniso_U_22
  _atom_site_aniso_U_33
  _atom_site_aniso_U_23
  _atom_site_aniso_U_13
  _atom_site_aniso_U_12
 O1 0.0473(13) 0.0534(13) 0.0277(11) -0.0029(9) 0.0013(10) 0.0002(11)
 O2 0.0419(13) 0.0508(14) 0.0496(14) -0.0026(11) -0.0125(11) -0.0057(11)
 N1 0.0499(16) 0.0467(15) 0.0293(13) -0.0054(11) -0.0012(12) -0.0046(13)
 N2 0.0353(13) 0.0470(15) 0.0327(12) -0.0055(12) 0.0004(11) -0.0062(12)
 N3 0.0427(16) 0.0588(18) 0.0348(14) 0.0016(13) -0.0016(12) -0.0101(14)
 C1 0.0382(18) 0.082(3) 0.0331(16) 0.0007(17) -0.0048(14) -0.0004(18)
 C2 0.048(2) 0.066(2) 0.0463(19) 0.0033(18) -0.0095(17) 0.0035(18)
 C3 0.0451(19) 0.055(2) 0.0440(19) -0.0019(16) -0.0049(15) 0.0025(16)
 C4 0.0348(16) 0.057(2) 0.0323(15) -0.0042(14) 0.0011(13) -0.0041(14)
 C5 0.0373(16) 0.0484(18) 0.0295(14) -0.0059(13) 0.0024(12) -0.0041(14)
 C6 0.0382(17) 0.0426(16) 0.0402(17) -0.0051(14) -0.0036(14) -0.0030(14)
 C7 0.0354(16) 0.0469(17) 0.0334(15) -0.0085(13) -0.0043(13) -0.0026(14)
 C8 0.052(2) 0.051(2) 0.088(3) 0.004(2) -0.022(2) -0.0149(18)
 C9 0.0363(16) 0.0475(17) 0.0283(15) -0.0039(13) 0.0005(12) -0.0044(14)
 C10 0.0485(19) 0.0502(18) 0.0325(16) 0.0010(14) 0.0004(14) -0.0019(15)
 C11 0.067(2) 0.057(2) 0.0335(17) 0.0006(16) 0.0066(17) -0.0042(19)
 C12 0.055(2) 0.0492(19) 0.0393(18) 0.0002(15) 0.0058(16) -0.0058(16)
 C13 0.0467(18) 0.0431(17) 0.0330(16) -0.0021(13) 0.0024(14) -0.0008(14)
 C14 0.053(2) 0.053(2) 0.0341(16) 0.0020(15) -0.0001(15) 0.0084(17)
 C15 0.082(3) 0.047(2) 0.050(2) -0.0008(17) 0.006(2) 0.008(2)
 C16 0.093(4) 0.055(2) 0.068(3) -0.026(2) -0.012(3) 0.011(2)
 C17 0.117(10) 0.037(5) 0.035(7) -0.010(4) -0.020(7) 0.012(6)
 C17A 0.17(3) 0.091(18) 0.058(16) 0.008(11) 0.029(15) 0.076(17)
 C18 0.118(10) 0.062(5) 0.042(5) -0.016(4) -0.011(6) 0.002(6)
 C18A 0.19(3) 0.047(7) 0.062(12) -0.014(8) -0.043(16) 0.004(13)
 C19 0.079(7) 0.056(4) 0.036(4) -0.007(3) -0.011(4) -0.010(4)
 C19A 0.119(17) 0.052(7) 0.047(8) -0.017(6) -0.012(10) 0.015(8)
 C20 0.066(2) 0.057(2) 0.0313(17) -0.0053(15) -0.0059(16) 0.0002(19)
 C21 0.0470(19) 0.0513(19) 0.0292(14) -0.0036(14) -0.0001(14) 0.0035(16)
 C22 0.0386(16) 0.060(2) 0.0304(16) 0.0037(14) -0.0007(13) 0.0021(16)
 C23 0.0361(15) 0.0557(19) 0.0308(16) 0.0016(14) -0.0026(13) -0.0010(14)
 C24 0.0417(17) 0.0429(16) 0.0305(15) -0.0033(13) -0.0021(13) 0.0018(13)
 C25 0.0381(16) 0.0442(17) 0.0291(15) -0.0024(13) 0.0009(12) -0.0013(14)
 C26 0.040(3) 0.096(4) 0.028(2) 0.010(3) 0.000 0.000
 C27 0.057(2) 0.142(5) 0.038(2) 0.025(3) -0.0091(18) -0.042(3)
 C29 0.092(6) 0.042(4) 0.183(10) 0.023(5) -0.095(7) -0.017(4)
 F1 0.44(2) 0.078(4) 0.238(11) -0.051(6) -0.256(13) 0.043(8)
 F2 0.169(8) 0.063(4) 0.187(9) -0.023(5) -0.094(7) -0.003(5)
 F3 0.142(9) 0.114(8) 0.48(2) 0.009(12) -0.069(13) -0.089(7)
 O3 0.0480(15) 0.0594(17) 0.076(2) 0.0024(15) -0.0182(15) -0.0076(12)
 O4 0.0537(18) 0.066(2) 0.130(4) 0.016(2) -0.024(2) -0.0044(14)
 C28 0.061(5) 0.059(6) 0.102(7) 0.002(5) -0.041(5) -0.016(4)
 C29A 0.093(8) 0.059(6) 0.129(10) -0.006(7) -0.033(8) 0.015(6)
 F1A 0.178(13) 0.055(5) 0.130(8) -0.036(5) -0.059(8) -0.022(7)
 F2A 0.196(12) 0.062(5) 0.184(11) -0.007(6) -0.105(11) 0.035(6)
 F3A 0.143(8) 0.053(4) 0.126(7) 0.034(4) -0.077(6) -0.029(5)
 C28A 0.060(6) 0.053(8) 0.178(16) 0.042(8) -0.019(9) 0.006(6)

_geom_special_details
;
 All esds (except the esd in the dihedral angle between two l.s. planes)
 are estimated using the full covariance matrix.  The cell esds are taken
 into account individually in the estimation of esds in distances, angles
 and torsion angles; correlations between esds in cell parameters are only
 used when they are defined by crystal symmetry.  An approximate (isotropic)
 treatment of cell esds is used for estimating esds involving l.s. planes.
;
loop_
  _geom_bond_atom_site_label_1
  _geom_bond_atom_site_label_2
  _geom_bond_distance
  _geom_bond_site_symmetry_2
  _geom_bond_publ_flag
 O1 C9 1.405(4) . ?
 O1 C10 1.462(5) . ?
 O2 C7 1.330(4) . ?
 O2 C8 1.445(5) . ?
 N1 H1 0.8800 . ?
 N1 C21 1.369(5) . ?
 N1 C24 1.378(4) . ?
 N2 H2 0.8800 . ?
 N2 C5 1.330(5) . ?
 N2 C9 1.475(4) . ?
 N3 H3 0.8800 . ?
 N3 C1 1.349(5) . ?
 N3 C4 1.380(5) . ?
 C1 H1A 0.9500 . ?
 C1 C2 1.372(7) . ?
 C2 H2A 0.9500 . ?
 C2 C3 1.383(6) . ?
 C3 H3A 0.9500 . ?
 C3 C4 1.405(6) . ?
 C4 C5 1.413(5) . ?
 C5 C6 1.447(5) . ?
 C6 H6 0.9500 . ?
 C6 C7 1.348(5) . ?
 C7 C9 1.504(5) . ?
 C8 H8A 0.9800 . ?
 C8 H8B 0.9800 . ?
 C8 H8C 0.9800 . ?
 C9 C25 1.542(5) . ?
 C10 H10 1.0000 . ?
 C10 C11 1.517(5) . ?
 C10 C12 1.508(5) . ?
 C11 H11A 0.9800 . ?
 C11 H11B 0.9800 . ?
 C11 H11C 0.9800 . ?
 C12 H12A 0.9900 . ?
 C12 H12B 0.9900 . ?
 C12 C13 1.537(5) . ?
 C13 H13 1.0000 . ?
 C13 C14 1.536(5) . ?
 C13 C25 1.546(5) . ?
 C14 H14A 0.9900 . ?
 C14 H14B 0.9900 . ?
 C14 C15 1.522(6) . ?
 C15 H15A 0.9900 . ?
 C15 H15B 0.9900 . ?
 C15 C16 1.526(7) . ?
 C16 H16C 0.9900 . ?
 C16 H16D 0.9900 . ?
 C16 H16A 0.9900 . ?
 C16 H16B 0.9900 . ?
 C16 C17 1.547(15) . ?
 C16 C17A 1.53(2) . ?
 C17 H17A 0.9900 . ?
 C17 H17B 0.9900 . ?
 C17 C18 1.548(15) . ?
 C17A H17C 0.9900 . ?
 C17A H17D 0.9900 . ?
 C17A C18A 1.53(2) . ?
 C18 H18A 0.9900 . ?
 C18 H18B 0.9900 . ?
 C18 C19 1.54(2) . ?
 C18A H18C 0.9900 . ?
 C18A H18D 0.9900 . ?
 C18A C19A 1.49(5) . ?
 C19 H19A 0.9900 . ?
 C19 H19B 0.9900 . ?
 C19 C20 1.547(9) . ?
 C19A H19C 0.9900 . ?
 C19A H19D 0.9900 . ?
 C19A C20 1.548(14) . ?
 C20 H20C 0.9900 . ?
 C20 H20D 0.9900 . ?
 C20 H20A 0.9900 . ?
 C20 H20B 0.9900 . ?
 C20 C21 1.499(5) . ?
 C21 C22 1.373(5) . ?
 C22 C23 1.435(4) . ?
 C22 C26 1.518(5) . ?
 C23 H23 0.9500 . ?
 C23 C24 1.359(5) . ?
 C24 C25 1.495(4) . ?
 C25 H25 1.0000 . ?
 C26 C27 1.542(6) 4_566 ?
 C26 C27 1.542(6) . ?
 C27 H27A 0.9800 . ?
 C27 H27B 0.9800 . ?
 C27 H27C 0.9800 . ?
 C29 F1 1.3500 . ?
 C29 F2 1.3506 . ?
 C29 F3 1.3607 . ?
 C29 C28 1.5779 . ?
 O3 C28 1.2374 . ?
 O3 C28A 1.257(10) . ?
 O4 C28 1.2376 . ?
 O4 C28A 1.193(10) . ?
 C29A F1A 1.3508 . ?
 C29A F2A 1.3604 . ?
 C29A F3A 1.3508 . ?
 C29A C28A 1.5785 . ?
 F2A F3A 1.61(2) 3_655 ?

loop_
  _geom_angle_atom_site_label_1
  _geom_angle_atom_site_label_2
  _geom_angle_atom_site_label_3
  _geom_angle
  _geom_angle_site_symmetry_1
  _geom_angle_site_symmetry_3
  _geom_angle_publ_flag
 C9 O1 C10 116.7(3) . . ?
 C7 O2 C8 115.0(3) . . ?
 C21 N1 H1 125.2 . . ?
 C21 N1 C24 109.7(3) . . ?
 C24 N1 H1 125.2 . . ?
 C5 N2 H2 124.3 . . ?
 C5 N2 C9 111.5(3) . . ?
 C9 N2 H2 124.3 . . ?
 C1 N3 H3 125.5 . . ?
 C1 N3 C4 109.1(3) . . ?
 C4 N3 H3 125.5 . . ?
 N3 C1 H1A 125.3 . . ?
 N3 C1 C2 109.5(3) . . ?
 C2 C1 H1A 125.3 . . ?
 C1 C2 H2A 126.5 . . ?
 C1 C2 C3 107.0(4) . . ?
 C3 C2 H2A 126.5 . . ?
 C2 C3 H3A 125.9 . . ?
 C2 C3 C4 108.2(4) . . ?
 C4 C3 H3A 125.9 . . ?
 N3 C4 C3 106.2(3) . . ?
 N3 C4 C5 126.1(3) . . ?
 C3 C4 C5 127.7(3) . . ?
 N2 C5 C4 127.4(3) . . ?
 N2 C5 C6 110.3(3) . . ?
 C4 C5 C6 122.3(3) . . ?
 C5 C6 H6 127.0 . . ?
 C7 C6 C5 105.9(3) . . ?
 C7 C6 H6 127.0 . . ?
 O2 C7 C6 131.0(3) . . ?
 O2 C7 C9 116.5(3) . . ?
 C6 C7 C9 112.5(3) . . ?
 O2 C8 H8A 109.5 . . ?
 O2 C8 H8B 109.5 . . ?
 O2 C8 H8C 109.5 . . ?
 H8A C8 H8B 109.5 . . ?
 H8A C8 H8C 109.5 . . ?
 H8B C8 H8C 109.5 . . ?
 O1 C9 N2 110.9(3) . . ?
 O1 C9 C7 109.6(3) . . ?
 O1 C9 C25 113.0(3) . . ?
 N2 C9 C7 99.8(3) . . ?
 N2 C9 C25 111.9(3) . . ?
 C7 C9 C25 111.0(3) . . ?
 O1 C10 H10 109.0 . . ?
 O1 C10 C11 105.0(3) . . ?
 O1 C10 C12 110.5(3) . . ?
 C11 C10 H10 109.0 . . ?
 C12 C10 H10 109.0 . . ?
 C12 C10 C11 114.2(3) . . ?
 C10 C11 H11A 109.5 . . ?
 C10 C11 H11B 109.5 . . ?
 C10 C11 H11C 109.5 . . ?
 H11A C11 H11B 109.5 . . ?
 H11A C11 H11C 109.5 . . ?
 H11B C11 H11C 109.5 . . ?
 C10 C12 H12A 109.3 . . ?
 C10 C12 H12B 109.3 . . ?
 C10 C12 C13 111.5(3) . . ?
 H12A C12 H12B 108.0 . . ?
 C13 C12 H12A 109.3 . . ?
 C13 C12 H12B 109.3 . . ?
 C12 C13 H13 107.4 . . ?
 C12 C13 C25 111.0(3) . . ?
 C14 C13 C12 114.0(3) . . ?
 C14 C13 H13 107.4 . . ?
 C14 C13 C25 109.3(3) . . ?
 C25 C13 H13 107.4 . . ?
 C13 C14 H14A 108.7 . . ?
 C13 C14 H14B 108.7 . . ?
 H14A C14 H14B 107.6 . . ?
 C15 C14 C13 114.4(3) . . ?
 C15 C14 H14A 108.7 . . ?
 C15 C14 H14B 108.7 . . ?
 C14 C15 H15A 108.5 . . ?
 C14 C15 H15B 108.5 . . ?
 C14 C15 C16 115.0(4) . . ?
 H15A C15 H15B 107.5 . . ?
 C16 C15 H15A 108.5 . . ?
 C16 C15 H15B 108.5 . . ?
 C15 C16 H16C 107.3 . . ?
 C15 C16 H16D 107.3 . . ?
 C15 C16 H16A 108.7 . . ?
 C15 C16 H16B 108.7 . . ?
 C15 C16 C17 114.1(7) . . ?
 C15 C16 C17A 120.0(12) . . ?
 H16C C16 H16D 106.9 . . ?
 H16A C16 H16B 107.6 . . ?
 C17 C16 H16A 108.7 . . ?
 C17 C16 H16B 108.7 . . ?
 C17A C16 H16C 107.3 . . ?
 C17A C16 H16D 107.3 . . ?
 C16 C17 H17A 107.1 . . ?
 C16 C17 H17B 107.1 . . ?
 C16 C17 C18 120.8(13) . . ?
 H17A C17 H17B 106.8 . . ?
 C18 C17 H17A 107.1 . . ?
 C18 C17 H17B 107.1 . . ?
 C16 C17A H17C 111.7 . . ?
 C16 C17A H17D 111.7 . . ?
 C16 C17A C18A 100.4(19) . . ?
 H17C C17A H17D 109.5 . . ?
 C18A C17A H17C 111.7 . . ?
 C18A C17A H17D 111.7 . . ?
 C17 C18 H18A 108.0 . . ?
 C17 C18 H18B 108.0 . . ?
 H18A C18 H18B 107.2 . . ?
 C19 C18 C17 117.3(14) . . ?
 C19 C18 H18A 108.0 . . ?
 C19 C18 H18B 108.0 . . ?
 C17A C18A H18C 109.9 . . ?
 C17A C18A H18D 109.9 . . ?
 H18C C18A H18D 108.3 . . ?
 C19A C18A C17A 109(3) . . ?
 C19A C18A H18C 109.9 . . ?
 C19A C18A H18D 109.9 . . ?
 C18 C19 H19A 108.5 . . ?
 C18 C19 H19B 108.5 . . ?
 C18 C19 C20 115.2(12) . . ?
 H19A C19 H19B 107.5 . . ?
 C20 C19 H19A 108.5 . . ?
 C20 C19 H19B 108.5 . . ?
 C18A C19A H19C 108.7 . . ?
 C18A C19A H19D 108.7 . . ?
 C18A C19A C20 114(3) . . ?
 H19C C19A H19D 107.6 . . ?
 C20 C19A H19C 108.7 . . ?
 C20 C19A H19D 108.7 . . ?
 C19 C20 H20A 109.0 . . ?
 C19 C20 H20B 109.0 . . ?
 C19A C20 H20C 108.7 . . ?
 C19A C20 H20D 108.7 . . ?
 H20C C20 H20D 107.6 . . ?
 H20A C20 H20B 107.8 . . ?
 C21 C20 C19 113.0(4) . . ?
 C21 C20 C19A 114.4(6) . . ?
 C21 C20 H20C 108.7 . . ?
 C21 C20 H20D 108.7 . . ?
 C21 C20 H20A 109.0 . . ?
 C21 C20 H20B 109.0 . . ?
 N1 C21 C20 118.6(3) . . ?
 N1 C21 C22 108.1(3) . . ?
 C22 C21 C20 133.1(3) . . ?
 C21 C22 C23 106.6(3) . . ?
 C21 C22 C26 127.0(3) . . ?
 C23 C22 C26 126.4(3) . . ?
 C22 C23 H23 126.1 . . ?
 C24 C23 C22 107.9(3) . . ?
 C24 C23 H23 126.1 . . ?
 N1 C24 C25 121.1(3) . . ?
 C23 C24 N1 107.7(3) . . ?
 C23 C24 C25 131.1(3) . . ?
 C9 C25 C13 112.2(3) . . ?
 C9 C25 H25 106.3 . . ?
 C13 C25 H25 106.3 . . ?
 C24 C25 C9 112.9(3) . . ?
 C24 C25 C13 112.1(3) . . ?
 C24 C25 H25 106.3 . . ?
 C22 C26 C22 109.4(4) . 4_566 ?
 C22 C26 C27 110.3(2) . . ?
 C22 C26 C27 109.1(3) 4_566 . ?
 C22 C26 C27 110.3(2) 4_566 4_566 ?
 C22 C26 C27 109.1(3) . 4_566 ?
 C27 C26 C27 108.6(6) 4_566 . ?
 C26 C27 H27A 109.5 . . ?
 C26 C27 H27B 109.5 . . ?
 C26 C27 H27C 109.5 . . ?
 H27A C27 H27B 109.5 . . ?
 H27A C27 H27C 109.5 . . ?
 H27B C27 H27C 109.5 . . ?
 F1 C29 F2 105.6 . . ?
 F1 C29 F3 105.7 . . ?
 F1 C29 C28 114.1 . . ?
 F2 C29 F3 105.7 . . ?
 F2 C29 C28 114.0 . . ?
 F3 C29 C28 111.0 . . ?
 O3 C28 C29 113.5 . . ?
 O3 C28 O4 132.9 . . ?
 O4 C28 C29 113.6 . . ?
 F1A C29A F2A 105.6 . . ?
 F1A C29A C28A 114.1 . . ?
 F2A C29A C28A 111.0 . . ?
 F3A C29A F1A 105.6 . . ?
 F3A C29A F2A 105.7 . . ?
 F3A C29A C28A 114.1 . . ?
 C29A F2A F3A 124.2(10) . 3_655 ?
 O3 C28A C29A 108.3(5) . . ?
 O4 C28A O3 135.6(5) . . ?
 O4 C28A C29A 115.8(5) . . ?

loop_
  _geom_torsion_atom_site_label_1
  _geom_torsion_atom_site_label_2
  _geom_torsion_atom_site_label_3
  _geom_torsion_atom_site_label_4
  _geom_torsion
  _geom_torsion_site_symmetry_1
  _geom_torsion_site_symmetry_2
  _geom_torsion_site_symmetry_3
  _geom_torsion_site_symmetry_4
  _geom_torsion_publ_flag
 O1 C9 C25 C13 -54.0(4) . . . . ?
 O1 C9 C25 C24 178.2(3) . . . . ?
 O1 C10 C12 C13 -61.3(4) . . . . ?
 O2 C7 C9 O1 -65.5(4) . . . . ?
 O2 C7 C9 N2 178.1(3) . . . . ?
 O2 C7 C9 C25 59.9(4) . . . . ?
 N1 C21 C22 C23 -2.3(4) . . . . ?
 N1 C21 C22 C26 176.2(3) . . . . ?
 N1 C24 C25 C9 82.8(4) . . . . ?
 N1 C24 C25 C13 -45.1(4) . . . . ?
 N2 C5 C6 C7 -2.4(4) . . . . ?
 N2 C9 C25 C13 72.0(3) . . . . ?
 N2 C9 C25 C24 -55.8(4) . . . . ?
 N3 C1 C2 C3 -1.1(5) . . . . ?
 N3 C4 C5 N2 -0.1(6) . . . . ?
 N3 C4 C5 C6 -179.3(3) . . . . ?
 C1 N3 C4 C3 -0.1(4) . . . . ?
 C1 N3 C4 C5 -178.6(3) . . . . ?
 C1 C2 C3 C4 1.0(5) . . . . ?
 C2 C3 C4 N3 -0.6(4) . . . . ?
 C2 C3 C4 C5 177.9(4) . . . . ?
 C3 C4 C5 N2 -178.2(3) . . . . ?
 C3 C4 C5 C6 2.5(6) . . . . ?
 C4 N3 C1 C2 0.7(4) . . . . ?
 C4 C5 C6 C7 176.9(3) . . . . ?
 C5 N2 C9 O1 -116.6(3) . . . . ?
 C5 N2 C9 C7 -1.2(3) . . . . ?
 C5 N2 C9 C25 116.3(3) . . . . ?
 C5 C6 C7 O2 -176.5(3) . . . . ?
 C5 C6 C7 C9 1.6(4) . . . . ?
 C6 C7 C9 O1 116.1(3) . . . . ?
 C6 C7 C9 N2 -0.4(3) . . . . ?
 C6 C7 C9 C25 -118.5(3) . . . . ?
 C7 C9 C25 C13 -177.5(3) . . . . ?
 C7 C9 C25 C24 54.7(4) . . . . ?
 C8 O2 C7 C6 2.4(6) . . . . ?
 C8 O2 C7 C9 -175.7(4) . . . . ?
 C9 O1 C10 C11 170.0(3) . . . . ?
 C9 O1 C10 C12 46.5(4) . . . . ?
 C9 N2 C5 C4 -177.0(3) . . . . ?
 C9 N2 C5 C6 2.3(4) . . . . ?
 C10 O1 C9 N2 -115.9(3) . . . . ?
 C10 O1 C9 C7 134.9(3) . . . . ?
 C10 O1 C9 C25 10.6(4) . . . . ?
 C10 C12 C13 C14 -106.1(4) . . . . ?
 C10 C12 C13 C25 17.8(4) . . . . ?
 C11 C10 C12 C13 -179.3(3) . . . . ?
 C12 C13 C14 C15 -89.1(4) . . . . ?
 C12 C13 C25 C9 36.8(4) . . . . ?
 C12 C13 C25 C24 165.1(3) . . . . ?
 C13 C14 C15 C16 -63.6(5) . . . . ?
 C14 C13 C25 C9 163.4(3) . . . . ?
 C14 C13 C25 C24 -68.3(4) . . . . ?
 C14 C15 C16 C17 -61.4(9) . . . . ?
 C14 C15 C16 C17A -54.5(18) . . . . ?
 C15 C16 C17 C18 177.2(11) . . . . ?
 C15 C16 C17A C18A 168.0(14) . . . . ?
 C16 C17 C18 C19 -61.8(19) . . . . ?
 C16 C17A C18A C19A -164(3) . . . . ?
 C17 C18 C19 C20 -85.1(18) . . . . ?
 C17A C18A C19A C20 86(4) . . . . ?
 C18 C19 C20 C21 61.2(13) . . . . ?
 C18A C19A C20 C21 -63(3) . . . . ?
 C19 C20 C21 N1 47.4(8) . . . . ?
 C19 C20 C21 C22 -125.4(8) . . . . ?
 C19A C20 C21 N1 84.3(14) . . . . ?
 C19A C20 C21 C22 -88.5(15) . . . . ?
 C20 C21 C22 C23 171.1(4) . . . . ?
 C20 C21 C22 C26 -10.4(7) . . . . ?
 C21 N1 C24 C23 -1.6(4) . . . . ?
 C21 N1 C24 C25 174.7(3) . . . . ?
 C21 C22 C23 C24 1.3(4) . . . . ?
 C21 C22 C26 C22 -42.5(3) . . . 4_566 ?
 C21 C22 C26 C27 -162.5(4) . . . . ?
 C21 C22 C26 C27 78.3(5) . . . 4_566 ?
 C22 C23 C24 N1 0.1(4) . . . . ?
 C22 C23 C24 C25 -175.7(4) . . . . ?
 C23 C22 C26 C22 135.7(4) . . . 4_566 ?
 C23 C22 C26 C27 -103.5(4) . . . 4_566 ?
 C23 C22 C26 C27 15.7(6) . . . . ?
 C23 C24 C25 C9 -101.9(4) . . . . ?
 C23 C24 C25 C13 130.2(4) . . . . ?
 C24 N1 C21 C20 -172.1(3) . . . . ?
 C24 N1 C21 C22 2.4(4) . . . . ?
 C25 C13 C14 C15 146.1(3) . . . . ?
 C26 C22 C23 C24 -177.2(3) . . . . ?
 F1 C29 C28 O3 109.1 . . . . ?
 F1 C29 C28 O4 -72.7 . . . . ?
 F2 C29 C28 O3 -12.3 . . . . ?
 F2 C29 C28 O4 165.9 . . . . ?
 F3 C29 C28 O3 -131.6 . . . . ?
 F3 C29 C28 O4 46.6 . . . . ?
 F1A C29A F2A F3A 163.9(8) . . . 3_655 ?
 F1A C29A F3A F2A -147.5(3) . . . 3_655 ?
 F1A C29A C28A O3 67.2(8) . . . . ?
 F1A C29A C28A O4 -106.9(10) . . . . ?
 F2A C29A F3A F2A -35.9(3) . . . 3_655 ?
 F2A C29A C28A O3 -52.0(8) . . . . ?
 F2A C29A C28A O4 133.9(10) . . . . ?
 F3A C29A F2A F3A 52.3(8) . . . 3_655 ?
 F3A C29A C28A O3 -171.3(8) . . . . ?
 F3A C29A C28A O4 14.5(10) . . . . ?
 C28A C29A F2A F3A -71.9(8) . . . 3_655 ?
 C28A C29A F3A F2A 86.4(3) . . . 3_655 ?

_shelx_res_file
;
TITL mm85502_a.res in C222(1)
    mm85502.res
    created by SHELXL-2019/3 at 17:04:30 on 28-Jun-2024
REM Old TITL MM85502 in C222(1)
REM SHELXT solution in C222(1): R1 0.179, Rweak 0.061, Alpha 0.011
REM <I/s> 2.303 for 10 systematic absences, Orientation as input
REM Flack x = 0.236 ( 0.121 ) from 2155 Parsons' quotients
REM Formula found by SHELXT: C65 N6 O6
CELL 1.54184 15.279 20.991 17.2993 90 90 90
ZERR 4 0.0001 0.0002 0.0001 0 0 0
LATT -7
SYMM -X,-Y,0.5+Z
SYMM -X,+Y,0.5-Z
SYMM +X,-Y,-Z
SFAC C H F N O
UNIT 228 288 24 24 32
DFIX 1.34 F2 C29 F2A C29A F1A C29A F3A C29A F3 C29 F1 C29
DFIX 1.54 C16 C17 C17A C16 C18 C17 C17A C18A
RIGU F1 > C28 C29
RIGU F1A F2A F3A O3 O4 C28A C29A
SIMU F2 F2A F3 F3A F1A F1
SIMU C29A C29 C28 C28A

L.S. 4 0 0
PLAN  10
TEMP -188.15
CONF
BOND
list 4
MORE -1
BOND $H
fmap 2 53
acta
REM <olex2.extras>
REM <HklSrc "%.\\MM85502.hkl">
REM </olex2.extras>

WGHT    0.113900    3.013700
EXTI    0.002741
FVAR       0.48300   0.58674   0.60217
O1    5    0.263306    0.536193    0.123926    11.00000    0.04731    0.05341 =
         0.02767   -0.00292    0.00135    0.00024
O2    5    0.146902    0.438108    0.183320    11.00000    0.04190    0.05085 =
         0.04960   -0.00257   -0.01253   -0.00572
N1    4    0.215068    0.579821    0.378883    11.00000    0.04988    0.04665 =
         0.02931   -0.00541   -0.00116   -0.00455
AFIX  43
H1    2    0.264015    0.600973    0.371132    11.00000   -1.20000
AFIX   0
N2    4    0.331187    0.525641    0.246606    11.00000    0.03535    0.04704 =
         0.03275   -0.00549    0.00043   -0.00619
AFIX  43
H2    2    0.365053    0.559334    0.251248    11.00000   -1.20000
AFIX   0
N3    4    0.485269    0.493657    0.350215    11.00000    0.04272    0.05878 =
         0.03477    0.00156   -0.00157   -0.01010
AFIX  43
H3    2    0.489276    0.534322    0.338365    11.00000   -1.20000
AFIX   0
C1    1    0.542502    0.460973    0.394418    11.00000    0.03819    0.08180 =
         0.03305    0.00073   -0.00476   -0.00036
AFIX  43
H1A   2    0.593194    0.478427    0.418138    11.00000   -1.20000
AFIX   0
C2    1    0.516199    0.398647    0.399826    11.00000    0.04770    0.06550 =
         0.04628    0.00331   -0.00951    0.00353
AFIX  43
H2A   2    0.545423    0.365488    0.426857    11.00000   -1.20000
AFIX   0
C3    1    0.439074    0.393218    0.358474    11.00000    0.04507    0.05460 =
         0.04404   -0.00188   -0.00493    0.00247
AFIX  43
H3A   2    0.405256    0.355543    0.352663    11.00000   -1.20000
AFIX   0
C4    1    0.419418    0.453076    0.326557    11.00000    0.03478    0.05738 =
         0.03229   -0.00419    0.00112   -0.00414
C5    1    0.348285    0.469195    0.278164    11.00000    0.03731    0.04841 =
         0.02949   -0.00592    0.00240   -0.00406
C6    1    0.281450    0.423588    0.256910    11.00000    0.03819    0.04262 =
         0.04024   -0.00505   -0.00358   -0.00300
AFIX  43
H6    2    0.279426    0.379717    0.270280    11.00000   -1.20000
AFIX   0
C7    1    0.222659    0.456097    0.214260    11.00000    0.03543    0.04692 =
         0.03342   -0.00852   -0.00435   -0.00265
C8    1    0.121259    0.373311    0.200196    11.00000    0.05188    0.05117 =
         0.08821    0.00427   -0.02210   -0.01485
AFIX 137
H8A   2    0.064161    0.364584    0.176661    11.00000   -1.50000
H8B   2    0.117298    0.367529    0.256301    11.00000   -1.50000
H8C   2    0.164929    0.343881    0.179069    11.00000   -1.50000
AFIX   0
C9    1    0.248320    0.524646    0.202852    11.00000    0.03631    0.04747 =
         0.02832   -0.00388    0.00054   -0.00440
C10   1    0.225325    0.594308    0.091677    11.00000    0.04845    0.05017 =
         0.03252    0.00104    0.00043   -0.00186
AFIX  13
H10   2    0.160613    0.588576    0.086534    11.00000   -1.20000
AFIX   0
C11   1    0.265216    0.600344    0.011689    11.00000    0.06701    0.05716 =
         0.03352    0.00058    0.00660   -0.00421
AFIX 137
H11A  2    0.328812    0.605109    0.016252    11.00000   -1.50000
H11B  2    0.240757    0.637779   -0.014373    11.00000   -1.50000
H11C  2    0.251844    0.562044   -0.018475    11.00000   -1.50000
AFIX   0
C12   1    0.243194    0.650299    0.144005    11.00000    0.05481    0.04916 =
         0.03927    0.00020    0.00581   -0.00576
AFIX  23
H12A  2    0.219105    0.689473    0.120280    11.00000   -1.20000
H12B  2    0.307206    0.655944    0.149633    11.00000   -1.20000
AFIX   0
C13   1    0.202033    0.640702    0.224237    11.00000    0.04673    0.04309 =
         0.03297   -0.00211    0.00242   -0.00082
AFIX  13
H13   2    0.246822    0.653245    0.263543    11.00000   -1.20000
AFIX   0
C14   1    0.120198    0.681485    0.238712    11.00000    0.05301    0.05309 =
         0.03408    0.00197   -0.00015    0.00836
AFIX  23
H14A  2    0.088749    0.687072    0.189138    11.00000   -1.20000
H14B  2    0.080849    0.658147    0.274283    11.00000   -1.20000
AFIX   0
C15   1    0.138924    0.746941    0.272807    11.00000    0.08205    0.04657 =
         0.05023   -0.00076    0.00568    0.00818
AFIX  23
H15A  2    0.083321    0.771064    0.275348    11.00000   -1.20000
H15B  2    0.178534    0.770097    0.237288    11.00000   -1.20000
AFIX   0
C16   1    0.180094    0.746334    0.353171    11.00000    0.09291    0.05499 =
         0.06832   -0.02633   -0.01160    0.01148
PART 2
AFIX  23
H16C  2    0.186189    0.791208    0.369942   -31.00000   -1.20000
H16D  2    0.240031    0.728987    0.347734   -31.00000   -1.20000
AFIX  23
PART 1
H16A  2    0.192420    0.790782    0.368910    31.00000   -1.20000
H16B  2    0.236709    0.723505    0.350463    31.00000   -1.20000
AFIX   0
C17   1    0.122555    0.714586    0.415895    31.00000    0.11746    0.03703 =
         0.03527   -0.00978   -0.01995    0.01166
AFIX  23
H17A  2    0.107592    0.671407    0.397045    31.00000   -1.20000
H17B  2    0.067121    0.738918    0.418398    31.00000   -1.20000
AFIX   0
PART 2
C17A  1    0.135638    0.709978    0.419069   -31.00000    0.16877    0.09075 =
         0.05788    0.00845    0.02892    0.07557
AFIX  23
H17C  2    0.120004    0.666033    0.403541   -31.00000   -1.20000
H17D  2    0.082653    0.732339    0.437746   -31.00000   -1.20000
AFIX   0
PART 1
C18   1    0.156213    0.707244    0.499836    31.00000    0.11793    0.06169 =
         0.04226   -0.01575   -0.01087    0.00225
AFIX  23
H18A  2    0.168180    0.750365    0.520466    31.00000   -1.20000
H18B  2    0.108351    0.688795    0.531251    31.00000   -1.20000
AFIX   0
PART 2
C18A  1    0.208822    0.710598    0.479638   -31.00000    0.18798    0.04715 =
         0.06216   -0.01364   -0.04262    0.00433
AFIX  23
H18C  2    0.265605    0.700935    0.454691   -31.00000   -1.20000
H18D  2    0.212857    0.753319    0.503619   -31.00000   -1.20000
AFIX   0
PART 1
C19   1    0.238625    0.666307    0.512369    31.00000    0.07925    0.05601 =
         0.03588   -0.00748   -0.01076   -0.01023
AFIX  23
H19A  2    0.268643    0.681366    0.559679    31.00000   -1.20000
H19B  2    0.278889    0.673304    0.468343    31.00000   -1.20000
AFIX   0
PART 2
C19A  1    0.189333    0.661836    0.540111   -31.00000    0.11910    0.05198 =
         0.04723   -0.01724   -0.01171    0.01458
AFIX  23
H19C  2    0.125252    0.660345    0.548391   -31.00000   -1.20000
H19D  2    0.216698    0.675432    0.589292   -31.00000   -1.20000
AFIX   0
PART 0
C20   1    0.221837    0.593924    0.520307    11.00000    0.06588    0.05703 =
         0.03126   -0.00532   -0.00595    0.00018
PART 2
AFIX  23
H20C  2    0.286014    0.595336    0.512612   -31.00000   -1.20000
H20D  2    0.210096    0.565712    0.564979   -31.00000   -1.20000
AFIX  23
PART 1
H20A  2    0.278147    0.572131    0.530419    31.00000   -1.20000
H20B  2    0.183206    0.586398    0.565334    31.00000   -1.20000
AFIX   0
PART 0
C21   1    0.180489    0.565382    0.449775    11.00000    0.04701    0.05134 =
         0.02920   -0.00359   -0.00007    0.00349
C22   1    0.106038    0.529973    0.438309    11.00000    0.03864    0.05997 =
         0.03040    0.00366   -0.00070    0.00213
C23   1    0.094054    0.525250    0.356235    11.00000    0.03608    0.05569 =
         0.03078    0.00164   -0.00264   -0.00097
AFIX  43
H23   2    0.047213    0.504214    0.330688    11.00000   -1.20000
AFIX   0
C24   1    0.161566    0.556195    0.321527    11.00000    0.04171    0.04293 =
         0.03048   -0.00327   -0.00215    0.00183
C25   1    0.179515    0.569836    0.238191    11.00000    0.03810    0.04420 =
         0.02914   -0.00237    0.00085   -0.00126
AFIX  13
H25   2    0.123580    0.561536    0.209917    11.00000   -1.20000
AFIX   0
C26   1    0.048635    0.500000    0.500000    10.50000    0.03963    0.09594 =
         0.02829    0.00964    0.00000    0.00000
C27   1   -0.010239    0.448179    0.464176    11.00000    0.05705    0.14169 =
         0.03807    0.02485   -0.00910   -0.04169
AFIX 137
H27A  2   -0.052662    0.468076    0.429213    11.00000   -1.50000
H27B  2   -0.041449    0.425570    0.505368    11.00000   -1.50000
H27C  2    0.025966    0.417949    0.435174    11.00000   -1.50000
AFIX   6
PART 1
C29   1    0.474177    0.712157    0.390822    21.00000    0.09237    0.04190 =
         0.18315    0.02264   -0.09510   -0.01706
F1    3    0.497655    0.707706    0.465862    21.00000    0.43564    0.07788 =
         0.23759   -0.05114   -0.25649    0.04284
F2    3    0.402296    0.749596    0.389831    21.00000    0.16854    0.06316 =
         0.18691   -0.02331   -0.09416   -0.00321
F3    3    0.538418    0.746698    0.356024    21.00000    0.14215    0.11368 =
         0.47817    0.00886   -0.06875   -0.08870
PART 0
O3    5    0.384001    0.633326    0.334758    11.00000    0.04801    0.05940 =
         0.07599    0.00238   -0.01819   -0.00764
O4    5    0.530881    0.617498    0.336441    11.00000    0.05369    0.06551 =
         0.13041    0.01623   -0.02387   -0.00441
PART 1
C28   1    0.461380    0.645807    0.349470    21.00000    0.06135    0.05891 =
         0.10179    0.00208   -0.04143   -0.01571
AFIX   6
PART 2
C29A  1    0.473618    0.721631    0.330630   -21.00000    0.09321    0.05859 =
         0.12883   -0.00592   -0.03262    0.01535
F1A   3    0.448629    0.750462    0.396859   -21.00000    0.17769    0.05488 =
         0.13028   -0.03558   -0.05906   -0.02211
F2A   3    0.423188    0.747710    0.274070   -21.00000    0.19640    0.06242 =
         0.18441   -0.00714   -0.10523    0.03484
F3A   3    0.555878    0.742322    0.316899   -21.00000    0.14305    0.05290 =
         0.12589    0.03377   -0.07717   -0.02935
C28A  1    0.464109    0.646761    0.331922   -21.00000    0.06046    0.05286 =
         0.17761    0.04188   -0.01876    0.00566
AFIX   0
HKLF 4


REM  mm85502_a.res in C222(1)
REM wR2 = 0.1663, GooF = S = 1.069, Restrained GooF = 1.078 for all data
REM R1 = 0.0614 for 4984 Fo > 4sig(Fo) and 0.0630 for all 5150 data
REM 402 parameters refined using 157 restraints

END

WGHT      0.1139      3.0139

REM Highest difference peak  0.529,  deepest hole -0.386,  1-sigma level  0.077
Q1    1   0.4774  0.7259  0.4359  11.00000  0.05    0.53
Q2    1   0.5385  0.7208  0.4279  11.00000  0.05    0.51
Q3    1   0.4346  0.6993  0.4799  11.00000  0.05    0.49
Q4    1   0.5405  0.6612  0.3945  11.00000  0.05    0.44
Q5    1   0.0032  0.5000  0.5000  10.50000  0.05    0.27
Q6    1   0.4046  0.6833  0.3221  11.00000  0.05    0.27
Q7    1  -0.0236  0.3875  0.5009  11.00000  0.05    0.23
Q8    1   0.5215  0.4989  0.4026  11.00000  0.05    0.22
Q9    1  -0.0351  0.4002  0.4995  11.00000  0.05    0.22
Q10   1   0.3110  0.6990  0.4622  11.00000  0.05    0.21
;
_shelx_res_checksum                30540
_shelx_hkl_file
;
   0   0  -1    1.06    0.21
   0   0  -1    1.29    0.22
   0   0   1    0.49    0.15
   0   0   1    0.62    0.16
   0   0  -1    0.43    0.17
   0   0   2 5779.96   27.77
   0   0   2 5806.26   27.69
   0   0   3    0.91    0.36
   0   0  -3    0.28    0.25
   0   0   3    0.07    0.24
   0   0  -3    0.15    0.30
   0   0   3    0.83    0.40
   0   0  -3    0.18    0.22
   0   0  -4  411.29    8.39
   0   0   4  415.81    8.29
   0   0  -4  389.03    7.96
   0   0   4  417.80    8.27
   0   0   4  392.14    8.07
   0   0  -4  415.11    8.45
   0   0   5    2.39    0.80
   0   0   5    1.39    0.41
   0   0  -5    1.91    0.73
   0   0   5    1.89    0.71
   0   0  -5    1.85    0.74
   0   0  -6 1538.84   21.33
   0   0  -6 1521.68   21.20
   0   0   6 1521.88   20.70
   0   0  -7    0.80    0.68
   0   0   7    1.07    0.65
   0   0  -7    0.19    0.51
   0   0   8 4433.13   44.50
   0   0  -8 4371.07   45.19
   0   0  -8 4353.52   45.16
   0   0  -9    0.58    1.49
   0   0   9    0.46    0.76
   0   0  -9    1.23    1.46
   0   0  -9   -0.46    1.37
   0   0  -9    4.70    1.64
   0   0 -10  370.89   17.93
   0   0 -10  400.35   14.06
   0   0 -10  404.06   16.12
   0   0  10  426.09   14.98
   0   0 -10  431.42   18.88
   0   0 -10  391.36   18.60
   0   0 -10  413.29   16.12
   0   0 -11    0.42    1.90
   0   0 -11   -0.79    1.33
   0   0 -11   -0.78    1.68
   0   0  11    1.04    1.17
   0   0 -11    1.09    1.70
   0   0 -11    0.10    1.40
   0   0 -12  485.96   16.91
   0   0 -12  493.44   22.87
   0   0 -12  446.79   22.24
   0   0  12  503.84   19.08
   0   0 -12  483.33   19.69
   0   0  12  456.86   17.78
   0   0 -12  502.32   19.97
   0   0 -13   -0.16    2.17
   0   0 -13   -1.02    2.17
   0   0  13    1.35    1.59
   0   0 -13    0.83    1.65
   0   0 -13    1.50    1.35
   0   0 -13    1.27    1.70
   0   0 -13    0.09    1.22
   0   0 -13   -1.08    1.70
   0   0 -14    7.57    3.43
   0   0  14    4.26    1.94
   0   0 -14    5.47    3.30
   0   0 -14    6.28    3.13
   0   0 -14    5.13    2.50
   0   0 -14    6.68    2.88
   0   0 -14    5.77    2.56
   0   0 -14    5.95    3.18
   0   0 -15    1.47    1.92
   0   0 -15    1.34    1.95
   0   0 -15    0.50    1.90
   0   0 -15   -0.03    1.58
   0   0 -15    0.92    2.39
   0   0 -15    0.49    2.61
   0   0  15   -0.34    1.51
   0   0 -16    1.51    1.97
   0   0 -16    2.19    2.44
   0   0 -16    0.80    1.65
   0   0 -16    1.09    1.60
   0   0  16    0.96    1.84
   0   0 -16    1.72    2.67
   0   0 -16    3.21    2.78
   0   0 -17   -0.78    2.19
   0   0 -17   -0.10    1.45
   0   0 -17   -0.35    1.79
   0   0  17   -0.98    1.57
   0   0  17   -0.24    1.32
   0   0 -17    2.31    2.54
   0   0 -17    0.02    1.95
   0   0 -17    0.24    1.52
   0   0 -18    7.72    3.15
   0   0  18    7.30    2.94
   0   0 -18    9.31    3.40
   0   0  18    7.88    2.77
   0   0 -18   12.08    4.54
   0   0 -18    8.76    3.10
   0   0 -19    0.22    1.30
   0   0 -19    1.83    2.25
   0   0  19   -0.43    1.60
   0   0  19   -0.02    1.14
   0   0 -19    0.17    1.50
   0   0  20    7.78    2.13
   0   0 -20    3.62    1.88
   0   0 -20    5.32    2.74
   0   0 -20   10.36    2.87
   0   0  20   10.71    3.00
   0   0 -20    9.82    2.71
   0  -2   0 2927.71   18.40
   0   2   0 3099.40   18.73
   0  -2   1 3203.44   19.68
   0   2  -1 3632.28   20.49
   0   2   2 2544.95   19.78
   0   2  -2 2681.19   18.81
   0  -2   3  900.76   10.09
   0   2   3  882.98   11.32
   0  -2   3  865.82   12.27
   0  -2   3  860.50   12.29
   0  -2  -3  839.23   11.38
   0  -2   3  866.80   11.10
   0   2  -3  864.18   11.31
   0  -2  -4   60.60    3.18
   0  -2   4   59.26    3.56
   0  -2   4   61.29    3.55
   0   2  -4   57.50    3.20
   0  -2  -4   60.94    3.17
   0  -2  -4   57.48    3.22
   0  -2   4   61.28    3.22
   0   2   5 1509.74   13.57
   0  -2  -5 1517.15   18.60
   0  -2   5 1450.59   20.03
   0  -2   5 1392.71   18.22
   0   2   5 1400.74   18.35
   0  -2  -5 1449.63   19.11
   0  -2   5 1487.13   20.28
   0  -2  -5 1486.29   18.38
   0   2  -5 1397.09   18.49
   0  -2  -6  112.07    5.47
   0   2   6  117.22    3.50
   0  -2   6  114.32    5.46
   0  -2  -6  113.66    5.47
   0   2   6  122.30    5.73
   0  -2  -7  714.72   15.32
   0   2   7  698.63    8.45
   0   2   7  732.08   15.69
   0  -2  -7  726.68   15.49
   0  -2   7  754.62   15.72
   0  -2   8   13.52    2.26
   0   2   8    6.74    1.66
   0  -2  -8    7.61    1.72
   0  -2  -8    8.52    1.92
   0   2  -9  606.59   18.51
   0  -2  -9  580.83   17.87
   0  -2   9  610.38   16.45
   0   2   9  588.71   16.64
   0  -2  -9  593.71   16.63
   0  -2  -9  614.91   16.92
   0   2  -9  556.97   17.83
   0   2  -9  582.89   18.53
   0   2  -9  511.66   20.66
   0  -2   9  621.57   15.79
   0   2  -9  588.09   21.03
   0  -2  -9  560.18   19.32
   0   2  -9  610.17   19.06
   0   2  -9  609.87   21.77
   0  -2  -9  597.34   22.23
   0  -2 -10  120.78    8.66
   0   2 -10  115.26    8.75
   0  -2 -10  126.99    8.14
   0   2  10  116.81    7.84
   0  -2  10  124.81    7.90
   0  -2 -10  130.60    8.27
   0   2 -10  118.56    8.70
   0   2 -10  115.22    8.45
   0  -2 -10  123.21    8.97
   0   2 -10  125.55    9.17
   0   2 -10  118.74    9.99
   0   2 -10  119.70    7.95
   0  -2 -10  128.25   10.18
   0  -2  10  116.92    7.33
   0   2 -10  122.75   10.23
   0  -2  10  118.68    8.34
   0  -2 -10  127.41   10.75
   0  -2 -11  757.40   23.31
   0   2 -11  690.89   22.81
   0   2  11  766.47   21.90
   0  -2  11  732.83   20.88
   0   2 -11  724.07   23.14
   0   2 -11  737.11   23.01
   0  -2 -11  765.48   23.74
   0   2 -11  734.91   23.74
   0   2 -11  726.83   26.41
   0  -2 -11  806.90   27.67
   0   2 -11  777.46   21.22
   0  -2 -11  687.08   25.26
   0   2  11  726.36   20.95
   0  -2  11  713.76   19.68
   0  -2 -11  783.79   28.47
   0   2 -11  764.58   27.43
   0  -2  11  709.40   21.22
   0   2 -12  239.02   13.84
   0   2 -12  251.16   13.97
   0  -2 -12  234.25   13.51
   0   2 -12  231.75   13.98
   0   2 -12  258.85   12.68
   0   2 -12  244.88   15.99
   0  -2 -12  235.45   15.78
   0  -2 -12  229.57   16.42
   0   2 -12  228.89   15.80
   0  -2  12  249.94   13.21
   0  -2  12  220.67   11.62
   0  -2  12  257.08   13.05
   0   2  12  236.38   12.84
   0  -2 -12  235.32   13.45
   0   2 -13   34.85    5.71
   0   2 -13   29.85    4.54
   0   2 -13   27.56    5.74
   0  -2 -13   35.91    6.49
   0   2 -13   26.92    4.56
   0  -2 -13   33.12    5.49
   0  -2 -13   31.24    5.36
   0   2 -13   34.29    5.74
   0  -2 -13   24.51    5.89
   0  -2  13   29.83    4.92
   0   2 -13   32.41    6.43
   0   2 -13   31.01    5.18
   0   2 -14  102.13    9.79
   0   2 -14   91.47    7.99
   0   2 -14   90.56   10.78
   0  -2 -14   98.53   11.12
   0   2 -14   77.11    7.81
   0  -2 -14   97.59    9.70
   0  -2 -14   88.43    9.08
   0   2 -14   98.56    9.78
   0  -2 -14   77.23   10.29
   0   2  14   92.85    9.01
   0  -2  14   90.58    8.61
   0   2 -14   86.81   10.52
   0   2 -14   94.95    9.39
   0  -2 -14   97.56    9.49
   0  -2 -14   92.99    9.17
   0   2 -15    5.45    2.51
   0  -2 -15    5.06    2.84
   0   2 -15    5.48    2.13
   0   2 -15    3.75    2.95
   0  -2 -15    5.99    3.66
   0   2 -15    6.25    2.64
   0  -2 -15    8.59    3.41
   0  -2 -15    8.11    3.21
   0   2 -15    5.30    2.81
   0   2  15    6.25    2.55
   0  -2  15    4.99    2.32
   0   2 -15    9.82    3.54
   0  -2 -15    6.01    3.14
   0  -2 -15    5.64    2.97
   0   2 -15    7.37    2.96
   0   2 -16  116.97   10.79
   0   2 -16  102.82    8.46
   0   2 -16  126.31   13.30
   0  -2 -16  113.71   12.71
   0   2 -16   97.95    8.74
   0  -2 -16   91.07    8.58
   0  -2 -16  104.97   10.68
   0   2 -16  120.98   10.88
   0  -2 -16  112.14   10.90
   0  -2  16  123.03   11.01
   0  -2 -16  103.30    9.94
   0   2 -16  105.31   10.28
   0  -2  16  110.78    9.73
   0   2  16  116.34   10.38
   0   2 -16  135.34   13.23
   0  -2 -16  128.48   12.96
   0   2 -17    2.23    2.33
   0  -2 -17    1.63    1.83
   0  -2 -17    4.22    2.23
   0   2 -17    4.81    2.20
   0   2 -17    4.75    2.73
   0  -2 -17    3.12    1.58
   0   2 -17    2.04    1.76
   0  -2  17    4.35    2.18
   0   2  17    3.45    1.98
   0  -2 -17    6.46    3.55
   0  -2  17    4.15    2.75
   0   2  17    0.52    1.51
   0   2 -17    5.54    2.56
   0  -2 -17    2.60    2.17
   0   2 -18    7.96    3.11
   0  -2 -18    7.37    2.71
   0   2  18    9.35    2.94
   0  -2  18   10.70    3.32
   0  -2 -18    4.65    2.35
   0   2 -18    9.22    2.74
   0   2  18    6.79    2.50
   0  -2 -18    7.53    3.17
   0  -2  18   11.99    3.15
   0   2 -18    9.10    3.76
   0  -2 -18   13.20    4.71
   0  -2 -19   26.89    5.87
   0   2 -19   24.54    5.45
   0  -2  19   22.32    3.57
   0   2 -19   21.56    3.91
   0  -2  19   33.17    4.82
   0   2  19   23.75    4.36
   0  -2 -19   25.06    4.43
   0   2 -19   27.04    4.48
   0   2  19   24.45    4.17
   0   2 -19   25.54    4.37
   0  -2 -19   21.86    4.31
   0   2 -20   13.11    2.89
   0  -2 -20   15.61    3.42
   0   2 -20   15.06    3.09
   0  -2 -20   15.05    3.23
   0  -2 -20   12.31    3.68
   0   2 -20   14.68    3.93
   0   2 -20    7.40    2.17
   0  -2  20   19.21    3.57
   0   2  20   13.06    2.76
   0   2  20   14.21    2.85
   0  -4   0 3392.39   25.14
   0   4   0 3402.82   25.22
   0   4  -1 4233.48   29.17
   0   4   1 4208.99   29.69
   0  -4   2  653.67    9.92
   0  -4  -2  680.56   11.14
   0   4   2  675.77   11.27
   0   4  -2  626.76   10.16
   0   4  -2  640.82    8.17
   0  -4   2  663.98    7.87
   0   4  -3  395.27    8.61
   0   4   3  389.30    9.14
   0   4   3  384.67    8.32
   0  -4   3  399.70    8.29
   0  -4   3  390.56    6.55
   0  -4   4   77.85    3.97
   0   4   4   84.45    4.59
   0   4   4   80.72    4.04
   0   4  -4   78.08    4.15
   0  -4   4   77.84    3.28
   0  -4   5   68.75    4.10
   0   4  -5   73.88    4.47
   0  -4   5   69.69    3.55
   0   4   6 1676.18   23.49
   0  -4   6 1724.07   23.12
   0  -4  -6 1716.40   22.90
   0  -4   6 1691.34   20.38
   0  -4  -6 1723.03   23.14
   0   4   7  367.45   11.51
   0  -4   7  377.10   11.28
   0  -4  -7  389.03   11.42
   0  -4   7  379.97   10.23
   0  -4  -7  383.86   11.41
   0   4   7  372.95    8.62
   0  -4   8    5.64    1.61
   0   4   8    7.32    1.68
   0  -4  -8    5.93    1.55
   0  -4  -8    6.65    1.73
   0   4   8    7.30    1.18
   0  -4   8    6.33    1.39
   0   4  -8    7.91    2.42
   0  -4  -9  105.45    7.89
   0  -4  -9  113.10    7.26
   0   4   9  116.35    7.55
   0  -4   9  109.94    7.01
   0   4  -9  107.72    8.54
   0   4   9  104.95    7.98
   0  -4  -9  103.38    8.29
   0   4  -9  114.86    8.14
   0   4  -9  105.32    7.35
   0   4  -9  114.64    9.59
   0   4  -9  114.96    7.99
   0   4  -9  108.07    9.33
   0   4  -9  109.44    7.60
   0  -4   9  106.40    6.30
   0  -4  -9  112.72    7.22
   0  -4  10    1.98    1.60
   0   4 -10    1.81    2.46
   0  -4 -10    4.29    2.55
   0   4  10    2.96    1.23
   0  -4 -10    1.20    0.97
   0  -4 -10    2.55    1.46
   0  -4  10    1.35    1.16
   0   4 -10    2.11    1.67
   0  -4 -10    1.50    1.58
   0  -4 -10    1.85    1.71
   0  -4 -10    2.27    1.65
   0   4  10    3.72    1.88
   0   4 -10    1.87    2.01
   0   4 -10    2.29    1.84
   0   4 -10    1.36    1.56
   0  -4  10    3.49    1.52
   0   4 -10    2.57    1.60
   0   4 -10    1.94    1.83
   0  -4  11    1.23    1.20
   0   4 -11    1.43    1.92
   0  -4 -11    1.49    2.08
   0  -4 -11    4.56    1.71
   0   4  11    0.46    1.28
   0  -4  11   -0.48    1.33
   0  -4 -11    2.33    1.65
   0   4 -11    0.27    1.51
   0  -4 -11    4.50    2.10
   0  -4 -11    1.42    1.40
   0  -4 -11    1.41    2.11
   0   4  11    0.39    1.68
   0   4 -11    1.20    1.94
   0   4 -11    0.41    1.14
   0   4 -11    1.30    1.63
   0   4 -11    0.61    1.40
   0  -4  11    0.12    1.12
   0   4 -11    1.32    1.55
   0  -4 -12   49.72    6.51
   0  -4 -12   51.97    6.14
   0  -4 -12   54.21    6.20
   0   4  12   54.26    6.30
   0  -4  12   54.72    5.90
   0  -4 -12   48.07    7.24
   0   4  12   52.87    6.20
   0   4 -12   56.67    6.65
   0   4 -12   53.50    5.97
   0   4 -12   57.42    8.02
   0   4 -12   48.36    5.91
   0  -4 -12   52.52    8.00
   0  -4  12   55.93    5.95
   0   4 -12   58.13    7.90
   0   4 -12   53.98    6.62
   0  -4 -12   46.38    6.33
   0   4 -12   49.47    6.83
   0   4  13  343.26   16.13
   0   4 -13  374.09   17.97
   0   4 -13  355.36   15.85
   0   4 -13  359.81   21.03
   0  -4 -13  361.49   20.60
   0   4 -13  347.43   16.11
   0  -4 -13  331.36   16.98
   0   4 -13  359.21   18.54
   0  -4 -13  319.98   16.99
   0  -4  13  338.09   15.71
   0   4 -13  371.81   20.58
   0  -4 -13  325.37   20.42
   0   4 -13  362.63   18.04
   0   4 -14   58.13    7.22
   0   4 -14   66.56    6.89
   0   4 -14   64.17    9.21
   0  -4 -14   58.92    8.78
   0   4 -14   64.46    7.16
   0  -4 -14   56.86    7.45
   0   4 -14   58.59    7.74
   0  -4 -14   56.44    7.24
   0  -4 -14   56.02    9.07
   0  -4  14   60.93    6.80
   0   4 -14   67.42    9.36
   0   4 -14   60.26    7.49
   0   4 -15  300.03   17.05
   0   4 -15  308.80   15.08
   0  -4 -15  291.77   20.00
   0   4 -15  300.35   20.63
   0   4 -15  294.57   15.34
   0  -4  15  306.21   17.26
   0  -4 -15  312.26   17.55
   0  -4 -15  293.87   16.23
   0   4 -15  292.30   17.68
   0   4  15  291.58   16.62
   0  -4  15  290.37   15.11
   0  -4 -15  286.33   20.17
   0   4 -15  306.47   17.44
   0  -4  16   45.51    6.94
   0  -4 -16   30.62    6.21
   0   4 -16   43.87    6.50
   0   4 -16   42.96    5.43
   0   4 -16   37.25    7.29
   0  -4 -16   43.32    8.04
   0   4 -16   40.16    5.70
   0  -4 -16   45.17    6.74
   0   4 -16   39.52    6.63
   0  -4  16   44.56    5.80
   0   4  16   36.17    6.07
   0  -4 -16   40.64    7.87
   0   4 -16   50.73    7.02
   0  -4 -16   33.82    6.76
   0  -4 -17  100.37   10.04
   0  -4 -17  100.19    9.70
   0   4 -17  125.04   10.63
   0   4 -17  103.10    8.08
   0   4 -17  106.99   12.16
   0  -4 -17  100.67   11.52
   0   4 -17  104.47    8.50
   0   4 -17  102.61    9.78
   0   4  17  111.51    9.99
   0  -4  17  112.08   10.21
   0  -4 -17  113.94   12.28
   0  -4  17  105.44    8.75
   0   4  17  111.26    9.89
   0   4 -17  113.24   10.30
   0  -4 -18    8.04    3.54
   0   4 -18    5.59    2.86
   0  -4  18    8.83    2.93
   0   4  18    6.41    2.65
   0   4 -18    8.20    2.93
   0   4 -18    7.82    2.70
   0  -4 -18    5.95    2.61
   0   4  18    7.69    2.69
   0  -4 -18    8.48    3.39
   0   4 -18    9.63    3.12
   0  -4 -18    6.72    2.75
   0   4 -18    7.39    2.72
   0  -4 -19    6.66    3.13
   0   4 -19    7.49    3.10
   0   4  19    6.73    2.59
   0  -4  19    6.49    2.45
   0   4 -19    7.81    2.51
   0  -4 -19    5.12    2.07
   0   4  19   10.25    2.75
   0  -4 -19    8.89    3.07
   0  -4 -19    3.95    2.29
   0   4 -19    8.56    2.69
   0   4 -19    7.62    2.25
   0  -4 -20    9.53    3.23
   0   4 -20   12.43    3.65
   0   4  20   11.16    2.57
   0  -4 -20    4.52    1.93
   0   4 -20   11.05    2.49
   0  -4 -20    5.86    2.43
   0   4 -20   11.24    2.59
   0   4  20   10.61    2.65
   0  -4  20   10.98    2.79
   0   4 -20    5.28    1.89
   0   6   0 9026.32   54.29
   0   6   0 8208.46   48.55
   0   6   1  307.69    8.31
   0   6  -1  318.54    8.44
   0  -6   1  334.86    8.21
   0   6  -1  317.06    6.79
   0   6  -2  149.39    5.89
   0  -6   2  159.75    5.73
   0   6  -2  163.57    4.83
   0  -6   3 1861.17   21.69
   0   6   3 1933.52   22.85
   0   6  -3 1764.32   22.66
   0  -6   3 1967.56   17.75
   0   6  -3 1802.16   18.30
   0   6   4  160.37    6.61
   0  -6   4  149.26    6.20
   0  -6   4  152.01    4.77
   0  -6   5 1823.96   24.11
   0   6   5 1853.46   24.93
   0  -6   5 1854.10   19.42
   0  -6   6  716.13   15.57
   0  -6   6  734.66   12.66
   0  -6   7  923.89   18.98
   0  -6  -7  957.50   19.22
   0   6   7  904.79   19.52
   0  -6  -7  970.52   19.46
   0  -6   7  944.39   15.71
   0  -6  -8    7.00    2.31
   0  -6  -8    2.88    1.31
   0   6   8    4.06    1.29
   0  -6  -8    3.55    1.31
   0  -6   8    4.29    1.48
   0   6  -8    1.94    1.25
   0   6  -8    8.20    2.22
   0   6  -8    2.51    1.53
   0   6   8    4.38    1.93
   0   6  -8    2.70    1.68
   0   6  -8    3.02    2.24
   0   6  -8    2.00    1.46
   0  -6   8    4.48    1.25
   0   6  -8    2.99    1.39
   0   6   8    2.77    1.11
   0   6  -9  142.15   11.08
   0  -6   9  138.57    8.43
   0   6   9  136.02    8.63
   0  -6  -9  139.13    8.28
   0   6  -9  136.50    9.22
   0   6  -9  137.15    8.76
   0  -6  -9  127.86    8.88
   0  -6  -9  136.18    9.68
   0   6   9  144.37   10.05
   0   6  -9  151.28   10.60
   0   6  -9  156.34   11.76
   0  -6   9  143.45    7.02
   0  -6  -9  135.70    8.15
   0   6  -9  151.04    9.35
   0   6  -9  143.06    9.32
   0  -6  -9  123.76    8.04
   0   6 -10  485.70   21.40
   0  -6  10  460.22   15.82
   0  -6 -10  473.89   16.68
   0  -6  10  488.93   16.48
   0   6  10  464.85   17.23
   0   6 -10  502.99   18.89
   0   6 -10  487.39   17.33
   0  -6 -10  467.04   18.09
   0  -6 -10  464.54   19.19
   0   6  10  480.52   18.67
   0   6 -10  453.70   19.53
   0   6 -10  479.49   22.05
   0  -6 -10  465.44   16.41
   0   6 -10  456.40   17.16
   0   6 -10  483.45   18.27
   0  -6 -10  419.41   15.71
   0   6 -11    5.38    2.12
   0   6 -11    5.95    1.98
   0  -6  11    6.12    2.42
   0  -6 -11    7.57    3.99
   0   6  11    4.57    2.15
   0  -6  11    2.82    1.55
   0  -6 -11    3.25    1.74
   0  -6 -11    2.24    1.51
   0  -6 -11    2.71    1.72
   0  -6 -11    7.59    3.10
   0   6  11    7.91    2.62
   0   6 -11    4.41    2.92
   0   6 -11    4.11    1.94
   0  -6 -11    5.62    2.90
   0   6 -11    5.57    2.96
   0   6 -11    6.39    2.73
   0   6  12   27.08    5.12
   0  -6 -12   30.05    5.25
   0   6 -12   28.94    5.16
   0   6 -12   26.31    4.38
   0   6 -12   28.29    4.93
   0  -6 -12   32.18    5.85
   0   6  12   25.97    4.68
   0   6 -12   31.02    6.32
   0  -6  12   31.07    4.48
   0  -6 -12   28.78    6.46
   0  -6 -12   22.71    4.84
   0   6 -12   26.92    5.25
   0   6 -12   30.40    4.77
   0   6  13  164.93   11.84
   0   6 -13  176.37   11.64
   0   6 -13  159.72   14.40
   0   6 -13  164.77   12.05
   0   6 -13  164.95   11.15
   0   6 -13  166.32   12.30
   0   6 -13  157.22   12.70
   0  -6 -13  145.22   11.34
   0  -6  13  167.94   10.75
   0  -6 -13  150.04   14.25
   0  -6  13  176.30   12.34
   0  -6 -13  168.43   12.42
   0   6  14  604.92   22.81
   0   6 -14  612.36   22.37
   0  -6 -14  695.53   30.38
   0   6 -14  620.69   29.58
   0   6 -14  664.47   24.93
   0   6 -14  634.53   22.28
   0   6 -14  675.43   25.66
   0  -6 -14  612.73   23.36
   0   6 -14  598.30   25.70
   0  -6  14  624.71   21.52
   0  -6 -14  582.90   28.61
   0  -6 -14  598.37   24.34
   0  -6  14  602.49   23.91
   0   6  15  258.77   14.54
   0   6 -15  272.67   16.09
   0   6 -15  265.29   14.24
   0   6 -15  253.50   19.30
   0  -6 -15  246.03   18.55
   0   6  15  273.56   16.23
   0  -6 -15  246.92   18.71
   0  -6  15  259.17   13.65
   0   6 -15  248.90   16.77
   0  -6 -15  232.73   14.21
   0   6 -15  254.97   15.80
   0  -6  15  270.99   16.13
   0  -6 -15  280.16   16.57
   0   6 -15  241.97   13.91
   0   6 -16    8.10    2.81
   0  -6  16    7.46    3.39
   0   6 -16    2.87    2.24
   0  -6 -16    5.16    3.37
   0  -6 -16    6.58    3.49
   0   6  16    5.71    2.51
   0   6 -16    6.68    2.88
   0  -6 -16    6.12    3.15
   0   6 -16    8.86    3.03
   0   6 -16    3.76    2.08
   0  -6 -16    6.47    2.89
   0   6 -16    5.32    2.85
   0  -6 -16    5.58    2.74
   0   6 -16    6.39    2.45
   0  -6 -17  492.33   21.64
   0  -6 -17  510.54   21.70
   0   6 -17  588.37   22.79
   0   6 -17  572.76   19.34
   0  -6 -17  591.40   27.18
   0   6 -17  561.33   21.55
   0   6 -17  545.80   27.54
   0   6  17  567.86   22.57
   0  -6 -17  581.98   26.91
   0   6 -17  560.82   23.14
   0   6 -17  609.16   23.58
   0  -6  17  591.76   22.83
   0  -6 -17  587.24   23.28
   0   6  17  546.17   21.08
   0   6 -17  598.90   20.25
   0   6 -18   -0.98    1.49
   0   6  18    1.35    1.57
   0  -6  18   -2.34    1.81
   0   6 -18    2.32    2.70
   0  -6 -18    1.51    2.21
   0   6 -18    1.09    1.29
   0   6 -18    0.76    1.53
   0   6 -18    0.20    1.42
   0  -6 -18    0.53    1.57
   0   6 -18    1.97    2.49
   0  -6 -18    0.04    2.08
   0   6  18    1.46    1.54
   0   6 -18   -0.49    1.27
   0  -6 -18    0.10    1.24
   0   6 -19   93.31    7.96
   0  -6 -19   57.52    6.69
   0   6 -19   89.37    7.23
   0  -6 -19   83.08    8.98
   0   6 -19   92.46    9.71
   0   6  19   91.90    7.61
   0  -6 -19   95.33    9.18
   0  -6  19   87.61    7.67
   0   6  19   83.56    6.96
   0  -6 -19   58.01    6.68
   0   6 -19   87.76    7.49
   0   6 -20   67.83    5.83
   0  -6 -20   32.38    4.44
   0   6  20   71.27    5.87
   0  -6 -20   59.95    6.78
   0   6 -20   62.61    7.07
   0  -6  20   59.91    5.41
   0   6 -20   65.15    5.61
   0  -6 -20   36.14    4.66
   0  -8   0 1287.50   20.37
   0   8   0 1286.80   17.84
   0  -8   1  647.88   13.89
   0  -8  -1  671.10   15.01
   0   8  -1  639.68   11.93
   0  -8   2 1554.85   22.00
   0   8  -2 1468.00   18.50
   0  -8   3 1283.37   20.12
   0   8  -3 1183.30   16.47
   0  -8   4 3389.43   35.62
   0   8   4 3587.33   37.98
   0  -8   5  656.64   15.26
   0   8   5  635.18   15.86
   0  -8   6 1086.14   15.58
   0   8  -6 1014.36   22.73
   0   8  -6 1069.19   23.85
   0   8  -6 1025.19   28.49
   0   8  -6 1058.83   27.67
   0  -8  -6 1047.02   23.99
   0   8   6 1047.67   21.60
   0  -8   6 1116.51   21.24
   0   8  -6 1006.72   22.25
   0  -8   7  293.25   11.32
   0   8  -7  295.01   12.94
   0  -8  -7  300.11   13.36
   0   8   7  284.25   13.90
   0   8  -7  299.17   12.68
   0  -8   7  302.20    8.39
   0   8  -7  286.09   15.55
   0   8  -7  323.38   13.67
   0   8   7  293.14   11.94
   0   8  -7  285.79   12.96
   0   8  -7  289.31   14.60
   0   8  -8  155.30    9.72
   0   8  -8  156.14    9.33
   0   8   8  146.95    9.82
   0  -8   8  151.70    8.49
   0  -8  -8  151.72    8.69
   0   8   8  157.97    9.26
   0   8  -8  155.61    9.89
   0  -8   8  145.61    8.84
   0  -8  -8  150.98    9.86
   0   8   8  157.16   10.79
   0   8   8  138.42    9.68
   0   8  -8  157.78   12.02
   0   8  -8  144.45    9.61
   0  -8  -8  129.45    8.02
   0  -8  -8  158.08    8.99
   0   8  -8  155.03    9.50
   0   8   8  147.78    7.83
   0   8  -8  146.03   10.81
   0   8  -9 1299.25   29.79
   0   8  -9 1233.02   28.16
   0   8  -9 1300.76   30.41
   0   8   9 1177.28   30.04
   0  -8  -9 1232.98   26.36
   0  -8   9 1224.07   26.16
   0   8   9 1192.39   27.80
   0   8  -9 1309.64   33.96
   0   8   9 1177.87   30.69
   0  -8  -9 1231.74   26.51
   0   8  -9 1224.48   28.29
   0   8  -9 1255.61   36.41
   0   8  -9 1258.64   29.83
   0  -8  -9 1170.49   25.38
   0  -8   9 1183.50   27.55
   0  -8  -9 1304.65   30.35
   0   8   9 1163.29   30.03
   0   8 -10   25.73    4.43
   0   8 -10   29.95    4.56
   0   8 -10   25.77    4.51
   0  -8 -10   29.08    4.87
   0   8 -10   23.22    4.85
   0   8  10   24.43    4.65
   0   8  10   23.20    4.39
   0  -8  10   24.09    4.08
   0   8  10   30.27    5.12
   0   8 -10   23.36    5.27
   0   8 -10   21.31    3.93
   0   8 -10   24.96    4.39
   0  -8 -10   24.13    4.07
   0  -8  10   27.20    4.14
   0  -8 -10   28.79    4.47
   0   8  10   29.17    4.58
   0  -8 -11  430.85   19.03
   0  -8  11  431.74   18.27
   0   8 -11  454.82   21.55
   0   8  11  448.00   19.92
   0  -8 -11  403.52   18.75
   0   8 -11  459.60   19.22
   0   8 -11  446.93   18.14
   0   8 -11  458.81   19.56
   0   8 -11  442.77   23.44
   0  -8 -11  405.34   17.10
   0   8 -11  454.08   18.44
   0  -8 -11  430.49   22.79
   0   8 -11  453.16   19.47
   0  -8 -12   57.77    8.99
   0   8 -12   77.11    9.05
   0  -8 -12   60.60    7.53
   0   8 -12   67.18    8.06
   0   8 -12   74.39    7.59
   0   8 -12   70.22    9.87
   0   8 -12   70.19    7.88
   0   8 -12   68.52    8.00
   0   8  12   65.24    7.95
   0   8 -12   75.38    7.60
   0  -8  12   69.10    7.68
   0  -8 -12   67.73    7.91
   0  -8 -13  243.54   18.25
   0  -8 -13  227.18   14.30
   0   8 -13  262.70   17.37
   0   8 -13  244.86   15.33
   0   8  13  255.80   15.35
   0   8 -13  265.68   14.44
   0   8 -13  270.62   15.87
   0   8 -13  243.81   18.61
   0   8 -13  246.50   15.12
   0   8  13  246.12   15.39
   0   8 -13  275.81   15.05
   0  -8 -13  248.52   15.48
   0  -8  13  245.36   14.77
   0  -8 -14  940.24   36.43
   0   8 -14 1002.71   34.20
   0  -8 -14  955.72   29.54
   0   8 -14 1036.70   31.92
   0   8 -14  993.13   28.63
   0   8 -14 1042.96   39.38
   0   8 -14 1009.28   30.99
   0   8 -14 1019.22   31.07
   0   8  14  985.59   30.62
   0   8 -14 1015.96   29.23
   0  -8 -14  990.17   31.75
   0  -8  14  998.34   30.03
   0  -8 -15   88.00   11.02
   0   8 -15   87.58    9.85
   0   8  15   89.03    8.97
   0  -8 -15   97.20    9.84
   0  -8  15   89.91    8.90
   0   8 -15   97.41   12.06
   0  -8 -15   87.44   10.90
   0   8 -15   94.49    9.24
   0   8 -15   89.19    9.20
   0   8 -15   88.27    8.27
   0   8 -15  100.12    9.52
   0   8 -15   91.54    8.63
   0   8 -16  371.41   15.90
   0   8 -16  420.16   17.66
   0   8  16  382.94   17.56
   0   8 -16  421.16   19.14
   0  -8 -16  439.11   23.81
   0   8 -16  430.25   24.60
   0   8 -16  423.69   19.57
   0   8 -16  407.28   17.16
   0   8  16  418.96   19.71
   0  -8 -16  393.56   22.56
   0   8 -16  399.72   19.37
   0   8  16  374.29   17.10
   0  -8 -16  438.60   20.41
   0  -8  16  430.03   19.19
   0   8 -16  403.71   20.87
   0   8 -17  140.51    9.49
   0   8 -17  142.97   13.47
   0  -8 -17  141.31   12.74
   0   8 -17  140.89   10.44
   0   8 -17  150.54   11.06
   0  -8 -17  111.68    9.95
   0  -8 -17  104.47    9.49
   0   8 -17  145.85    9.67
   0  -8 -17  132.54   12.58
   0   8  17  139.48   10.90
   0   8 -17  145.11   11.13
   0  -8 -17  155.17   11.48
   0  -8  17  146.81   10.63
   0   8  17  122.69    9.17
   0   8 -17  150.40   12.05
   0  -8  18    3.63    2.03
   0   8  18    4.72    2.21
   0   8 -18    3.80    1.87
   0  -8 -18    1.59    1.47
   0   8 -18    3.55    2.39
   0   8 -18    4.23    2.03
   0   8 -18    3.75    1.94
   0   8 -18    5.22    2.27
   0  -8 -18    3.26    2.05
   0  -8 -18    3.11    1.67
   0   8  18    2.05    1.59
   0  -8 -18    2.41    2.20
   0   8 -18    1.82    2.24
   0  -8 -18    5.19    2.80
   0   8 -18   -0.06    1.31
   0  -8 -19   45.33    5.23
   0   8 -19   93.03    7.36
   0   8  19   88.20    7.09
   0  -8 -19   85.09    7.98
   0  -8 -19   43.83    5.00
   0   8 -19   91.20    7.05
   0  -8  19   81.31    6.44
   0   8 -19   83.62    6.60
   0  -8 -19   78.66    8.15
   0   8 -19   82.92    8.58
   0 -10   0 6623.25   58.84
   0 -10   1 1066.63   21.07
   0 -10  -1 1044.02   21.54
   0 -10  -2 8110.28   69.59
   0 -10   2 8267.16   66.34
   0 -10   3  215.00    9.35
   0  10  -3  207.50   10.09
   0  10  -3  210.52   10.57
   0  10   3  207.59   10.18
   0  10   3  203.60   10.65
   0  10  -3  202.24   12.86
   0  10  -4  171.56    9.65
   0  10  -4  174.37    8.85
   0  10  -4  173.17    9.39
   0  10   4  168.60    8.59
   0 -10   4  171.65    8.45
   0  10  -4  155.63    9.31
   0  10  -4  156.21   12.12
   0  10   4  183.42    9.79
   0  10   4  176.48   10.23
   0  10  -4  143.31   11.41
   0  10  -4  180.02    9.49
   0  10  -5   73.78    6.23
   0 -10  -5   54.18    5.79
   0  10  -5   64.73    5.56
   0  10   5   57.00    6.01
   0  10  -5   53.18    5.58
   0  10  -5   59.88    5.71
   0 -10   5   55.40    5.04
   0  10   5   57.96    5.25
   0  10  -5   52.59    7.05
   0  10  -5   57.95    5.92
   0  10   5   59.82    5.68
   0  10  -5   56.22    5.47
   0  10  -5   42.51    6.64
   0  10  -5   71.11    5.98
   0  10  -6   26.74    4.09
   0  10  -6   24.25    4.81
   0  10  -6   29.98    4.07
   0  10   6   31.10    4.28
   0  10  -6   25.96    4.00
   0 -10  -6   26.21    4.11
   0  10  -6   31.21    4.32
   0  10   6   29.73    4.46
   0  10  -6   29.56    4.14
   0  10  -6   28.02    4.21
   0  10   6   24.51    4.38
   0  10  -6   30.13    5.41
   0 -10   6   26.36    3.50
   0  10   6   35.94    4.25
   0 -10  -6   27.29    3.56
   0  10  -6   26.58    3.99
   0  10   7  630.27   19.34
   0 -10   7  641.30   18.11
   0  10  -7  643.41   20.04
   0  10  -7  652.85   19.66
   0  10  -7  644.32   24.37
   0  10  -7  644.56   20.59
   0  10   7  696.67   22.45
   0 -10  -7  663.33   21.10
   0  10  -7  594.58   19.00
   0  10   7  636.98   22.52
   0  10   7  721.57   23.29
   0  10  -7  644.31   20.95
   0  10  -7  640.87   25.58
   0 -10  -7  626.53   17.91
   0  10   7  680.30   20.09
   0  10  -7  612.23   18.96
   0  10  -7  656.24   20.29
   0  10  -8  549.21   22.94
   0  10  -8  539.71   19.12
   0  10  -8  558.13   18.76
   0  10  -8  534.13   19.52
   0  10   8  546.22   20.76
   0 -10  -8  535.10   19.61
   0 -10  -8  545.26   17.81
   0  10   8  537.06   18.74
   0 -10   8  531.86   17.25
   0  10   8  516.19   20.94
   0  10  -8  527.88   17.87
   0  10  -8  564.42   20.23
   0  10  -8  519.01   23.71
   0  10  -8  520.04   18.81
   0 -10  -8  539.34   17.66
   0  10   8  565.14   21.07
   0 -10  -8  508.99   16.45
   0  10  -9   38.15    5.43
   0  10  -9   42.01    5.35
   0 -10  -9   39.39    5.49
   0  10  -9   34.87    5.29
   0  10   9   35.01    5.64
   0 -10   9   39.40    4.90
   0  10   9   33.58    5.56
   0  10   9   38.53    5.76
   0  10  -9   35.61    6.68
   0  10   9   40.33    5.30
   0 -10   9   38.17    4.73
   0 -10  -9   37.52    4.93
   0 -10  -9   32.62    4.66
   0  10  -9   35.38    5.08
   0  10  -9   37.73    6.15
   0  10  -9   36.21    5.13
   0  10  10  204.23   13.39
   0  10 -10  201.02   12.75
   0  10 -10  208.25   12.42
   0  10  10  202.82   13.45
   0  10 -10  208.64   13.25
   0  10 -10  206.04   16.02
   0  10 -10  219.77   13.02
   0  10 -10  208.94   13.28
   0  10  10  228.13   14.69
   0  10 -10  195.78   14.77
   0 -10  10  221.38   12.08
   0 -10 -10  222.72   13.83
   0 -10 -11  239.05   14.84
   0 -10  11  235.73   13.23
   0  10 -11  209.88   13.83
   0  10 -11  221.35   13.27
   0  10 -11  217.24   14.06
   0  10 -11  214.42   16.88
   0  10 -11  224.36   13.51
   0  10  11  212.11   14.51
   0  10 -11  216.94   15.76
   0  10 -11  207.97   13.34
   0 -10  12  312.86   15.67
   0 -10 -12  303.05   16.98
   0 -10 -12  274.42   19.66
   0  10  12  308.37   17.86
   0  10 -12  293.97   18.93
   0  10 -12  305.93   20.74
   0  10 -12  327.04   17.47
   0  10 -12  294.39   16.65
   0  10 -12  325.65   16.35
   0  10 -12  304.35   16.56
   0  10 -12  294.37   15.65
   0  10 -13   36.77    6.20
   0  10 -13   44.60    6.22
   0  10 -13   38.67    6.12
   0  10 -13   38.32    6.85
   0  10  13   25.04    5.81
   0 -10 -13   35.73    6.23
   0 -10 -13   32.84    6.69
   0 -10  13   39.52    5.67
   0  10  13   32.98    5.81
   0  10 -13   36.45    7.42
   0  10 -13   43.41    6.46
   0  10 -13   38.96    5.87
   0 -10 -13   37.02    5.98
   0 -10 -14  137.08   13.77
   0  10 -14  134.11   11.10
   0  10 -14  143.40   10.72
   0  10  14  139.85   11.67
   0  10 -14  124.66   10.24
   0  10 -14  138.44   14.04
   0  10 -14  128.56   11.04
   0  10  14  128.82   10.98
   0  10 -14  133.48   11.32
   0 -10 -14  137.58   11.65
   0 -10  14  131.60   10.19
   0  10 -14  130.02   12.73
   0 -10 -15    3.40    1.97
   0 -10 -15    7.22    3.87
   0  10 -15    6.93    2.97
   0  10 -15    5.12    2.58
   0  10 -15    4.67    2.21
   0  10 -15    3.68    2.28
   0 -10  15    4.42    2.27
   0  10  15    4.59    2.40
   0 -10 -15    6.71    3.59
   0  10 -15    5.01    2.96
   0  10 -15    4.77    2.39
   0  10 -15    7.45    2.90
   0  10 -15    5.78    2.70
   0 -10 -16    1.24    1.94
   0  10  16    1.51    2.13
   0 -10 -16   -0.41    2.34
   0  10 -16    1.87    2.28
   0  10 -16   -0.20    1.32
   0  10 -16   -1.35    1.71
   0  10 -16    0.21    1.38
   0 -10  16    1.92    2.09
   0  10  16    0.14    1.59
   0  10 -16    2.95    2.50
   0 -10 -16    0.72    1.58
   0  10 -16   -0.98    1.64
   0  10 -16   -1.28    1.78
   0  10 -16    0.29    1.56
   0 -10 -17   89.70    8.53
   0  10 -17  184.93   11.53
   0 -10 -17   89.37    8.72
   0  10 -17  183.55   10.40
   0 -10 -17  158.63   13.06
   0  10 -17  192.52   11.64
   0  10 -17  170.82   14.43
   0 -10 -17  168.13   11.56
   0 -10  17  172.37   10.36
   0  10  17  175.75   11.62
   0 -10 -17  158.78   12.84
   0  10 -17  185.13   11.94
   0  10 -17  134.18    8.36
   0  10 -17  155.61    9.55
   0 -10 -18   56.41    6.32
   0 -10 -18   59.41    6.26
   0  10 -18  153.50    9.57
   0  10 -18  144.99    8.27
   0  10 -18  156.96   12.27
   0 -10 -18  128.50   10.64
   0 -10  18  128.58    7.84
   0 -10 -18  143.91    9.71
   0  10 -18  135.22    9.30
   0  10 -18  154.77    9.44
   0 -10 -18  133.19   10.48
   0  10  18  145.89    9.65
   0  10  19   14.61    2.77
   0 -10 -19   10.21    2.83
   0 -10 -19    1.97    1.44
   0 -10 -19    1.85    1.26
   0  10 -19   15.29    3.43
   0 -10 -19    8.29    2.59
   0  12   0   11.94    3.80
   0  12   0   13.44    3.23
   0 -12   0   20.70    3.82
   0 -12   0   18.59    2.95
   0  12   0   19.26    3.08
   0  12   0   10.37    3.91
   0  12   0   21.45    3.88
   0  12   0   21.65    3.67
   0  12   0   20.74    3.76
   0  12   1   57.65    6.23
   0  12  -1   63.11    6.29
   0  12  -1   58.32    6.23
   0  12   1   56.42    5.84
   0 -12   1   57.09    5.20
   0  12   1   55.76    5.26
   0  12  -1   58.55    5.47
   0  12  -1   57.86    6.36
   0  12   1   58.10    6.42
   0 -12  -1   55.04    5.04
   0  12  -1   50.15    5.25
   0 -12   1   63.40    6.31
   0  12   1   19.72    6.22
   0  12  -1   39.05    6.27
   0  12  -1   38.40    5.78
   0  12   1   23.52    5.99
   0  12  -2   79.62    6.71
   0 -12  -2   66.33    6.57
   0 -12   2   67.50    6.26
   0  12  -2   62.91    9.08
   0 -12  -2   72.42    5.71
   0  12  -2   69.47    6.04
   0  12  -2   60.92    7.06
   0  12   2   71.76    7.16
   0  12  -2   67.52    6.94
   0  12  -2   60.50    6.68
   0  12   2   72.72    6.65
   0  12  -2   73.74    7.01
   0  12   2   80.23    7.42
   0  12  -2   73.89    6.77
   0  12   3  255.09   11.58
   0 -12   3  254.78   11.94
   0  12  -3  236.79   16.51
   0 -12  -3  262.18   11.02
   0  12  -3  260.27   11.52
   0  12  -3  230.28   13.18
   0  12  -3  244.76   13.23
   0  12   3  231.14   12.80
   0  12  -3  253.58   13.12
   0  12   3  258.79   12.66
   0  12  -3  259.17   13.06
   0  12  -3  263.67   12.90
   0  12   3  248.60   13.14
   0  12   4    7.52    2.15
   0 -12   4    4.77    1.77
   0  12  -4    3.38    1.56
   0  12   4    8.96    2.57
   0  12  -4    7.61    2.23
   0  12  -4    3.59    2.61
   0 -12  -4    4.90    1.66
   0  12  -4    4.48    2.12
   0  12  -4    4.81    2.07
   0  12  -4    5.80    2.35
   0  12   4    5.18    2.15
   0  12  -4    6.62    2.25
   0  12   5  216.65   12.77
   0  12  -5  209.03   11.52
   0 -12  -5  207.88   11.80
   0  12  -5  211.45   11.08
   0  12  -5  214.93   12.43
   0 -12   5  216.43   11.08
   0  12   5  223.55   11.37
   0  12  -5  214.11   11.83
   0  12  -5  187.84   14.88
   0 -12  -5  196.07    9.95
   0  12  -5  207.57   11.75
   0  12  -5  220.56   12.65
   0  12   5  214.39   11.97
   0  12  -5  215.49   12.15
   0  12  -6  191.64   15.31
   0  12  -6  248.10   12.89
   0  12  -6  242.21   12.11
   0  12  -6  261.69   13.77
   0  12   6  237.74   13.54
   0  12  -6  212.19   12.31
   0 -12   6  213.21   11.25
   0  12   6  242.00   12.33
   0  12   6  217.09   13.57
   0  12  -6  217.69   12.02
   0  12  -6  227.15   13.09
   0  12   6  235.94   12.60
   0  12  -6  219.04   16.01
   0  12  -6  226.86   12.51
   0 -12  -6  229.79   12.96
   0 -12  -6  230.99   11.08
   0  12  -7    1.11    1.31
   0  12  -7    3.90    2.64
   0  12   7    3.69    2.23
   0  12  -7    2.43    1.44
   0  12  -7    1.66    1.39
   0 -12  -7    4.78    2.48
   0 -12   7    4.22    1.98
   0  12   7    3.53    1.86
   0  12   7    4.37    2.23
   0  12   7    3.75    2.01
   0  12   7    3.06    2.29
   0  12  -7    2.29    2.43
   0 -12  -7    3.13    2.01
   0  12  -7    2.72    1.44
   0  12  -7    4.18    2.12
   0  12  -7    5.38    2.46
   0  12  -8  899.86   26.40
   0  12  -8  960.46   26.44
   0  12  -8  935.70   27.73
   0  12   8  885.40   27.87
   0 -12  -8  945.99   28.11
   0  12  -8  824.36   32.05
   0  12   8  872.55   29.23
   0  12  -8  873.36   24.74
   0  12   8  898.31   25.54
   0  12  -8  916.60   34.12
   0  12  -8  870.62   26.98
   0 -12   8  784.52   22.99
   0 -12  -8  850.13   24.39
   0  12  -8  901.34   26.47
   0  12   8  837.46   24.22
   0 -12  -8  842.27   24.26
   0  12   8  913.69   28.76
   0 -12  -9   13.01    3.68
   0  12  -9    8.05    3.94
   0  12  -9   13.82    3.50
   0  12  -9   14.54    3.30
   0  12   9   13.47    3.83
   0  12   9   12.86    3.77
   0  12   9    8.65    3.31
   0  12  -9   15.08    4.81
   0  12  -9   14.46    3.36
   0  12  -9   14.01    3.49
   0  12  -9   10.44    2.98
   0  12  -9   13.63    3.71
   0 -12 -10  122.67   10.72
   0  12 -10  125.57   10.38
   0  12 -10  129.06   10.10
   0  12 -10  121.21   10.52
   0  12  10   99.78   10.15
   0  12 -10  101.19   11.87
   0  12 -10  123.55   10.73
   0  12 -10  113.71   12.66
   0  12 -10  128.33   10.23
   0  12  10  104.35   10.02
   0  12  10  105.46   10.02
   0  12 -11   -0.32    1.49
   0  12  11   -0.04    1.40
   0  12 -11    3.49    3.13
   0  12 -11    0.51    1.97
   0  12 -11   -0.02    1.82
   0  12 -11    1.84    1.81
   0  12 -11    1.22    1.71
   0 -12 -11    0.02    1.77
   0  12 -11   -0.26    1.55
   0  12  12   64.30    8.21
   0  12 -12   69.64    8.11
   0  12 -12   73.85    7.80
   0  12 -12   61.16    9.46
   0  12 -12   66.56    8.01
   0  12 -12   57.55    9.39
   0  12 -12   65.79    7.67
   0 -12 -12   63.02    7.87
   0 -12 -12   66.68    9.57
   0  12 -12   67.39    7.72
   0  12  13   39.67    6.65
   0 -12 -13   45.03    8.15
   0 -12 -13   34.68    5.89
   0  12 -13   50.05    6.81
   0  12  13   43.04    6.88
   0  12 -13   46.66    8.07
   0  12 -13   36.07    7.35
   0  12 -13   44.21    6.55
   0  12 -13   51.67    6.39
   0  12 -13   45.41    6.32
   0  12 -13   42.65    6.50
   0  12  14    1.92    2.20
   0  12 -14    1.89    1.79
   0 -12 -14    4.71    2.97
   0  12 -14    5.63    2.86
   0  12 -14    3.50    3.13
   0  12 -14    4.28    2.38
   0  12 -14    3.42    2.15
   0  12  14    1.11    1.64
   0  12 -14    0.68    2.03
   0  12 -14    2.07    1.91
   0 -12 -14    4.03    2.31
   0  12 -14    3.78    2.35
   0  12 -15  117.66    9.15
   0  12  15  116.81    9.90
   0 -12 -15  111.21   11.36
   0  12 -15  113.76   10.02
   0  12 -15  126.27    9.71
   0 -12 -15  108.21   11.39
   0  12 -15  124.10   12.69
   0  12 -15  118.84   10.16
   0  12 -15  113.65    9.75
   0 -12 -15  109.36    9.96
   0  12  15  125.53   10.53
   0  12 -16    0.41    1.34
   0  12  16    2.56    2.23
   0  12 -16    2.30    2.43
   0 -12 -16    4.87    2.92
   0  12 -16    3.43    1.99
   0  12 -16    0.32    1.39
   0  12 -16    1.88    1.80
   0  12  16    1.69    1.58
   0 -12 -16    1.89    2.45
   0 -12 -16    1.11    1.68
   0  12 -16    2.28    1.79
   0  12  17  139.75    9.52
   0 -12 -17  141.95   10.87
   0 -12 -17   33.69    5.23
   0  12 -17  141.93    9.84
   0  12 -17  158.61    9.27
   0  12  17  131.78    8.45
   0 -12 -17  119.85   10.52
   0  12 -17  154.61   12.38
   0 -12 -17  142.27    9.85
   0  12 -17  148.18    9.52
   0  12 -17  148.86    9.61
   0 -12 -17   41.27    5.47
   0 -12 -18    8.51    2.48
   0  12 -18   45.19    4.29
   0 -12 -18   40.94    5.26
   0  12  18   48.49    5.01
   0 -12 -18   51.38    5.30
   0 -12 -18   38.59    5.39
   0  12 -18   53.83    6.65
   0 -12 -18    7.17    2.34
   0  12 -18   44.83    4.72
   0  14   0  545.31   21.32
   0 -14   0  580.34   18.09
   0  14   0  595.12   21.09
   0  14   0  587.51   21.88
   0  14   0  541.19   22.11
   0  14   0  548.20   21.08
   0  14  -1  605.27   21.46
   0  14  -1  526.20   18.80
   0 -14  -1  573.37   21.27
   0 -14   1  594.66   21.23
   0 -14  -1  590.85   18.12
   0 -14   1  627.35   18.97
   0  14   1  639.05   22.91
   0  14   1  669.98   22.16
   0  14  -1  578.81   21.82
   0  14  -1  592.61   20.85
   0  14  -1  561.50   21.98
   0  14   1  554.05   21.92
   0  14   1  672.02   20.15
   0  14  -1  627.82   19.93
   0  14  -1  587.10   22.26
   0  14  -2   83.30    7.96
   0  14  -2   68.62    6.70
   0  14   2   73.58    6.95
   0 -14   2   57.62    7.04
   0 -14   2   70.78    6.32
   0 -14  -2   77.59    6.54
   0  14  -2   77.40    7.59
   0  14  -2   78.18    7.94
   0  14   2   75.64    7.60
   0  14   2   77.59    8.07
   0  14  -2   68.75    7.71
   0  14   2   83.56    6.79
   0  14  -2   82.71    7.35
   0  14  -2   82.50    8.24
   0  14  -3    8.03    2.56
   0  14  -3    7.53    2.22
   0  14   3   10.70    3.01
   0 -14   3    5.63    2.37
   0  14   3    9.72    2.80
   0 -14  -3    8.01    2.41
   0  14   3    7.45    2.77
   0  14  -3    8.90    2.99
   0  14  -3   11.93    3.14
   0  14  -3    7.43    2.85
   0  14  -3    8.97    2.74
   0  14  -3    9.45    3.07
   0  14  -4   84.63    7.74
   0  14  -4   77.98    8.33
   0  14   4   89.68    8.32
   0  14  -4   86.29    8.50
   0  14  -4   82.67    7.96
   0  14   4   89.56    8.62
   0  14  -4   92.38    8.34
   0  14  -4   88.27    7.67
   0  14  -4   77.58   10.77
   0  14   4   91.22    8.01
   0 -14   4   74.17    7.63
   0  14  -4   91.01    8.67
   0 -14  -4   86.23    6.98
   0  14  -5   17.73    4.01
   0  14  -5   23.28    4.06
   0  14   5   21.73    4.20
   0 -14  -5   16.21    3.70
   0  14  -5   21.85    4.63
   0  14   5   22.37    4.51
   0  14  -5   19.08    3.84
   0  14  -5   18.08    3.75
   0  14  -5   18.94    4.24
   0  14   5   22.24    4.57
   0  14  -5   14.71    4.76
   0 -14   5   15.51    3.65
   0 -14  -5   19.51    3.47
   0  14  -5   18.02    3.87
   0  14  -6   80.02    8.06
   0 -14  -6   75.03    7.99
   0  14   6   77.36    8.37
   0  14   6   73.57    8.76
   0  14  -6   82.63    7.96
   0  14  -6   90.96    8.13
   0  14  -6   75.52   10.54
   0 -14  -6   71.37    6.57
   0  14  -6   78.57    7.81
   0  14   6   76.67    7.87
   0  14  -6   84.81    8.65
   0  14  -6   88.76    8.72
   0  14  -7  102.74    9.40
   0  14  -7   93.36    8.23
   0  14  -7   88.65    8.51
   0  14   7   86.38    9.40
   0  14   7   93.47    9.94
   0  14  -7   82.43   10.72
   0 -14  -7   81.94    7.25
   0  14   7   92.07    8.63
   0  14  -7   88.37    9.01
   0  14  -7   75.23    7.64
   0 -14  -7   88.30    8.84
   0  14  -7   95.57    8.63
   0  14   7   87.08    9.40
   0  14   8  147.79   12.33
   0  14   8  179.75   13.77
   0  14   8  165.96   13.20
   0  14  -8  160.76   15.65
   0  14   8  185.41   12.26
   0  14  -8  175.95   13.09
   0  14  -8  163.94   11.13
   0  14  -8  177.77   11.82
   0 -14  -8  172.82   12.60
   0  14  -8  176.69   12.13
   0  14  -8  177.62   12.68
   0  14   9  114.91   10.86
   0 -14  -9  136.43   11.38
   0  14   9  124.60   11.72
   0  14   9  118.49   11.09
   0  14  -9  126.05   13.64
   0  14  -9  123.77    9.58
   0  14  -9  139.28   11.82
   0  14  -9  136.12   10.53
   0  14  -9  131.53   10.90
   0  14  -9  127.90   10.67
   0  14  -9  125.17   10.98
   0  14  10  138.13   12.05
   0  14 -10  156.33   11.95
   0 -14 -10  156.38   12.36
   0  14  10  161.26   13.32
   0  14 -10  150.42   12.10
   0  14 -10  174.48   12.11
   0  14 -10  161.90   15.73
   0  14 -10  170.49   12.87
   0  14 -10  154.02   11.79
   0  14  10  139.86   11.93
   0  14 -11   25.32    5.05
   0  14 -11   26.50    4.77
   0  14  11   25.61    5.30
   0  14 -11   26.10    6.34
   0  14 -11   24.47    4.90
   0  14 -11   26.32    5.10
   0 -14 -11   21.18    5.63
   0  14 -11   23.20    4.69
   0 -14 -11   23.61    5.00
   0  14 -12   67.31    7.74
   0 -14 -12   62.65    9.12
   0  14 -12   57.84    7.14
   0  14 -12   68.47    7.52
   0  14 -12   61.52    9.72
   0  14 -12   58.03    7.63
   0  14  12   62.29    8.25
   0  14 -12   61.10    7.55
   0 -14 -12   61.63    7.72
   0  14 -13   75.29    7.91
   0 -14 -13   71.60    8.19
   0  14  13   71.66    8.54
   0 -14 -13   55.86    8.53
   0  14 -13   74.91   10.31
   0  14 -13   68.20    7.84
   0  14 -13   75.77    7.84
   0  14 -13   73.78    8.09
   0  14  13   49.00    7.91
   0  14 -13   71.97    7.70
   0  14 -14    7.96    2.50
   0 -14 -14   11.20    3.49
   0 -14 -14    5.88    3.24
   0  14 -14    7.41    2.61
   0  14 -14    9.48    2.76
   0  14  14    7.64    2.95
   0  14 -14    8.07    3.77
   0  14 -14    6.05    2.31
   0  14 -14    8.73    2.97
   0  14  14    4.33    2.80
   0  14 -15    0.93    1.60
   0  14 -15    2.07    1.65
   0  14  15   -0.11    1.36
   0 -14 -15   -0.16    1.53
   0  14 -15   -0.16    2.18
   0  14 -15    0.63    1.48
   0 -14 -15   -1.24    1.73
   0  14  15    0.20    1.11
   0 -14 -15   -1.01    2.00
   0  14 -15    0.62    1.41
   0  14 -15    1.29    1.45
   0  14 -16   18.40    3.19
   0  14  16   16.70    3.29
   0 -14 -16   11.91    3.34
   0  14 -16   18.87    4.31
   0  14 -16   17.56    3.46
   0  14 -16   19.75    3.32
   0  14 -16   18.08    3.65
   0 -14 -16   16.75    3.47
   0  14  16   14.78    3.18
   0 -14 -16   16.04    3.75
   0  14 -16   16.20    3.33
   0 -14 -17   -2.91    1.90
   0  14 -17   23.84    4.60
   0 -14 -17   15.75    3.57
   0 -14  17   17.95    2.73
   0 -14 -17   -0.14    1.46
   0  14  17   22.17    3.31
   0  14 -17   24.60    3.37
   0 -14 -17   29.07    4.07
   0  14 -17   23.57    3.54
   0  16   0    0.31    1.25
   0  16   0    1.30    1.48
   0  16   0    0.88    1.37
   0 -16   0    0.09    1.41
   0 -16   1  425.98   17.04
   0 -16  -1  390.35   15.87
   0  16   1  388.40   19.51
   0  16   1  396.34   18.61
   0  16  -1  397.54   18.68
   0  16  -1  433.92   20.55
   0  16   1  431.48   16.95
   0  16  -1  451.57   18.36
   0  16  -1  344.42   20.23
   0  16  -1  344.43   19.13
   0 -16  -2 1002.42   25.28
   0 -16   2  941.72   25.70
   0  16  -2  769.58   25.69
   0  16   2  896.56   29.76
   0  16  -2  915.03   28.61
   0  16  -2  913.53   29.99
   0  16   2  925.07   28.47
   0  16  -2 1015.82   28.19
   0  16  -2  833.61   30.70
   0  16  -2  846.90   29.25
   0  16  -3   65.58    8.50
   0  16  -3   71.84    7.42
   0  16  -3   74.27    8.00
   0  16   3   70.01    8.46
   0  16   3   76.69    8.14
   0  16  -3   66.66    8.07
   0  16  -3   63.45    7.92
   0  16   3   76.71    8.46
   0  16  -3   76.89    7.81
   0 -16  -3   66.43    6.45
   0 -16   3   64.51    6.69
   0 -16  -4   29.33    5.32
   0  16  -4   28.03    5.60
   0  16  -4   28.92    5.15
   0  16   4   32.45    5.44
   0  16  -4   29.26    5.48
   0  16  -4   35.17    5.64
   0  16  -4   30.72    5.49
   0  16   4   32.93    5.73
   0  16   4   30.00    5.51
   0  16  -4   34.52    5.29
   0 -16   4   31.05    4.76
   0 -16  -4   33.96    4.78
   0 -16  -5   -2.48    2.16
   0  16  -5    1.04    1.75
   0  16  -5    1.28    1.51
   0  16   5    1.64    1.93
   0  16   5    2.74    1.91
   0  16  -5   -0.37    1.58
   0  16  -5   -0.16    1.17
   0  16  -5    0.10    1.60
   0  16  -5    1.92    1.76
   0  16   5    1.31    1.76
   0 -16  -5    2.30    1.91
   0 -16   5    1.11    1.67
   0  16  -6  224.92   14.22
   0 -16  -6  208.10   13.72
   0  16  -6  203.25   14.40
   0  16  -6  227.24   13.55
   0  16   6  220.31   15.53
   0  16  -6  205.00   13.74
   0  16  -6  203.26   13.06
   0  16   6  226.10   14.22
   0  16  -6  228.24   15.31
   0 -16  -6  209.14   11.69
   0  16   6  228.50   15.51
   0  16   6  257.43   16.78
   0  16   7    4.50    2.38
   0  16  -7    2.61    1.64
   0 -16  -7    3.70    2.52
   0  16   7    4.34    2.58
   0  16   7    2.44    1.75
   0  16  -7   -0.26    2.62
   0  16  -7    4.93    2.60
   0  16  -7    1.66    1.91
   0  16   7    3.04    2.21
   0  16  -7    3.15    2.54
   0  16  -7    5.21    2.67
   0  16  -7    5.43    2.72
   0  16  -8  240.53   14.63
   0 -16  -8  237.04   15.14
   0  16   8  237.19   16.12
   0  16   8  231.91   16.16
   0  16  -8  220.12   18.97
   0  16  -8  235.29   15.86
   0  16  -8  219.64   13.28
   0  16  -8  225.64   14.01
   0  16   8  229.79   15.95
   0  16  -8  221.81   14.29
   0  16  -8  223.69   14.98
   0 -16  -9   13.31    3.81
   0  16   9   11.10    3.77
   0  16  -9   11.87    3.55
   0  16   9   12.81    4.14
   0  16   9    9.40    3.46
   0  16  -9    8.41    4.14
   0  16  -9    8.53    3.20
   0  16  -9   10.57    3.04
   0  16  -9   15.22    3.90
   0  16  -9   12.57    3.77
   0  16  -9   12.28    3.70
   0  16  10   84.90    9.38
   0  16 -10  118.50   10.65
   0 -16 -10   93.80   10.80
   0 -16 -10  101.10    9.93
   0  16  10  104.50   10.94
   0  16 -10  110.90   10.35
   0  16 -10  117.72    9.97
   0  16 -10   97.69   12.57
   0  16 -10  100.10   10.13
   0  16 -10  102.42    9.63
   0  16  10   94.57    9.94
   0  16 -11   38.28    5.64
   0  16 -11   36.33    5.49
   0  16  11   30.94    5.73
   0  16 -11   30.61    6.83
   0  16 -11   36.86    5.98
   0  16 -11   32.87    5.61
   0 -16 -11   23.06    5.88
   0  16 -11   39.85    5.98
   0 -16 -11   27.88    5.44
   0  16 -12   53.62    6.75
   0 -16 -12   50.08    6.79
   0  16  12   55.48    7.63
   0 -16 -12   42.40    7.29
   0  16 -12   52.99    8.55
   0  16 -12   47.62    6.68
   0  16 -12   56.80    6.80
   0  16 -12   47.95    6.54
   0  16 -12   52.35    6.55
   0  16 -13   31.56    5.07
   0 -16 -13   33.21    5.43
   0 -16 -13   23.31    5.10
   0  16 -13   33.58    5.12
   0  16 -13   38.85    5.47
   0  16  13   33.19    5.51
   0  16 -13   35.92    6.91
   0  16 -13   33.32    5.39
   0  16 -13   31.10    5.32
   0  16  13   19.66    4.72
   0  16  14  125.15    9.91
   0  16 -14  123.42    8.77
   0  16 -14  122.60    8.91
   0  16 -14  125.54   11.86
   0  16 -14  121.61    9.57
   0 -16 -14  114.60    9.12
   0 -16 -14   84.74    8.62
   0  16  14  102.93    8.09
   0  16  14   73.79    7.66
   0  16 -14  125.69    9.30
   0  16 -14  126.09    9.06
   0  16 -15   20.38    3.54
   0  16 -15   25.04    3.74
   0  16  15   19.93    3.69
   0 -16 -15   10.68    3.31
   0  16 -15   18.76    4.65
   0 -16  15   24.61    3.42
   0 -16 -15   21.96    3.81
   0  16 -15   17.66    3.29
   0  16 -15   25.23    3.68
   0  16 -15   23.41    3.96
   0  16  15   19.52    3.29
   0 -16  16    7.33    1.73
   0  16 -16    7.88    2.13
   0 -16 -16    2.92    1.94
   0 -16 -16    9.07    2.49
   0  16 -16   10.16    2.36
   0  18   0  659.17   24.16
   0  18   0  685.92   27.39
   0  18   0  712.42   26.38
   0 -18   0  705.46   22.66
   0  18   0  767.88   24.22
   0  18  -1   53.58    7.20
   0  18   1   55.33    7.26
   0  18   1   46.25    7.29
   0  18  -1   56.80    7.84
   0  18  -1   59.11    6.92
   0  18   1   53.01    6.17
   0  18   1   46.81    7.00
   0 -18  -1   54.49    6.18
   0 -18   1   59.08    6.58
   0 -18  -2  371.52   16.11
   0 -18   2  378.95   17.01
   0  18  -2  430.73   19.19
   0  18   2  354.12   18.99
   0  18   2  391.71   20.50
   0  18   2  383.70   19.33
   0  18  -2  367.81   20.11
   0  18  -2  387.14   19.20
   0  18   3  154.32   12.41
   0  18  -3  110.24   12.47
   0 -18  -3  155.09   12.46
   0  18  -3  164.32   13.45
   0  18   3  153.00   12.12
   0  18   3  165.70   13.71
   0  18  -3  157.41   12.15
   0  18  -3  124.22   12.42
   0  18   3  174.84   14.21
   0  18  -3  185.06   12.60
   0 -18  -3  162.23   10.62
   0 -18   3  165.80   11.20
   0  18   4    3.16    2.42
   0 -18  -4    5.59    2.84
   0  18   4    3.63    2.24
   0  18  -4    5.15    2.37
   0  18  -4    3.87    3.08
   0  18  -4    1.71    1.86
   0  18   4    6.12    2.85
   0  18  -4    4.73    2.65
   0  18  -4    2.43    1.58
   0  18  -4    1.66    2.09
   0 -18   4    1.89    1.67
   0 -18  -4    4.29    2.50
   0  18  -5   43.83    7.51
   0  18  -5   49.08    6.97
   0  18   5   50.11    7.37
   0  18  -5   49.09    7.45
   0  18   5   53.15    7.21
   0  18  -5   53.74    6.92
   0  18  -5   45.10    7.21
   0 -18  -5   55.17    7.03
   0  18   5   46.87    7.34
   0  18  -5   58.95    7.41
   0 -18  -5   47.77    5.89
   0 -18   5   54.91    6.54
   0  18  -6  333.02   17.55
   0 -18  -6  316.21   17.41
   0  18   6  311.72   18.76
   0  18   6  308.87   18.45
   0  18   6  320.95   19.40
   0  18   6  309.13   17.02
   0  18  -6  320.15   18.90
   0  18  -6  299.91   16.24
   0  18  -6  281.35   17.41
   0  18  -6  308.47   16.64
   0  18  -6  279.07   18.17
   0 -18   6  306.36   15.79
   0  18  -7    0.16    2.05
   0  18   7    0.68    1.43
   0  18  -7   -0.58    1.22
   0  18   7    1.07    1.98
   0 -18  -7    0.70    1.62
   0  18  -7    1.01    1.20
   0  18   7    0.94    1.95
   0  18  -7    0.01    1.45
   0  18  -7    0.85    1.95
   0  18  -7    1.27    2.29
   0  18   7    2.22    2.66
   0 -18   7    0.32    1.55
   0  18  -8  286.22   16.24
   0 -18  -8  287.07   16.38
   0  18   8  268.63   16.87
   0  18   8  288.04   17.88
   0  18  -8  250.78   16.36
   0  18  -8  278.14   15.58
   0  18  -8  274.35   17.18
   0  18  -8  254.94   14.00
   0  18  -8  258.32   15.57
   0  18   8  287.65   17.59
   0 -18   8  282.78   15.06
   0  18   9    2.32    2.19
   0  18   9    4.24    2.91
   0  18  -9    3.80    2.35
   0  18  -9    1.79    2.18
   0  18  -9    2.10    1.33
   0  18  -9    3.61    2.10
   0  18   9    2.54    2.50
   0 -18  -9    2.81    2.48
   0  18  -9    1.75    1.94
   0 -18   9    2.75    1.73
   0  18  10   36.07    5.95
   0  18  10   47.81    7.02
   0  18 -10   42.61    6.66
   0 -18  10   46.79    5.98
   0  18 -10   39.76    6.01
   0  18 -10   48.98    6.29
   0  18  10   39.94    6.13
   0  18 -10   49.74    6.46
   0  18 -10   43.72    5.81
   0 -18 -10   39.00    5.92
   0 -18 -11    0.48    1.74
   0  18 -11   -0.52    1.43
   0  18  11    0.08    1.52
   0  18 -11    1.83    1.87
   0  18 -11    0.81    1.63
   0  18 -11    0.31    1.56
   0  18 -11    0.36    1.50
   0 -18  11    0.26    1.49
   0  18 -12   51.99    6.20
   0  18  12   48.52    6.47
   0  18 -12   45.79    5.35
   0  18 -12   52.26    6.54
   0 -18  12   52.55    5.53
   0  18 -12   43.51    5.61
   0  18  12   34.78    4.59
   0  18 -12   54.24    6.03
   0 -18 -12   43.48    5.68
   0  18 -13    1.46    1.42
   0  18  13    1.54    1.46
   0  18 -13    2.11    1.71
   0 -18  13    1.62    1.37
   0  18 -13    1.66    1.37
   0  18  13    1.75    1.73
   0  18  13    0.79    1.29
   0 -18 -13    0.80    1.50
   0  18  14   33.45    4.48
   0 -18 -14    8.45    3.06
   0  18 -14   33.93    4.58
   0  18  14   14.13    3.18
   0  18 -14   40.91    4.81
   0  18 -14   32.29    4.56
   0 -18  14   32.48    3.91
   0 -18 -14   34.59    4.43
   0 -20   0   64.57    6.79
   0  20   0   64.92    6.76
   0  20   0   66.41    8.63
   0  20   0   69.87    8.28
   0  20   1   72.35    9.37
   0 -20  -1   71.10    6.97
   0 -20   1   68.14    7.11
   0  20   1   53.41    7.33
   0  20  -1   67.70    7.35
   0  20  -1   71.56    8.88
   0  20   1   65.37    7.95
   0  20   1   64.26    8.76
   0  20  -1   69.23    8.17
   0  20   2  146.49   12.07
   0  20  -2  143.81   12.63
   0  20  -2  135.83   11.30
   0 -20  -2  125.60   10.58
   0  20   2  141.15   12.52
   0  20   2  118.20   10.46
   0 -20   2  140.45   10.20
   0 -20  -2  130.85    9.46
   0  20  -2  138.87   10.51
   0  20   3    1.38    1.49
   0  20  -3    1.09    1.78
   0  20   3    0.34    1.42
   0 -20  -3    0.29    1.57
   0  20   3    1.15    1.54
   0  20  -3    1.21    1.65
   0  20  -3    1.70    1.66
   0 -20  -3    1.63    2.04
   0 -20   3    1.38    1.73
   0  20   4  155.60   12.10
   0  20  -4  147.63   11.34
   0  20  -4  149.73   12.86
   0  20  -4  166.95   12.04
   0 -20  -4  139.75   11.02
   0  20   4  156.54   13.37
   0  20   4  152.19   12.10
   0  20   4  172.02   14.18
   0 -20   4  151.45   10.55
   0  20   5  132.06   10.90
   0  20  -5  122.17   10.19
   0  20  -5  134.27   11.92
   0  20  -5  147.58   11.26
   0 -20  -5  125.77   10.28
   0  20   5  122.99   11.46
   0  20   5  121.39   11.02
   0  20   5  137.27   12.36
   0 -20   5  130.98    9.71
   0  20  -6  277.38   15.70
   0 -20  -6  253.11   14.54
   0  20   6  256.81   16.24
   0  20   6  239.74   15.55
   0  20   6  265.17   16.91
   0  20   6  270.42   15.33
   0  20  -6  242.04   16.12
   0  20  -6  254.90   14.30
   0  20  -6  223.71   13.84
   0  20  -6  220.66   14.32
   0 -20   6  252.39   13.55
   0  20  -7    7.98    3.00
   0  20  -7   11.24    3.02
   0  20  -7   10.43    3.11
   0  20   7   10.30    3.39
   0  20  -7   11.26    3.55
   0  20  -7    9.28    3.04
   0  20   7   12.35    3.86
   0 -20  -7   10.85    3.22
   0  20   7   12.43    3.97
   0 -20   7    8.87    2.74
   0  20  -8   -0.18    1.94
   0  20  -8    3.26    2.19
   0  20   8    0.44    1.46
   0  20  -8    0.56    2.13
   0  20  -8   -0.64    1.56
   0 -20  -8   -0.77    1.54
   0  20  -8   -0.06    1.56
   0  20   8    1.42    1.59
   0  20   8   -0.31    1.71
   0 -20   8    1.11    1.30
   0  20  -9   17.32    3.85
   0  20  -9   21.93    4.21
   0  20  -9   19.50    4.47
   0  20  -9   12.37    3.14
   0  20   9   15.93    3.74
   0 -20   9   20.92    3.88
   0  20   9   12.21    3.83
   0 -20  -9   20.60    4.00
   0  20   9   19.92    4.31
   0 -20  10   61.08    5.93
   0  20 -10   65.95    6.93
   0  20  10   56.95    6.71
   0  20 -10   51.17    6.67
   0 -20 -10   53.80    6.09
   0 -20  11    5.61    2.07
   0 -20 -11    4.93    2.23
   0  20 -11    0.30    1.19
   0  20 -11    3.44    1.75
   0  20  11    1.44    1.34
   0  20  11    5.03    2.40
   0 -20  12   11.96    2.37
   0 -20 -12    9.90    2.55
   0  20 -12   11.59    2.55
   0  20  12   11.14    2.88
   0  20 -12    8.52    2.74
   0  22   0  265.66   15.02
   0  22   0  238.28   15.47
   0 -22   0  236.89   11.84
   0  22  -1    2.80    2.39
   0  22   1    1.35    1.77
   0  22  -1   -0.51    1.43
   0  22  -1    2.69    2.26
   0  22   1   -1.64    2.08
   0 -22  -1    3.59    2.08
   0 -22   1    0.68    1.64
   0 -22  -1   -1.18    1.48
   0 -22   1    1.25    1.59
   0  22  -2    9.96    3.52
   0  22   2   13.36    3.62
   0  22  -2   12.67    3.49
   0  22  -2   11.51    4.00
   0  22   2   13.67    3.86
   0  22  -2   10.89    2.69
   0 -22  -2    9.32    3.08
   0 -22   2   14.42    3.19
   0  22   3  216.63   13.37
   0  22  -3  196.55   12.54
   0  22  -3  195.07   13.78
   0  22   3  185.24   13.70
   0  22  -3  185.41   11.00
   0  22   3  208.20   14.79
   0  22   3  156.29   11.03
   0 -22  -3  174.45   11.08
   0 -22   3  184.13   10.78
   0 -22  -4    4.84    2.43
   0  22  -4    2.32    1.95
   0  22   4    3.03    1.87
   0  22  -4    4.79    2.25
   0  22   4    0.52    1.49
   0  22   4    2.98    1.94
   0  22  -4    3.26    1.82
   0 -22   4    4.29    2.07
   0  22   4    2.97    2.42
   0 -22   5   55.07    5.61
   0  22  -5   53.86    6.01
   0  22   5   46.82    6.72
   0  22   5   38.72    5.79
   0  22   5   50.35    6.94
   0 -22  -5   40.39    5.41
   0  22  -5   51.82    6.04
   0  22  -5   44.80    6.47
   0 -22  -6    2.02    1.67
   0  22  -6    6.06    2.71
   0  22  -6    4.92    2.05
   0  22   6    3.78    2.16
   0  22   6    4.33    2.21
   0  22  -6    6.13    2.12
   0  22   6    5.44    2.51
   0 -22   6    5.12    1.96
   0 -22  -7   10.29    2.72
   0  22  -7   11.79    3.45
   0  22  -7   10.25    2.67
   0  22   7   13.15    3.30
   0 -22   7   13.64    2.80
   0  22  -7   12.95    2.98
   0  22   7   10.27    3.24
   0  22   7   14.19    3.51
   0  22   8   10.10    2.96
   0 -22   8   11.47    2.55
   0  22   8    8.14    2.85
   0  22  -8   10.64    3.07
   0  22  -8   12.37    2.80
   0  22   8    4.91    2.49
   0 -22  -8    6.62    2.21
   0  22  -9    3.01    1.84
   0 -22  -9    2.83    1.80
   0  22  -9    3.45    1.63
   0  22   9    4.59    2.17
   0  22  -9    0.97    1.56
   0 -22   9    3.94    1.68
   0  22  10   68.26    6.15
   0 -22  10   79.33    5.61
   0  22 -10   83.46    6.19
   0  22 -10   60.32    6.35
   0  24   0   10.90    2.72
   0  24   0    9.12    2.93
   0  24   0    6.26    2.79
   0  24  -1   17.41    3.54
   0  24   1   19.12    3.65
   0  24   1   14.81    3.82
   0  24  -1   15.17    3.96
   0  24   1   11.86    3.38
   0  24  -2   11.79    3.80
   0  24   2   15.69    3.70
   0  24  -2   18.95    3.53
   0 -24   2   13.61    2.74
   0  24   2   15.15    4.12
   0  24  -3    2.07    1.50
   0  24   3    3.52    2.33
   0  24  -3    2.93    2.01
   0  24   3    3.36    1.99
   0 -24   3    4.98    1.84
   0  24  -4    8.15    2.89
   0  24  -4   10.45    2.52
   0  24   4   11.86    3.46
   0  24  -4    7.76    2.65
   0  24   4    9.89    2.96
   0 -24   4    9.23    2.25
   0  24  -5   18.02    3.83
   0  24  -5   14.82    2.88
   0 -24   5   21.53    2.95
   0  24  -5   11.37    3.10
   0  24   5   16.63    3.44
   0  24   5   16.16    3.68
   0  24  -6    1.10    1.31
   0  24  -6   -0.63    1.39
   0  24  -7    4.91    2.13
   1   1 -20    9.21    2.50
   1   1 -20   14.58    3.02
  -1  -1 -20   12.41    2.92
   1   1 -20   14.47    4.16
  -1  -1 -20   14.64    3.87
   1  -1  20   19.62    3.39
  -1   1  20   14.73    3.04
  -1  -1 -20   10.74    2.71
   1   1 -20   16.17    3.16
  -1   1  20   16.56    3.01
  -1  -1 -19    3.48    1.89
   1   1 -19    3.74    1.98
  -1  -1 -19    3.33    2.43
   1   1 -19    2.13    2.14
   1  -1  19    6.35    2.46
  -1   1  19    5.82    2.49
  -1   1  19    3.30    1.79
   1  -1  19    5.22    2.28
   1   1 -19    2.95    1.90
  -1  -1 -19    3.53    2.15
  -1   1  18   34.13    5.31
  -1  -1 -18   41.94    6.99
   1  -1  18   36.03    5.14
   1   1 -18   37.84    7.26
  -1  -1 -18   37.49    6.90
  -1  -1 -18   32.78    5.59
   1   1 -18   34.62    5.04
   1  -1  18   41.41    6.09
  -1   1  18   37.87    5.90
   1   1 -18   38.18    5.86
  -1  -1 -18   36.41    5.76
   1   1 -18   40.98    6.03
  -1  -1 -18   38.54    5.77
  -1  -1 -17   64.67    7.89
   1   1 -17   67.33    8.18
  -1  -1 -17   70.66    9.84
   1   1 -17   66.16    9.75
  -1  -1 -17   64.27    7.94
   1   1 -17   58.76    6.81
  -1   1  17   62.42    7.41
   1  -1  17   56.63    6.83
   1   1 -17   72.79   10.00
  -1  -1 -17   65.89    9.01
  -1   1  17   64.02    7.88
   1   1 -17   68.89    8.00
  -1  -1 -17   57.50    7.51
   1   1 -16  200.62   14.30
  -1  -1 -16  188.05   13.96
   1   1 -16  158.90   10.77
   1   1 -16  212.98   17.38
  -1  -1 -16  170.40   15.49
   1   1 -16  175.80   12.96
  -1  -1 -16  191.60   13.85
   1   1 -16  158.05   11.50
  -1   1  16  198.10   13.55
  -1  -1 -16  197.49   16.11
   1  -1  16  196.19   12.89
   1   1 -16  200.45   16.24
  -1   1  16  192.18   13.52
   1   1 -16  195.55   13.91
  -1  -1 -16  179.50   13.44
  -1  -1 -15   62.87    9.32
   1   1 -15   58.26    8.93
  -1  -1 -15   48.19    7.31
   1   1 -15   58.83    7.41
   1   1 -15   57.64    6.58
  -1  -1 -15   55.98    6.47
   1   1 -15   51.78    6.74
  -1  -1 -15   61.46    9.17
  -1   1  15   55.82    7.07
   1   1 -15   59.72    8.86
   1  -1  15   61.08    7.15
   1   1 -15   59.79    7.78
  -1  -1 -15   58.53    7.73
  -1  -1 -15   60.96    8.02
   1   1 -15   52.66    7.11
   1   1 -14  159.00   14.42
  -1  -1 -14  156.83   14.03
  -1  -1 -14  151.81   12.16
  -1  -1 -14  150.86   12.15
   1   1 -14  156.52   11.87
   1   1 -14  150.68   13.84
   1  -1  14  161.60   11.46
  -1   1  14  148.09   11.54
  -1  -1 -14  142.59   13.96
   1   1 -14  149.52   10.35
  -1  -1 -14  154.45   11.95
   1   1 -14  153.96   11.81
   1   1 -14  158.32   12.18
  -1  -1 -14  153.31   11.77
   1   1 -13   71.90    9.24
  -1  -1 -13   67.48    8.91
   1   1 -13   70.47    7.83
  -1  -1 -13   64.36    7.64
   1   1 -13   70.63    7.86
  -1  -1 -13   68.71    7.89
  -1  -1 -13   63.67    7.66
   1   1 -13   70.74    7.79
   1  -1  13   67.11    7.24
   1   1 -13   61.71    9.03
  -1  -1 -13   73.31    9.70
  -1   1  13   64.42    7.33
   1   1 -13   60.23    7.58
  -1  -1 -13   60.39    7.35
   1   1 -13   62.58    6.50
  -1  -1 -12  283.11   14.93
   1   1 -12  287.70   15.12
  -1  -1 -12  265.92   16.37
   1  -1  12  282.39   13.00
   1   1 -12  302.01   17.83
  -1  -1 -12  331.68   18.70
   1   1 -12  289.97   15.01
  -1  -1 -12  292.36   15.61
   1  -1  12  278.66   13.30
  -1   1  12  293.90   14.67
   1  -1  12  294.38   14.43
   1   1 -12  310.35   18.31
  -1   1  12  277.01   14.51
  -1  -1 -12  270.91   17.44
   1   1 -12  301.27   15.20
   1   1 -12  303.86   15.52
   1   1 -12  300.02   13.93
   1   1 -11  105.38    7.90
   1   1 -11  109.70   10.29
  -1  -1 -11  123.76   10.77
  -1  -1 -11  113.00    9.46
   1   1 -11  112.31    8.80
  -1   1  11  113.13    9.14
  -1  -1 -11  108.47   10.08
  -1   1  11  116.66    8.30
   1  -1  11  119.20    8.11
  -1   1  11  105.50    8.22
   1   1 -11  107.45    8.80
  -1  -1 -11  115.18    9.06
   1   1 -11  105.15   10.27
  -1  -1 -11  109.93   10.51
  -1  -1 -10  611.12   22.58
   1   1 -10  575.73   22.06
  -1  -1 -10  585.78   20.09
   1   1 -10  555.59   18.71
   1   1 -10  555.06   17.31
  -1   1  10  568.27   17.67
  -1  -1 -10  521.26   20.42
  -1  -1 -10  583.53   18.43
   1  -1  10  641.54   17.69
  -1   1  10  609.83   18.50
  -1  -1 -10  587.95   18.42
  -1  -1 -10  566.96   18.90
   1   1 -10  532.78   18.41
   1   1 -10  523.64   21.45
  -1  -1 -10  541.53   22.01
  -1  -1  -9 2328.24   38.39
  -1  -1  -9 2202.31   39.61
  -1  -1  -9 2334.15   35.19
  -1   1   9 2169.78   33.39
   1  -1   9 2289.74   32.09
  -1  -1  -9 2348.75   35.40
   1   1  -9 2362.50   42.51
   1   1  -9 2089.68   41.02
  -1  -1  -9 2194.84   42.90
   1   1  -9 2208.18   35.48
  -1  -1  -9 2282.46   36.47
  -1   1   8  866.98   19.13
   1  -1   8  879.27   17.86
  -1  -1  -8  939.64   20.23
  -1  -1  -8  932.63   20.04
  -1  -1  -7 3949.76   40.70
   1  -1   7 3888.27   37.09
  -1  -1  -6  283.05    9.17
   1  -1   6  291.31    8.28
  -1   1   6  310.33    9.42
  -1  -1  -6  292.86    9.32
  -1  -1  -5 1568.57   19.99
   1  -1   5 1613.25   21.18
   1   1  -5 1596.56   12.76
   1  -1   5 1705.78   18.78
   1   1  -5 1524.94   20.18
  -1  -1  -5 1564.82   19.92
   1  -1   5 1589.87   21.00
  -1   1   5 1612.66   20.33
  -1  -1  -5 1493.31   18.21
  -1  -1  -4 5437.01   39.49
   1  -1   4 6918.84   44.62
  -1  -1  -4 5918.59   37.97
   1   1  -4 6609.77   42.79
   1  -1   3 3461.84   26.17
  -1   1   3 2949.25   20.52
  -1  -1  -3 3127.91   24.29
  -1  -1  -3 3099.09   24.15
   1   1  -3 3216.38   25.44
   1  -1   3 3399.47   25.98
  -1   1   3 3775.28   26.11
   1  -1   3 3414.71   21.98
   1  -1   2 3542.71   23.24
   1  -1   2 3567.22   23.38
   1  -1   1 1627.11   12.81
  -1   1   1 1629.66   12.51
  -1   1   1 1913.45   12.64
   1   1  -1 1838.12   13.46
   1  -1   1 1630.04   12.78
  -1  -1   0  510.18    5.54
   1  -1   0  461.90    5.51
   1   1   0  474.06    5.44
  -1  -1   0  482.32    5.17
  -1   1   0  445.03    3.82
   1   1   0  477.10    5.23
  -1  -1   1 2085.38   13.93
   1  -1  -1 1953.35   13.28
  -1   1  -1 1819.35   13.22
  -1   1  -1 1784.12   13.11
   1  -1  -1 1869.78   12.53
   1  -1  -2 2514.29   15.90
  -1  -1   2 3092.16   20.70
  -1   1  -2 2797.36   20.81
   1  -1  -2 2508.12   15.88
  -1   1  -2 2797.08   20.82
  -1   1  -2 2973.63   16.73
  -1  -1   3 3048.75   24.48
  -1   1  -3 3586.13   21.98
  -1   1  -3 3249.50   25.59
  -1  -1   3 3245.80   23.37
  -1  -1   3 3233.42   23.29
  -1   1  -3 3251.21   25.61
   1  -1  -4 5765.48   36.80
  -1  -1   4 6394.25   39.93
  -1   1  -4 5543.49   41.13
  -1  -1   4 5687.17   40.71
  -1   1  -4 5516.14   41.02
   1  -1  -4 5796.51   36.95
   1  -1  -5 1418.03   17.50
  -1  -1   5 1535.00   18.93
  -1   1  -5 1683.46   21.33
   1   1   5 1509.34   18.04
  -1   1  -5 1595.70   18.29
  -1  -1   5 1529.23   18.86
   1  -1  -5 1542.07   19.97
   1  -1  -5 1410.16   17.50
  -1  -1   5 1570.14   20.15
  -1   1  -5 1684.69   21.40
  -1  -1   6  321.26    9.27
   1  -1  -6  300.87    8.67
  -1  -1   6  330.33    9.29
  -1  -1   6  298.05    9.37
  -1   1  -6  286.59    9.42
   1   1   6  320.08    8.83
   1  -1  -6  298.88    8.58
  -1   1  -6  284.87    9.45
  -1  -1   7 4064.95   40.58
   1  -1  -7 3664.67   36.51
  -1   1  -7 3868.83   41.02
   1   1   7 4040.77   37.94
  -1   1  -7 3959.46   41.41
   1  -1  -7 3654.76   36.45
   1   1   8  882.57   18.09
  -1  -1   8  880.45   19.29
   1  -1  -8  864.89   17.85
   1  -1  -8  868.86   17.91
   1  -1  -9 2479.79   43.29
  -1   1  -9 2352.33   42.88
  -1   1  -9 2154.64   37.45
  -1   1  -9 2039.29   39.06
   1  -1  -9 1949.97   38.53
  -1  -1   9 2185.32   33.36
   1   1   9 2134.91   31.48
   1  -1  -9 2091.24   41.67
  -1  -1   9 2325.21   35.64
  -1   1  -9 2064.61   40.90
  -1   1  -9 2111.47   35.46
   1  -1  -9 2106.98   34.50
  -1  -1  10  591.82   18.86
  -1   1 -10  593.82   22.90
   1  -1 -10  578.64   22.67
   1   1  10  527.00   16.38
  -1  -1  10  601.75   18.35
  -1  -1  10  556.60   16.86
  -1   1 -10  603.72   22.57
   1  -1 -10  617.06   22.63
   1  -1 -10  560.62   18.42
  -1   1 -10  617.96   20.61
   1  -1 -10  556.02   17.11
  -1   1 -10  564.86   16.27
  -1   1 -10  547.94   21.20
  -1   1 -10  579.12   19.32
  -1   1 -10  574.36   18.96
  -1   1 -10  564.84   19.24
   1  -1 -10  578.81   18.88
   1  -1 -11  125.11   11.13
  -1  -1  11  111.66    8.44
  -1   1 -11  115.13   10.63
  -1  -1  11  107.94    8.13
   1   1  11  104.18    7.77
  -1  -1  11  110.55    7.96
   1  -1 -11  113.51   10.45
  -1   1 -11  120.97   10.87
  -1   1 -11  119.09    9.49
   1  -1 -11  113.24    8.80
   1  -1 -11  126.41    8.37
  -1   1 -11  116.85    7.75
  -1   1 -11  115.71   10.40
  -1   1 -11  120.99    9.34
  -1   1 -11  125.64    9.27
   1  -1 -11  113.44    8.86
  -1   1 -11  111.75    9.26
  -1  -1  12  292.49   14.55
  -1   1 -12  300.08   18.14
   1  -1 -12  294.49   18.24
   1   1  12  277.60   13.57
  -1  -1  12  277.99   14.21
  -1   1 -12  297.03   17.88
  -1   1 -12  300.45   15.35
  -1   1 -12  294.82   15.48
  -1   1 -12  274.81   15.47
   1  -1 -12  287.25   14.67
   1  -1 -12  309.80   15.38
  -1   1 -12  282.47   15.36
   1  -1 -12  300.93   17.85
  -1   1 -12  317.41   18.29
  -1  -1  12  281.88   13.56
   1  -1 -12  280.31   13.28
  -1   1 -12  291.67   12.81
  -1   1 -13   81.68    8.24
  -1   1 -13   83.20    8.51
  -1   1 -13   67.01    8.92
   1  -1 -13   78.20    9.50
  -1   1 -13   76.33    8.50
   1  -1 -13   67.29    7.51
   1  -1 -13   66.64    7.70
   1  -1 -13   72.41    7.04
  -1   1 -13   67.63    6.31
  -1  -1  13   62.90    7.16
   1  -1 -13   69.55    9.44
  -1   1 -13   66.29    8.97
  -1   1 -13   70.00    7.02
   1  -1 -14  159.88   12.45
   1  -1 -14  146.96   11.80
  -1   1 -14  162.50   12.22
   1  -1 -14  158.78   10.31
  -1   1 -14  155.97   14.18
   1  -1 -14  176.96   15.05
   1  -1 -14  137.55   10.94
  -1   1 -14  152.41   12.34
   1  -1 -14  146.86   11.84
  -1   1 -14  165.17   12.45
  -1   1 -14  145.04   13.70
   1   1  14  153.04   11.36
  -1  -1  14  148.79   11.39
   1  -1 -14  156.75   14.37
  -1   1 -14  146.78   10.35
   1  -1 -15   59.54    7.78
  -1   1 -15   58.30    7.47
   1  -1 -15   55.09    7.80
   1  -1 -15   52.36    5.88
   1  -1 -15   54.33    7.10
  -1   1 -15   57.62    7.77
   1  -1 -15   63.13    8.00
  -1   1 -15   56.38    7.33
  -1   1 -15   54.18    6.38
   1   1  15   55.87    7.19
  -1   1 -15   56.51    8.97
  -1  -1  15   54.84    6.99
   1  -1 -15   57.85    8.81
   1  -1 -15   56.65    8.83
  -1   1 -15   63.34    9.33
  -1   1 -16  172.04   15.44
   1  -1 -16  181.58   15.93
  -1   1 -16  184.42   13.92
  -1  -1  16  181.47   13.58
  -1   1 -16  196.19   14.24
   1  -1 -16  178.77   13.49
  -1   1 -16  206.57   14.34
   1  -1 -16  171.00   13.48
  -1  -1  16  177.42   12.66
   1  -1 -16  206.99   16.65
  -1   1 -16  182.72   15.27
   1   1  16  198.54   13.30
   1  -1 -17   61.91    9.24
  -1   1 -17   64.68    9.47
  -1   1 -17   64.21    7.97
  -1  -1  17   72.86    8.42
  -1   1 -17   62.43    7.82
   1  -1 -17   63.24    8.00
  -1   1 -17   59.68    7.59
   1  -1 -17   54.45    7.37
   1  -1 -17   58.96    6.85
   1  -1 -17   68.25    9.23
   1   1  17   68.69    7.66
  -1  -1  17   68.79    7.66
  -1   1 -17   73.23    9.47
   1  -1 -18   35.80    6.87
  -1   1 -18   35.73    6.95
  -1   1 -18   34.26    5.57
   1  -1 -18   31.61    4.79
  -1   1 -18   38.15    5.72
   1  -1 -18   35.09    5.61
  -1   1 -18   39.24    6.11
   1  -1 -18   33.81    5.63
   1   1  18   39.25    5.97
  -1  -1  18   40.99    5.96
  -1  -1  18   42.25    5.70
   1  -1 -18   45.29    7.08
   1   1  18   36.83    5.25
  -1   1 -19    0.42    1.26
   1  -1 -19    4.05    2.29
  -1   1 -19    4.86    2.40
  -1   1 -19    3.79    2.41
   1  -1 -19    6.65    3.19
   1  -1 -19    2.22    1.65
  -1   1 -19    6.06    2.26
  -1  -1  19    6.73    2.71
   1   1  19    5.24    2.59
  -1  -1  19    4.40    2.02
   1   1  19    4.59    2.15
   1   1  20   13.57    2.73
  -1   1 -20   19.54    3.67
   1  -1 -20   14.28    3.22
  -1  -1  20   14.78    2.75
   1  -1 -20   13.19    3.92
  -1   1 -20   13.41    3.65
  -1  -1  20   15.23    3.25
   1   1  20   15.63    3.25
   1  -1 -20   11.51    2.82
  -1   1 -20   17.59    3.35
   1   3 -20   25.29    3.70
   1   3 -20   31.68    4.25
  -1  -3 -20   21.70    3.55
  -1  -3 -20   25.83    4.84
   1   3 -20   29.24    5.56
  -1  -3 -20   23.21    3.84
   1   3 -20   30.85    4.30
  -1   3  20   31.73    4.15
   1  -3  20   35.63    4.69
  -1   3  20   33.58    4.27
   1   3 -19    4.66    2.12
  -1   3  19    8.48    2.81
   1  -3  19    3.25    1.61
  -1   3  19    8.30    2.52
  -1  -3 -19    6.36    2.76
   1   3 -19    6.15    2.46
  -1  -3 -19    6.55    2.56
   1   3 -19    1.84    2.37
  -1  -3 -19    4.63    3.00
   1   3 -19    5.57    2.43
  -1  -3 -19    2.42    1.53
   1   3 -18   20.98    5.48
  -1  -3 -18   25.65    5.79
  -1  -3 -18   25.52    4.67
   1   3 -18   28.32    4.97
  -1   3  18   27.58    5.00
   1  -3  18   30.77    5.21
  -1   3  18   28.25    4.85
  -1  -3 -18   30.90    6.06
   1   3 -18   24.71    4.60
  -1  -3 -18   25.44    4.70
   1   3 -18   23.20    4.12
   1   3 -17   42.03    5.82
   1  -3  17   42.95    6.37
  -1   3  17   45.65    6.55
  -1  -3 -17   41.35    6.30
   1   3 -17   40.14    5.46
   1   3 -17   53.83    7.13
  -1  -3 -17   42.06    6.53
  -1   3  17   48.32    6.47
   1  -3  17   45.10    5.78
  -1  -3 -17   47.84    7.86
  -1  -3 -17   44.58    6.63
   1   3 -17   47.81    6.66
  -1  -3 -17   43.58    7.96
   1   3 -17   45.58    8.09
   1   3 -16  140.09   10.76
  -1  -3 -16  138.84   13.83
   1   3 -16  148.77   14.64
  -1  -3 -16  141.70   11.83
   1   3 -16  143.34   11.64
   1   3 -16  139.50   10.26
   1   3 -16  140.94   11.93
   1  -3  16  136.49   10.24
  -1  -3 -16  146.63   14.35
  -1   3  16  142.66   11.64
   1   3 -16  140.83   11.66
  -1  -3 -16  124.49   11.62
  -1  -3 -16  137.08   11.98
  -1   3  16  142.10   11.39
  -1  -3 -16  155.26   12.56
   1   3 -15   70.80    7.86
   1   3 -15   77.33   10.72
  -1  -3 -15   81.14   10.54
  -1  -3 -15   70.59    8.26
   1   3 -15   71.25    8.24
   1   3 -15   72.87    7.41
   1   3 -15   69.87    8.15
   1   3 -15   80.89   10.28
  -1  -3 -15   73.18   10.30
   1  -3  15   64.75    7.19
  -1   3  15   70.28    8.29
  -1  -3 -15   74.84    8.95
  -1  -3 -15   65.66    8.21
   1   3 -15   73.21    8.25
  -1  -3 -15   80.18    9.08
   1   3 -14 1252.09   32.70
   1   3 -14 1303.82   42.01
  -1  -3 -14 1504.81   44.06
   1   3 -14 1288.84   34.95
   1   3 -14 1295.77   31.54
   1   3 -14 1302.70   35.70
  -1  -3 -14 1305.03   35.93
  -1   3  14 1259.09   34.36
   1   3 -14 1408.32   42.18
  -1  -3 -14 1275.39   41.91
   1  -3  14 1383.55   32.98
  -1  -3 -14 1382.33   36.69
   1   3 -14 1310.39   35.74
  -1  -3 -13  240.71   14.49
  -1  -3 -13  208.82   15.34
  -1   3  13  231.55   12.96
   1   3 -13  218.70   13.28
  -1  -3 -13  247.05   17.10
   1   3 -13  231.83   16.88
   1   3 -13  232.99   14.06
   1   3 -13  250.45   13.34
   1   3 -13  241.06   14.66
  -1  -3 -13  224.56   14.52
   1   3 -13  260.19   17.14
  -1  -3 -13  218.41   16.76
  -1   3  13  236.56   14.20
   1  -3  13  230.31   12.79
   1   3 -13  242.14   14.53
  -1   3  12  113.36    8.87
  -1  -3 -12   95.18    9.67
   1   3 -12  103.13    8.43
  -1   3  12  100.99    8.79
   1  -3  12   99.96    7.65
  -1  -3 -12  106.31    8.91
  -1  -3 -12  107.78    9.04
  -1  -3 -12  125.70   11.70
   1   3 -12  113.62   11.04
   1   3 -12  105.51    9.24
  -1  -3 -12  114.21   10.03
  -1  -3 -12  106.63    9.30
   1   3 -12  102.96    9.07
   1   3 -12  100.95    8.74
   1   3 -12  119.73   11.18
   1  -3  12   99.51    8.18
  -1  -3 -12  105.25   11.01
   1   3 -11  168.96   10.23
   1  -3  11  180.18    9.88
  -1  -3 -11  166.40   10.62
  -1  -3 -11  171.85   10.64
  -1   3  11  179.19   10.93
  -1  -3 -11  169.31   10.98
   1  -3  11  180.76   10.61
   1   3 -11  178.51   12.89
  -1  -3 -11  154.76   12.44
  -1   3  11  167.00   11.16
  -1  -3 -11  175.33   12.33
  -1   3  11  187.11   11.09
  -1   3  11  197.84   11.83
   1   3 -11  174.64   13.16
   1   3 -11  169.99   11.27
  -1  -3 -11  165.84   11.32
   1   3 -11  186.25   11.47
   1   3 -11  178.25   11.10
   1  -3  11  192.02    9.50
  -1   3  10 1577.92   32.28
  -1  -3 -10 1616.46   32.67
  -1  -3 -10 1682.82   40.17
   1  -3  10 1542.84   29.66
   1   3 -10 1618.52   38.15
   1   3 -10 1579.72   30.94
  -1  -3 -10 1644.37   31.49
   1  -3  10 1590.19   28.16
  -1  -3 -10 1655.07   31.72
  -1   3  10 1557.24   30.96
  -1  -3 -10 1654.60   36.23
  -1   3  10 1596.93   32.34
  -1   3  10 1533.70   32.14
   1   3 -10 1655.79   38.76
   1   3 -10 1653.05   33.32
   1   3 -10 1613.80   32.50
   1   3 -10 1596.52   33.40
  -1  -3 -10 1646.81   34.11
   1  -3  10 1612.08   26.51
  -1  -3  -9  297.24   13.08
   1   3  -9  269.66   12.51
  -1   3   9  291.35   12.12
  -1  -3  -9  303.70   12.28
   1  -3   9  309.41   11.26
  -1  -3  -9  311.59   12.43
   1  -3   9  285.58   10.02
   1   3  -9  295.14   15.25
  -1  -3  -9  295.57   12.45
   1   3  -9  282.77   12.79
   1   3  -9  293.39   13.17
  -1   3   9  276.42   12.54
  -1  -3  -9  299.41   14.16
   1   3  -9  281.64   14.89
   1   3  -9  298.67   13.36
   1   3  -9  285.30   12.31
  -1   3   8  972.90   20.60
  -1  -3  -8  957.79   20.39
  -1  -3  -8  937.97   20.17
   1  -3   8  971.33   17.30
  -1   3   8  958.17   13.42
  -1  -3  -7 1419.99   23.03
   1  -3   7 1374.18   20.74
  -1   3   7 1371.21   16.72
   1  -3   7 1419.13   19.22
  -1  -3  -7 1405.91   22.93
  -1   3   6 2269.67   27.69
   1  -3   6 2272.93   25.28
  -1  -3  -6 2412.21   28.16
   1   3  -6 2286.08   17.84
  -1   3   6 2281.64   22.16
  -1  -3  -6 2405.27   28.26
  -1   3   5  155.88    6.14
  -1  -3  -5  157.76    6.21
   1  -3   5  159.74    5.56
   1  -3   5  155.48    4.75
  -1   3   5  151.21    5.03
  -1  -3  -5  159.30    6.21
   1   3  -4 1763.86   21.38
   1  -3   4 1674.82   22.10
  -1   3   4 1732.35   20.07
   1  -3   4 1658.93   22.08
   1  -3   4 1813.38   15.59
   1  -3   3 5357.62   37.15
   1  -3   3 4825.69   28.80
   1   3  -3 4741.35   34.11
   1  -3   3 5234.68   36.73
  -1   3   2 3680.30   25.14
  -1   3   2 3718.30   27.42
   1   3  -2 3498.01   26.69
   1   3  -2 3402.36   24.48
  -1  -3  -1 2648.99   20.56
   1   3  -1 2574.69   19.48
  -1  -3   0 1422.24   13.44
  -1   3   0 1370.73   12.05
   1   3   0 1259.12   13.04
   1  -3   0 1361.64   12.10
   1   3   0 1251.33   12.39
  -1   3  -1 2564.50   18.12
   1   3   1 2587.10   20.65
   1   3   2 3533.25   26.40
  -1   3  -2 3569.27   23.23
  -1  -3   3 4982.47   34.29
  -1   3  -3 4342.65   29.37
   1  -3  -3 4915.60   33.97
   1   3   3 4942.45   34.50
  -1   3  -4 1756.10   18.21
   1   3   4 1881.56   21.82
   1  -3  -4 1687.16   20.30
  -1  -3   4 1722.47   21.17
  -1  -3   4 1726.34   21.18
  -1  -3   4 1797.44   20.78
  -1  -3   4 1855.58   19.42
  -1  -3   5  149.32    6.14
   1  -3  -5  145.28    5.28
  -1  -3   5  146.88    6.45
  -1   3  -5  152.60    5.64
  -1  -3   5  146.09    6.36
  -1   3  -5  168.47    3.06
  -1  -3   5  148.93    5.60
   1  -3  -5  150.38    5.35
  -1   3  -6 2227.56   25.58
   1  -3  -6 2264.07   25.08
  -1  -3   6 2288.39   28.03
   1  -3  -6 2247.23   24.99
  -1  -3   6 2289.39   26.18
  -1  -3   7 1371.77   22.86
   1   3   7 1340.41   21.47
   1  -3  -7 1399.08   21.19
   1  -3  -7 1383.86   20.91
  -1  -3   7 1345.07   21.07
   1   3   8 1002.42   19.92
   1  -3  -8  973.62   19.11
  -1  -3   8  972.11   20.49
   1  -3  -8  973.09   19.09
  -1  -3   8  973.56   19.08
   1  -3  -9  281.22   15.29
  -1   3  -9  272.11   14.49
  -1  -3   9  298.13   12.36
   1  -3  -9  291.54   11.11
   1   3   9  320.10   12.08
   1  -3  -9  292.42   11.16
  -1  -3   9  302.06   12.17
  -1   3  -9  280.69   13.56
  -1   3  -9  307.02   15.33
  -1   3  -9  287.40   11.59
  -1   3  -9  289.98   12.93
  -1   3  -9  282.93   12.97
  -1   3  -9  264.86   14.23
   1  -3  -9  288.87   13.95
   1  -3  -9  282.98   12.56
  -1  -3   9  302.11   11.31
   1  -3 -10 1584.40   38.95
  -1  -3  10 1640.96   31.21
  -1   3 -10 1563.80   37.04
  -1  -3  10 1667.85   31.30
   1  -3 -10 1569.22   28.46
   1   3  10 1706.23   30.81
   1  -3 -10 1569.36   28.48
  -1   3 -10 1580.02   32.66
  -1   3 -10 1560.51   32.95
   1   3  10 1605.54   31.13
  -1   3 -10 1504.40   36.45
   1  -3 -10 1479.51   34.80
   1  -3 -10 1500.14   30.63
  -1   3 -10 1560.85   34.38
  -1   3 -10 1564.31   37.53
  -1   3 -10 1591.85   29.21
   1  -3 -10 1589.84   29.05
   1  -3 -10 1597.13   32.25
  -1  -3  10 1708.48   29.72
  -1   3 -10 1418.72   28.57
  -1  -3  11  173.60   10.59
   1  -3 -11  188.99   13.96
  -1   3 -11  185.19   13.31
  -1  -3  11  162.19   10.06
   1   3  11  167.97    9.98
  -1   3 -11  183.90   11.38
  -1   3 -11  201.05   10.59
   1  -3 -11  183.18   10.17
   1   3  11  162.86    9.90
   1  -3 -11  180.90   10.91
  -1   3 -11  188.32   12.45
  -1   3 -11  194.26   13.88
   1  -3 -11  221.99   14.58
   1  -3 -11  194.60   11.63
  -1   3 -11  190.57   11.79
  -1  -3  11  179.83   10.04
  -1   3 -11  192.07   10.79
  -1   3 -12  108.55    9.30
  -1   3 -12  105.58    7.93
   1  -3 -12   99.43    7.65
  -1   3 -12  113.07    9.36
  -1   3 -12  109.64    9.89
   1  -3 -12  105.05    8.78
   1  -3 -12  113.33   10.95
  -1   3 -12  106.28   10.75
   1  -3 -12  107.44    9.16
   1   3  12  103.82    8.57
  -1  -3  12  102.00    8.37
  -1   3 -12  112.51   11.11
  -1  -3  12  101.84    8.49
   1  -3 -12   99.99   10.74
  -1  -3  12  103.19    8.13
  -1   3 -12   99.00    8.13
   1  -3 -13  216.40   13.25
  -1   3 -13  247.41   15.50
   1  -3 -13  229.58   16.54
  -1   3 -13  224.97   16.85
  -1   3 -13  238.24   16.31
  -1  -3  13  243.67   13.69
   1  -3 -13  232.41   16.85
  -1   3 -13  254.02   14.72
  -1   3 -13  230.83   12.23
  -1   3 -13  252.86   15.01
   1  -3 -13  227.85   14.05
  -1   3 -13  226.93   12.55
  -1   3 -14 1346.38   37.93
   1  -3 -14 1372.36   41.95
  -1   3 -14 1390.07   43.09
  -1  -3  14 1290.91   32.97
  -1   3 -14 1434.40   41.86
   1  -3 -14 1227.48   41.02
  -1   3 -14 1282.54   35.06
  -1   3 -14 1382.74   30.81
  -1   3 -14 1308.32   36.07
   1  -3 -14 1294.66   35.25
  -1   3 -14 1285.51   30.97
  -1   3 -15   65.45    8.61
  -1   3 -15   64.43    9.59
   1  -3 -15   69.79    9.78
  -1   3 -15   84.49   10.36
  -1  -3  15   72.33    7.93
   1  -3 -15   65.26    9.43
   1   3  15   74.38    8.18
  -1   3 -15   73.79    8.29
  -1   3 -15   64.67    6.65
   1  -3 -15   66.06    8.11
  -1  -3  15   74.51    8.48
  -1   3 -15   66.94    7.08
  -1   3 -15   76.02    8.53
  -1   3 -16  136.02   13.86
   1  -3 -16  144.47   14.10
  -1   3 -16  135.22    9.75
  -1   3 -16  148.16   12.22
   1  -3 -16  142.94   11.88
  -1  -3  16  147.48   12.03
   1  -3 -16  126.15   11.83
  -1   3 -16  154.37   12.25
   1  -3 -16  131.36   12.21
  -1   3 -16  138.77   12.19
   1   3  16  145.80   11.75
  -1   3 -16  150.13   13.80
  -1  -3  16  153.08   11.29
   1  -3 -16  143.32   13.78
   1  -3 -17   44.41    7.85
  -1   3 -17   38.37    7.23
   1  -3 -17   34.32    5.32
   1  -3 -17   44.43    6.81
  -1   3 -17   51.65    6.93
  -1   3 -17   44.23    6.97
  -1  -3  17   47.60    6.72
   1  -3 -17   45.93    6.86
  -1   3 -17   50.47    6.85
   1  -3 -17   55.15    8.38
   1   3  17   41.86    6.13
  -1  -3  17   50.60    6.31
   1   3  18   25.76    4.69
   1  -3 -18   28.86    5.69
  -1  -3  18   26.97    4.44
  -1   3 -18   29.03    5.92
   1  -3 -18   25.76    5.89
  -1   3 -18   18.25    3.98
   1  -3 -18   24.25    4.85
  -1   3 -18   30.16    5.19
  -1   3 -18   29.32    5.13
   1  -3 -18   18.88    3.81
   1  -3 -18   26.25    4.86
  -1   3 -18   30.65    5.26
  -1  -3  18   29.21    5.09
   1   3  18   29.00    4.85
  -1  -3  19    5.41    2.45
   1   3  19    7.38    2.68
  -1  -3  19    6.14    2.05
   1  -3 -19    5.70    2.40
  -1   3 -19    5.91    2.21
   1   3  19    4.02    1.79
   1  -3 -19    3.67    2.46
  -1   3 -19    6.48    2.99
  -1   3 -19    5.05    2.15
  -1   3 -19    3.47    2.12
   1  -3 -19    2.92    1.73
  -1   3 -19    3.60    2.02
  -1   3 -20   35.02    4.70
   1  -3 -20   22.72    4.09
   1   3  20   31.08    3.98
   1  -3 -20   36.63    5.78
  -1   3 -20   33.01    5.54
   1  -3 -20   23.30    3.93
  -1   3 -20   33.51    4.44
   1   3  20   30.51    4.34
  -1  -3  20   33.34    4.43
   1   5 -20    4.55    1.93
  -1   5  20    6.24    1.92
   1   5 -20    8.39    2.24
  -1  -5 -20    4.15    2.05
   1   5 -20    5.04    2.60
  -1  -5 -20    5.77    2.57
   1  -5  20    2.27    1.76
   1   5 -20    7.97    2.13
  -1  -5 -20    3.65    1.61
   1   5 -19   36.87    4.96
   1   5 -19   38.89    6.91
  -1  -5 -19   31.27    5.77
  -1  -5 -19   51.22    6.98
  -1   5  19   49.35    5.75
  -1  -5 -19   36.82    5.34
   1   5 -19   49.95    5.66
  -1  -5 -19   38.94    5.45
   1   5 -19   47.73    5.60
  -1   5  19   42.78    5.07
   1  -5  19   49.70    5.81
   1  -5  18   20.10    4.20
  -1   5  18   17.91    3.94
   1   5 -18   17.19    3.85
   1   5 -18   10.28    4.31
  -1  -5 -18   14.49    4.46
   1   5 -18   13.70    3.04
   1   5 -18   16.12    3.38
  -1  -5 -18   13.73    3.48
   1   5 -18   18.82    3.88
  -1   5  18   16.99    3.86
  -1  -5 -18   15.18    4.36
   1   5 -18   17.18    3.71
  -1  -5 -18   16.61    3.83
  -1  -5 -17   63.45    7.89
   1   5 -17   66.38    7.54
  -1  -5 -17   60.28    7.87
   1   5 -17   70.74    6.91
   1   5 -17   65.52    7.77
   1   5 -17   68.84   10.49
  -1  -5 -17   62.60    8.93
   1   5 -17   69.22    7.06
   1  -5  17   67.30    7.89
  -1   5  17   71.33    7.65
   1   5 -17   74.48    8.16
   1   5 -17   63.54    7.86
  -1  -5 -17   65.47    7.60
  -1   5  17   67.28    7.75
  -1  -5 -17   73.49   10.02
  -1   5  16    3.11    2.22
   1  -5  16    2.98    1.99
  -1  -5 -16    2.89    2.54
   1   5 -16    2.03    1.51
   1   5 -16    2.53    1.85
  -1  -5 -16    3.82    3.47
   1   5 -16    3.01    3.57
   1   5 -16    3.91    2.24
  -1   5  16   -0.32    1.57
  -1  -5 -16    2.42    2.80
  -1  -5 -16    0.85    2.15
  -1  -5 -16    2.04    2.87
   1   5 -16    1.60    1.94
   1   5 -16    0.83    2.03
  -1  -5 -16    1.49    2.18
   1   5 -15   17.09    4.66
   1   5 -15   25.42    5.27
   1   5 -15   21.19    4.27
  -1   5  15   19.68    4.25
   1   5 -15   22.69    6.00
  -1  -5 -15   24.06    5.87
   1   5 -15   20.09    4.39
   1   5 -15   20.23    4.59
  -1   5  15   24.13    4.79
  -1  -5 -15   18.93    5.73
  -1  -5 -15   19.58    4.80
  -1  -5 -15   22.27    4.89
  -1  -5 -14   56.32    7.47
   1   5 -14   61.35    8.06
  -1  -5 -14   56.40    7.43
   1   5 -14   62.33    9.48
  -1  -5 -14   65.00    9.33
   1   5 -14   62.73    7.37
   1   5 -14   63.76    7.16
  -1   5  14   57.17    6.99
   1  -5  14   58.58    6.43
  -1  -5 -14   65.78    9.82
  -1   5  14   60.21    7.63
   1   5 -14   62.88    7.59
   1   5 -14   57.01    6.86
  -1  -5 -13  456.56   20.33
  -1  -5 -13  437.46   22.27
  -1   5  13  449.28   19.40
   1   5 -13  449.99   21.05
  -1  -5 -13  476.54   20.98
  -1  -5 -13  517.05   25.04
   1   5 -13  465.21   24.60
   1   5 -13  481.33   20.51
   1   5 -13  474.58   19.15
  -1  -5 -13  461.72   24.74
   1  -5  13  466.99   17.87
   1   5 -13  493.09   21.12
   1   5 -13  450.66   19.06
  -1  -5 -12  287.16   15.39
  -1  -5 -12  253.41   14.10
  -1  -5 -12  273.78   14.71
   1   5 -12  283.48   17.84
  -1  -5 -12  246.45   17.58
   1  -5  12  271.68   13.03
  -1  -5 -12  265.63   16.29
  -1   5  12  265.42   14.55
  -1  -5 -12  254.82   15.16
   1   5 -12  256.15   15.37
   1   5 -12  250.05   17.45
   1   5 -12  273.11   14.72
   1   5 -12  279.62   14.14
  -1   5  12  285.45   14.90
   1   5 -12  268.16   14.80
   1   5 -12  264.75   14.29
   1   5 -11  892.42   25.72
   1   5 -11  877.45   24.41
   1  -5  11  912.22   22.74
  -1  -5 -11  863.27   24.66
  -1   5  11  880.62   25.35
   1   5 -11  886.95   26.11
  -1   5  11  921.50   27.23
  -1  -5 -11  958.88   27.11
  -1  -5 -11  884.50   31.55
   1  -5  11  896.85   22.96
   1   5 -11  904.79   30.74
  -1   5  11  792.54   25.45
  -1  -5 -11  848.57   27.44
  -1   5  11  977.82   27.40
  -1   5  11  858.56   25.59
   1   5 -11  850.22   30.43
  -1  -5 -11  840.40   23.73
  -1  -5 -11  862.56   24.64
   1   5 -11  874.64   24.97
   1   5 -11  889.72   27.31
  -1  -5 -11  878.09   26.69
   1   5 -10   12.66    3.39
   1   5 -10   10.55    2.78
   1   5 -10    8.97    2.56
  -1  -5 -10    9.14    2.39
  -1  -5 -10    8.76    2.32
   1  -5  10   10.76    2.28
  -1   5  10   11.50    2.74
   1   5 -10    9.69    2.63
  -1  -5 -10   14.41    3.33
   1  -5  10   10.80    2.55
   1   5 -10   10.53    3.24
  -1   5  10    6.91    2.49
  -1  -5 -10    9.91    3.52
  -1   5  10   10.06    2.67
   1   5 -10   11.98    3.67
   1   5 -10   10.62    2.80
  -1  -5 -10   10.09    2.64
  -1   5  10    9.35    2.82
   1   5  -9   10.68    2.91
   1   5  -9    8.41    2.47
   1   5  -9   11.22    2.48
  -1  -5  -9    8.40    2.11
   1  -5   9    8.35    2.02
  -1  -5  -9   10.18    2.53
  -1   5   9    8.49    2.15
   1   5  -9   11.02    2.61
  -1  -5  -9    9.40    2.71
   1   5  -9    8.82    2.75
  -1   5   9    8.41    2.67
  -1  -5  -9    9.11    2.97
  -1   5   9    6.39    2.17
   1   5  -9    9.34    2.93
   1  -5   9    8.95    1.68
  -1   5   9    8.63    1.63
   1   5  -9    9.24    2.43
  -1  -5  -9   10.49    2.85
  -1   5   9    8.31    2.52
  -1   5   8  225.76   11.63
   1   5  -8  226.01   11.10
   1   5  -8  233.74   10.85
   1   5  -8  226.34   10.97
   1   5  -8  235.20   13.53
  -1  -5  -8  230.75   10.17
   1   5  -8  225.04   10.75
  -1   5   8  218.22    7.84
   1  -5   8  232.77    7.79
   1   5  -8  254.85   13.70
  -1  -5  -8  236.65   11.20
   1  -5   8  228.06    9.16
  -1  -5  -8  245.71   10.48
  -1   5   8  219.84   10.10
   1  -5   7  370.78    8.98
  -1   5   7  374.04   10.18
  -1  -5  -7  373.35   12.18
  -1   5   7  370.18   12.20
  -1  -5  -7  373.86   12.06
   1  -5   7  369.17   10.80
  -1   5   6  203.34    7.29
  -1  -5  -6  227.82    8.83
   1  -5   6  208.56    5.99
   1  -5   6  222.43    7.82
  -1   5   6  213.85    8.49
  -1  -5  -6  222.52    8.67
   1  -5   5 1467.88   14.77
   1  -5   5 1427.61   18.99
   1  -5   4  371.07    5.86
   1  -5   4  370.62    8.54
   1   5  -3 1471.34   17.70
   1  -5   3 1605.69   17.16
   1   5  -3 1513.17   20.60
  -1   5   3 1568.32   20.83
  -1  -5  -3 1588.53   20.59
  -1   5   3 1498.04   18.63
   1   5  -2 4126.50   30.73
  -1   5   2 3999.77   33.40
  -1  -5  -2 4046.59   33.39
  -1   5   2 4072.32   31.57
   1   5  -1 2701.91   23.17
   1  -5   1 2804.98   22.95
   1   5  -1 2532.24   25.03
  -1   5   1 2466.67   23.66
   1   5   0   71.67    3.33
   1  -5   0   69.09    3.28
   1   5   0   64.09    3.44
  -1  -5   0   70.79    3.53
  -1   5   0   76.89    3.38
  -1   5  -1 2602.49   22.49
   1   5   1 2645.56   24.76
  -1  -5   2 3885.28   28.17
   1   5   2 3952.96   32.80
  -1   5  -2 4178.40   30.11
  -1  -5   2 4082.81   32.13
  -1   5  -3 1551.99   18.21
  -1  -5   3 1517.86   19.32
  -1  -5   4  372.79    8.50
   1   5   4  355.48    9.23
  -1   5  -4  354.31    8.99
  -1  -5   4  368.53    9.75
  -1  -5   5 1458.61   18.83
  -1   5  -5 1367.59   19.79
  -1  -5   5 1444.89   21.42
   1   5   5 1395.70   20.24
   1  -5  -6  216.32    7.76
  -1  -5   6  223.92    7.73
  -1   5  -6  218.48    5.23
  -1  -5   6  242.65    9.07
   1  -5  -6  222.95    7.85
   1   5   6  241.42    8.76
  -1  -5   7  408.17   11.29
   1  -5  -7  382.81   11.12
   1   5   7  381.37   11.92
  -1  -5   7  390.36   12.27
   1  -5  -7  387.68   11.14
   1   5   8  233.48    9.95
   1  -5  -8  232.00    9.32
  -1  -5   8  235.69   10.25
  -1   5  -8  231.07   11.21
  -1   5  -8  218.60   10.16
  -1   5  -8  232.78   11.44
  -1   5  -8  234.25   13.27
  -1  -5   8  251.75    9.45
   1  -5  -8  228.28    9.27
  -1   5  -8  236.52   12.32
   1  -5  -8  250.81   11.58
  -1   5  -9    7.88    2.70
   1  -5  -9    9.51    3.24
  -1  -5   9   14.91    2.88
   1   5   9   10.36    2.37
  -1  -5   9    7.70    1.99
   1  -5  -9    9.32    2.18
   1  -5  -9    8.85    2.10
  -1   5  -9    8.71    2.67
  -1   5  -9   10.52    2.47
   1  -5  -9    7.90    2.42
   1  -5  -9    6.84    2.45
   1   5   9    7.83    2.63
  -1   5  -9    9.92    3.14
  -1  -5   9   10.48    2.21
  -1   5  -9   10.01    2.44
  -1   5  -9    8.34    2.51
  -1   5  -9   10.24    2.79
   1  -5 -10    8.91    3.04
  -1  -5  10   12.21    2.84
  -1   5 -10   11.02    3.24
   1   5  10    9.54    2.49
   1  -5 -10   11.63    2.52
   1  -5 -10    9.70    2.33
  -1  -5  10   10.02    2.46
  -1   5 -10   13.78    3.32
  -1   5 -10   10.75    2.44
   1  -5 -10    9.06    2.68
   1  -5 -10    9.96    3.66
   1   5  10    9.63    2.58
  -1   5 -10   10.26    3.35
  -1   5 -10   10.35    2.66
  -1  -5  10   12.29    2.56
  -1   5 -10   11.43    2.88
  -1   5 -10   12.38    3.33
   1  -5 -10    8.26    2.49
   1  -5 -11  902.56   26.22
  -1  -5  11  869.95   24.10
   1  -5 -11  897.52   23.35
   1  -5 -11  890.80   23.28
   1   5  11  852.60   24.20
  -1   5 -11  922.41   26.48
  -1   5 -11  961.49   24.61
   1   5  11  931.52   26.10
  -1   5 -11  889.96   28.36
   1  -5 -11  872.22   24.99
  -1   5 -11  882.08   30.70
  -1   5 -11  931.31   27.03
  -1  -5  11  948.79   24.83
   1  -5 -11  902.58   31.47
  -1   5 -11  960.95   30.34
  -1   5 -11  911.58   24.41
   1  -5 -12  260.64   14.77
   1   5  12  243.41   13.50
  -1  -5  12  246.43   13.40
   1   5  12  261.20   13.87
   1  -5 -12  249.13   13.68
  -1   5 -12  267.52   16.02
  -1   5 -12  290.82   18.43
  -1   5 -12  269.16   16.75
   1  -5 -12  246.61   17.18
  -1  -5  12  259.22   13.37
  -1   5 -12  292.52   15.73
  -1   5 -12  277.97   13.39
  -1   5 -12  277.37   15.10
  -1   5 -12  280.44   13.98
   1   5  13  474.11   19.17
  -1   5 -13  446.02   21.72
   1  -5 -13  486.11   24.10
  -1   5 -13  443.03   23.82
  -1  -5  13  444.90   20.00
   1  -5 -13  477.98   20.70
  -1   5 -13  452.33   20.03
  -1   5 -13  463.70   17.97
  -1   5 -13  463.47   20.63
   1  -5 -13  415.55   23.21
  -1   5 -13  494.35   23.58
  -1  -5  13  469.53   18.72
  -1   5 -13  499.51   19.14
  -1   5 -14   64.74    8.52
  -1   5 -14   55.56    8.80
   1  -5 -14   60.10    9.03
  -1  -5  14   59.99    7.57
   1  -5 -14   58.19    7.49
  -1   5 -14   64.33    7.72
  -1   5 -14   59.86    6.53
  -1   5 -14   51.63    7.23
  -1  -5  14   61.85    7.02
   1  -5 -14   56.42    8.57
  -1   5 -14   60.30    8.78
  -1   5 -14   59.45    6.80
  -1  -5  15   20.99    4.64
  -1   5 -15   23.39    5.38
   1  -5 -15   18.84    5.27
  -1   5 -15   22.55    5.85
   1  -5 -15   22.76    4.79
  -1   5 -15   22.42    4.80
  -1   5 -15   25.17    4.17
  -1   5 -15   23.84    4.96
  -1  -5  15   24.03    4.27
   1  -5 -15   19.31    5.43
  -1   5 -15   18.65    4.02
   1  -5 -16    0.77    1.87
  -1   5 -16    2.70    2.35
   1  -5 -16    0.85    1.55
  -1   5 -16    1.99    1.69
  -1   5 -16    3.89    2.86
   1  -5 -16    2.53    1.61
  -1  -5  16    2.86    1.55
  -1   5 -16    4.01    2.48
  -1   5 -16    3.73    2.70
   1  -5 -16    3.19    2.97
  -1   5 -16    3.21    2.11
  -1  -5  16    2.16    1.85
   1  -5 -16    1.54    2.49
   1   5  16    1.72    1.65
  -1   5 -16    3.59    2.18
   1  -5 -17   66.63    9.38
  -1   5 -17   57.95    6.99
  -1   5 -17   64.50    9.44
   1  -5 -17   73.82    8.29
  -1  -5  17   72.66    8.18
  -1   5 -17   61.71    6.07
  -1   5 -17   66.40    8.28
   1  -5 -17   57.81    7.76
  -1   5 -17   64.04    7.72
   1  -5 -17   63.97    8.04
   1   5  17   75.98    8.18
   1  -5 -17   64.02    8.94
  -1  -5  17   69.75    7.07
  -1   5 -17   63.72    7.89
  -1   5 -18   15.32    3.58
   1   5  18   13.71    3.36
   1  -5 -18   11.83    3.77
   1  -5 -18   13.49    4.01
  -1   5 -18   15.89    3.65
   1  -5 -18   14.29    4.28
  -1   5 -18   14.42    4.12
  -1   5 -18   17.22    3.85
  -1   5 -18   17.59    4.35
   1  -5 -18   13.14    3.74
   1   5  18   13.85    3.31
  -1  -5  18   20.95    4.24
  -1   5 -19   40.17    4.79
   1  -5 -19   41.73    6.64
  -1   5 -19   51.68    7.44
   1  -5 -19   37.37    5.59
  -1   5 -19   51.44    6.07
   1   5  19   44.35    5.32
   1  -5 -19   50.00    6.92
  -1   5 -19   40.77    5.52
   1  -5 -19   36.43    5.47
  -1   5 -19   49.55    5.77
  -1  -5  19   49.31    5.72
   1   5  19   43.01    5.38
   1  -5 -20    6.69    2.60
  -1   5 -20    6.31    2.85
  -1   5 -20    7.38    2.34
   1  -5 -20    5.23    2.28
  -1   5 -20    6.16    1.99
   1  -5 -20    5.36    2.17
   1   5  20    6.05    1.93
  -1  -5  20    9.66    2.54
   1   5  20    5.34    1.92
   1   7 -20    7.31    2.77
  -1  -7 -20    4.12    1.97
  -1  -7 -20    4.53    2.11
  -1   7  20    7.05    1.87
  -1   7  19   72.12    6.66
  -1  -7 -19   72.69    7.95
  -1  -7 -19   42.50    5.14
   1   7 -19   71.72    6.28
   1   7 -19   75.01    6.62
  -1  -7 -19   40.62    5.11
   1  -7  19   67.13    6.09
   1   7 -19   72.57    6.52
   1   7 -19   40.65    6.38
  -1  -7 -19   68.09    7.94
   1  -7  18   23.86    4.29
  -1   7  18   24.26    4.08
   1   7 -18   25.09    4.40
   1   7 -18   18.67    4.98
  -1  -7 -18   28.03    5.55
  -1   7  18   25.14    4.39
  -1  -7 -18   24.80    5.38
   1   7 -18   28.66    4.68
  -1  -7 -18   21.19    4.21
   1   7 -18   23.10    3.82
  -1  -7 -18   18.69    3.94
   1   7 -18   28.10    4.53
   1   7 -18   25.44    3.94
   1  -7  17   12.80    3.48
  -1   7  17   10.76    3.09
   1   7 -17    9.79    3.10
  -1  -7 -17    9.64    3.11
   1   7 -17   10.42    3.58
   1   7 -17   10.30    3.04
  -1  -7 -17   10.98    4.10
   1   7 -17    9.35    4.27
   1   7 -17   14.09    3.38
  -1   7  17   10.70    3.19
  -1  -7 -17    8.15    3.45
  -1  -7 -17   10.29    3.30
   1   7 -17   12.45    3.35
  -1  -7 -17   11.07    3.46
   1   7 -17   12.77    3.49
   1   7 -16   70.70    7.85
  -1  -7 -16   51.06    7.91
  -1  -7 -16   46.95    7.71
   1   7 -16   70.81    7.35
  -1   7  16   58.85    6.81
   1   7 -16   60.56    9.73
   1   7 -16   67.93    8.04
  -1  -7 -16   72.65    9.91
   1   7 -16   69.55    7.35
  -1   7  16   66.73    7.24
  -1  -7 -16   68.53    8.25
   1  -7  16   65.35    7.63
  -1  -7 -16   63.89    9.40
  -1   7  16   63.92    7.85
   1   7 -16   77.06    8.64
  -1  -7 -16   65.43    7.68
   1   7 -16   70.66    7.93
   1   7 -15   50.01    7.51
   1   7 -15   49.56    6.83
   1   7 -15   50.05    6.20
  -1   7  15   53.02    6.86
   1   7 -15   56.07    7.36
  -1  -7 -15   59.62    9.04
   1   7 -15   43.99    8.71
  -1  -7 -15   47.80    6.83
   1   7 -15   49.25    6.42
  -1   7  15   57.78    7.44
  -1  -7 -15   66.66   10.01
   1  -7  15   61.54    7.47
  -1  -7 -15   58.51    7.59
   1   7 -15   57.38    7.46
   1  -7  14  105.07    9.77
  -1  -7 -14   90.19    9.45
  -1  -7 -14   86.77   11.34
  -1   7  14  104.90    9.85
   1   7 -14   91.75    9.16
   1   7 -14  100.47    8.93
   1   7 -14   86.92   11.65
  -1  -7 -14   98.84   11.70
   1   7 -14   89.80    8.83
  -1  -7 -14   98.51    9.80
   1   7 -14   95.99    9.98
   1   7 -14   90.63    9.35
   1   7 -13   32.44    5.60
   1   7 -13   33.98    5.38
  -1  -7 -13   34.98    5.82
  -1  -7 -13   36.97    7.39
  -1   7  13   31.57    5.53
  -1  -7 -13   32.50    6.44
  -1   7  13   32.99    5.62
   1   7 -13   33.67    7.41
   1   7 -13   35.47    5.49
   1   7 -13   34.74    6.19
   1   7 -13   36.33    5.73
  -1  -7 -13   36.21    6.12
  -1  -7 -12  217.70   16.97
  -1  -7 -12  246.73   14.74
  -1   7  12  233.37   14.52
  -1  -7 -12  221.99   14.66
   1   7 -12  246.69   15.52
  -1  -7 -12  242.48   14.72
   1   7 -12  222.62   16.93
   1   7 -12  222.69   13.46
   1   7 -12  244.13   13.77
   1   7 -12  230.80   13.94
  -1   7  12  241.25   14.84
   1   7 -12  220.96   13.31
   1   7 -11  205.38   12.47
   1   7 -11  244.10   13.24
  -1   7  11  219.19   13.80
  -1  -7 -11  227.18   12.95
   1   7 -11  216.47   13.07
  -1  -7 -11  242.14   13.96
  -1  -7 -11  220.90   13.98
  -1   7  11  255.35   14.66
  -1   7  11  216.48   13.49
   1   7 -11  211.29   15.89
  -1  -7 -11  219.66   12.17
   1   7 -11  234.78   13.35
  -1  -7 -11  210.18   12.44
   1   7 -11  237.25   14.76
   1   7 -10  885.91   24.84
   1   7 -10  839.39   23.61
  -1   7  10  755.66   25.35
  -1  -7 -10  787.45   22.77
   1  -7  10  831.56   21.05
  -1   7  10  806.82   23.82
   1   7 -10  892.98   25.37
  -1  -7 -10  887.85   25.64
  -1  -7 -10  822.57   25.56
  -1   7  10  825.47   25.69
  -1   7  10  784.44   25.39
   1   7 -10  870.25   30.69
  -1  -7 -10  796.40   22.69
  -1  -7 -10  791.87   22.69
   1   7 -10  906.85   25.33
   1   7 -10  877.93   27.81
   1   7  -9  342.78   14.52
   1   7  -9  325.77   13.93
  -1   7   9  300.71   14.92
  -1  -7  -9  315.36   13.24
   1  -7   9  311.48   12.04
  -1   7   9  333.50   14.15
   1   7  -9  336.65   14.70
  -1  -7  -9  326.76   14.52
  -1   7   9  312.25   15.23
  -1  -7  -9  312.40   14.79
  -1   7   9  299.33   14.97
   1   7  -9  302.58   17.22
  -1  -7  -9  315.25   13.14
  -1  -7  -9  304.41   13.12
   1   7  -9  298.30   13.83
  -1   7   9  304.64   10.80
   1   7  -9  304.15   15.37
   1   7  -8  339.44   13.65
   1   7  -8  373.27   14.38
  -1  -7  -8  341.78   14.24
  -1   7   8  355.29   13.66
  -1  -7  -8  354.12   13.30
   1  -7   8  347.54   11.85
  -1   7   8  350.43   15.42
  -1   7   8  338.92   15.16
  -1   7   8  333.13   15.02
   1   7  -8  353.19   17.84
  -1  -7  -8  334.45   13.18
   1   7  -8  348.81   14.15
   1   7  -8  338.69   15.94
   1   7  -8  332.81   13.86
  -1  -7  -8  345.52   13.14
  -1   7   8  348.89   11.61
   1   7  -7  140.06    9.98
   1   7  -7  141.48    8.41
   1   7  -7  123.92   10.53
  -1   7   7  165.85    8.66
   1  -7   7  146.53    7.31
  -1  -7  -7  157.85    8.39
  -1   7   7  148.22    7.38
   1   7  -7  148.12    8.75
  -1  -7  -7  155.40    8.33
  -1  -7  -7  164.27    9.38
  -1   7   7  138.85    9.33
   1  -7   6  917.54   17.35
   1  -7   6  915.78   11.65
   1  -7   5  558.08   12.60
  -1   7   5  550.38   14.00
   1  -7   4 1636.92   21.18
  -1   7   4 1584.37   22.91
   1  -7   3   12.55    1.74
  -1  -7  -3    9.58    1.83
  -1   7   3   12.24    1.81
   1   7  -3   11.09    1.70
   1  -7   2  742.75   13.30
   1   7  -2  720.12   13.06
  -1  -7  -1 5232.40   43.34
   1  -7   1 5178.81   40.17
  -1  -7   0 1900.46   23.51
   1  -7   0 1940.81   22.95
   1  -7  -1 5225.68   42.67
  -1  -7   1 5740.56   43.87
  -1   7  -2  700.45   13.76
  -1  -7   2  714.71   14.10
   1  -7  -2  754.98   15.30
  -1   7  -2  744.25    9.87
  -1  -7   3   13.56    2.08
  -1  -7   3   11.21    1.57
  -1   7  -3   15.02    1.30
  -1  -7   4 1736.04   24.43
  -1  -7   4 1713.86   20.25
   1   7   5  578.55   14.22
  -1  -7   5  547.33   14.07
  -1  -7   6  900.76   19.24
   1   7   6  906.44   18.83
  -1  -7   6  934.53   16.24
  -1   7  -7  150.11    9.14
  -1   7  -7  152.70    8.48
  -1   7  -7  147.21    8.84
  -1   7  -7  145.98   10.80
   1  -7  -7  155.25    7.51
  -1  -7   7  164.53    8.47
  -1  -7   7  152.44    6.82
  -1   7  -7  154.54    5.47
  -1   7  -7  143.81    8.34
   1  -7  -7  155.56    7.55
  -1   7  -7  144.15    8.82
  -1   7  -7  152.00   10.17
   1  -7  -7  151.99    9.41
  -1   7  -8  343.41   15.94
   1   7   8  330.93   15.09
  -1   7  -8  325.52   14.19
  -1   7  -8  366.55   13.84
  -1   7  -8  330.29   16.78
  -1  -7   8  342.08   13.11
   1   7   8  335.60   12.91
   1  -7  -8  346.66   12.11
  -1   7  -8  330.82   14.03
  -1  -7   8  337.58   10.85
   1  -7  -8  349.65   12.20
  -1   7  -8  347.74   13.56
   1  -7  -8  330.04   14.19
  -1  -7   8  329.98   13.49
  -1  -7   9  323.77   13.27
  -1   7  -9  314.30   15.89
   1   7   9  318.80   15.11
  -1   7  -9  298.66   14.42
  -1   7  -9  323.92   13.57
  -1   7  -9  326.80   17.56
   1   7   9  314.42   13.28
   1  -7  -9  312.51   12.28
  -1  -7   9  315.23   13.30
  -1   7  -9  304.43   14.25
  -1  -7   9  311.43   11.04
   1  -7  -9  294.77   11.87
  -1   7  -9  323.39   13.79
   1  -7  -9  302.25   14.36
  -1  -7   9  308.01   13.87
   1  -7 -10  828.40   29.28
  -1  -7  10  855.58   22.63
  -1   7 -10  845.27   27.74
   1   7  10  868.30   26.18
  -1   7 -10  842.01   25.48
  -1   7 -10  925.91   24.31
  -1   7 -10  821.27   29.66
  -1  -7  10  840.48   23.28
   1   7  10  780.15   22.76
   1  -7 -10  798.85   21.21
  -1   7 -10  835.21   24.93
   1  -7 -10  815.84   21.36
  -1   7 -10  905.14   24.21
  -1  -7  10  872.55   25.01
   1  -7 -10  811.13   24.62
  -1  -7  11  228.22   12.23
   1  -7 -11  233.60   16.36
  -1   7 -11  223.80   14.72
   1   7  11  243.75   14.16
  -1   7 -11  225.29   13.49
  -1   7 -11  223.80   12.22
  -1   7 -11  235.19   16.43
  -1  -7  11  226.93   12.51
   1   7  11  216.45   12.70
  -1   7 -11  236.76   12.76
  -1   7 -11  219.35   13.13
  -1  -7  11  232.86   13.37
   1  -7 -11  230.42   13.53
   1   7  12  229.80   14.18
  -1   7 -12  242.89   15.94
  -1   7 -12  243.43   17.67
  -1   7 -12  257.57   14.80
   1  -7 -12  254.86   14.87
  -1  -7  12  218.93   13.57
  -1   7 -12  231.82   14.14
  -1   7 -12  256.20   13.48
  -1   7 -12  223.49   14.17
  -1  -7  12  234.04   12.89
   1  -7 -12  226.37   16.96
  -1   7 -12  258.65   13.71
   1  -7 -13   31.45    5.52
  -1   7 -13   34.38    5.72
  -1   7 -13   34.19    4.99
  -1   7 -13   31.71    5.62
   1  -7 -13   28.44    6.48
  -1  -7  13   39.82    6.04
   1   7  13   37.09    5.81
  -1   7 -13   33.47    6.71
  -1   7 -13   36.15    5.76
  -1  -7  13   36.76    5.31
  -1   7 -13   36.50    5.21
  -1   7 -13   35.13    6.28
   1   7  14   87.74    8.77
  -1   7 -14  101.57   10.93
  -1   7 -14   95.51   11.75
  -1   7 -14  108.00    9.89
   1  -7 -14   93.71   11.35
  -1   7 -14  100.47    9.87
  -1   7 -14  107.65    9.16
  -1  -7  14   97.98    9.51
   1  -7 -14   97.35    9.86
  -1   7 -14  103.26    9.72
   1  -7 -14  100.73   11.66
  -1  -7  14   95.09    8.53
  -1   7 -14  109.29    9.23
  -1  -7  15   51.47    7.15
   1   7  15   43.38    6.08
   1  -7 -15   54.50    8.68
  -1   7 -15   48.14    6.71
  -1   7 -15   48.39    8.40
   1  -7 -15   59.66    7.75
  -1   7 -15   55.78    7.38
  -1   7 -15   54.36    7.92
  -1   7 -15   50.83    6.18
   1  -7 -15   51.61    8.47
  -1   7 -15   54.05    6.41
  -1  -7  15   49.00    6.08
  -1   7 -15   54.74    7.38
  -1   7 -16   67.43    9.49
  -1   7 -16   70.59    7.72
   1  -7 -16   70.69    9.39
  -1  -7  16   68.75    8.07
   1  -7 -16   70.06    8.13
  -1   7 -16   64.69    8.39
  -1   7 -16   62.39    7.54
  -1   7 -16   65.06    6.93
   1   7  16   72.97    8.46
   1  -7 -16   58.79    8.97
  -1   7 -16   64.02    7.98
  -1   7 -16   59.28    6.43
  -1  -7  17   12.84    3.57
  -1   7 -17    8.73    2.68
  -1   7 -17    6.78    3.21
   1  -7 -17    8.09    3.26
   1  -7 -17   11.71    3.46
  -1   7 -17   10.13    2.76
   1  -7 -17    5.54    2.57
  -1   7 -17   11.45    3.54
  -1   7 -17    7.59    2.30
  -1   7 -17   12.47    3.63
   1  -7 -17    6.60    2.63
  -1   7 -17    9.34    3.09
   1  -7 -17   12.71    3.99
   1   7  17   11.20    3.13
   1  -7 -18   28.75    5.54
  -1   7 -18   23.63    5.48
  -1   7 -18   28.20    5.17
   1  -7 -18   12.48    3.93
  -1   7 -18   27.07    4.60
   1  -7 -18   29.70    5.58
   1   7  18   27.44    4.61
  -1   7 -18   26.71    4.33
  -1   7 -18   28.40    4.90
   1  -7 -18   12.48    4.00
   1   7  18   25.18    3.93
  -1  -7  18   25.80    4.41
   1   7  19   62.73    5.75
  -1  -7  19   70.81    6.31
  -1   7 -19   73.46    6.96
   1  -7 -19   35.21    4.94
  -1   7 -19   73.89    6.74
   1  -7 -19   37.87    5.19
   1  -7 -19   77.11    7.79
   1   7  19   74.80    6.74
  -1   7 -19   65.24    6.60
   1  -7 -19   62.06    7.49
  -1   7 -19   60.07    5.57
  -1   7 -19   69.84    8.25
   1  -7 -20    1.65    1.42
  -1   7 -20    5.60    1.87
   1  -7 -20    0.86    1.33
  -1   7 -20    4.96    1.73
  -1   7 -20    6.17    2.41
   1  -7 -20    4.95    2.37
   1   7  20    6.53    1.82
   1   9 -19   68.21    6.04
  -1  -9 -19   22.42    3.59
   1   9 -19   68.44    5.83
   1   9 -19   63.16    5.56
  -1  -9 -19   20.60    3.28
  -1  -9 -19   72.54    7.32
  -1   9  19   68.09    5.97
   1   9 -19   65.82    7.42
  -1  -9 -19   63.08    6.97
  -1  -9 -18   13.22    3.82
  -1   9  18   11.26    3.06
   1  -9  18   10.38    2.65
   1   9 -18   14.11    3.09
  -1  -9 -18    4.91    2.20
   1   9 -18   12.92    2.81
   1   9 -18   12.32    3.87
  -1  -9 -18   12.49    3.81
   1   9 -18   11.10    2.66
   1   9 -18   12.93    3.04
   1   9 -18   13.08    2.87
  -1  -9 -18    5.20    2.13
  -1  -9 -17   31.29    5.00
  -1   9  17   34.45    5.38
  -1  -9 -17   29.88    6.08
   1   9 -17   33.48    5.03
  -1  -9 -17   20.35    4.14
   1   9 -17   31.12    4.55
   1   9 -17   25.25    3.85
   1  -9  17   35.81    5.06
  -1   9  17   33.15    4.79
  -1  -9 -17   29.93    6.08
   1   9 -17   36.20    6.58
   1   9 -17   34.49    4.78
   1   9 -17   30.10    4.94
   1   9 -17   35.87    5.50
  -1  -9 -17   16.72    3.89
  -1  -9 -16   12.33    3.63
   1   9 -16   10.87    3.43
   1   9 -16   13.71    3.41
   1   9 -16   16.20    3.75
   1   9 -16   14.97    3.92
   1  -9  16   14.48    3.61
  -1   9  16   11.22    3.45
   1   9 -16   16.17    5.09
  -1  -9 -16   10.79    3.82
   1   9 -16   16.80    3.90
  -1   9  16   14.31    3.74
  -1  -9 -16   14.83    4.62
   1   9 -16   13.32    3.66
   1   9 -15   65.33    7.77
   1   9 -15   58.65    6.93
  -1   9  15   58.27    7.24
  -1   9  15   50.56    6.15
   1   9 -15   58.29    7.57
   1   9 -15   57.28    9.07
  -1  -9 -15   58.35    9.19
  -1  -9 -15   55.47    7.03
   1   9 -15   59.86    7.05
  -1  -9 -15   56.94    7.51
   1  -9  15   62.81    7.17
  -1   9  15   61.14    7.54
  -1  -9 -15   45.65    8.13
   1   9 -15   60.34    7.24
   1   9 -15   52.67    7.92
  -1  -9 -14  566.31   28.69
   1   9 -14  624.42   23.95
   1   9 -14  576.26   22.03
   1   9 -14  550.32   28.68
   1   9 -14  638.21   24.73
   1   9 -14  611.78   23.23
  -1   9  14  571.07   23.80
   1  -9  14  577.20   22.35
  -1  -9 -14  604.25   24.52
  -1   9  14  549.91   20.42
  -1  -9 -14  563.56   23.32
   1   9 -14  586.06   26.16
   1   9 -14  604.95   24.02
  -1   9  14  533.30   23.18
  -1  -9 -13  303.24   20.92
  -1  -9 -13  290.89   16.86
   1  -9  13  326.94   16.66
  -1   9  13  299.85   17.47
   1   9 -13  317.46   16.90
   1   9 -13  310.27   16.11
   1   9 -13  305.96   17.14
   1   9 -13  290.82   20.77
   1   9 -13  332.05   17.12
   1   9 -13  315.43   19.07
  -1  -9 -13  288.49   16.67
  -1   9  13  316.95   17.95
   1   9 -13  312.89   17.19
   1   9 -12   11.58    3.47
   1   9 -12   12.29    3.36
   1   9 -12   11.52    4.09
   1   9 -12   11.60    3.06
  -1  -9 -12   11.89    4.58
   1   9 -12   11.14    3.33
  -1   9  12   11.33    3.98
  -1  -9 -12   11.94    3.76
  -1   9  12    7.38    3.21
  -1  -9 -12   10.25    3.93
  -1   9  12   10.16    3.31
   1   9 -12   12.31    4.78
  -1  -9 -12   11.81    3.41
   1   9 -12   14.38    3.54
  -1   9  12    8.60    3.26
   1  -9  12   15.47    3.55
   1   9 -11  185.47   12.28
   1   9 -11  164.72   11.32
  -1   9  11  159.74   12.40
   1   9 -11  176.34   11.80
  -1  -9 -11  167.20   11.99
   1  -9  11  173.77   11.38
  -1   9  11  173.45   12.69
  -1  -9 -11  160.27   11.71
  -1   9  11  159.79   12.17
   1   9 -11  166.54   14.43
   1   9 -11  174.62   12.36
  -1  -9 -11  148.29   10.38
   1   9 -11  157.16   13.05
   1   9 -11  165.42   11.59
   1   9 -10  575.91   20.94
   1   9 -10  559.97   20.17
   1   9 -10  561.97   20.27
  -1   9  10  514.27   21.58
  -1  -9 -10  504.79   19.06
  -1  -9 -10  557.06   21.01
   1  -9  10  542.81   19.40
  -1   9  10  539.62   22.13
  -1   9  10  514.56   21.53
   1   9 -10  541.58   25.53
   1   9 -10  555.78   21.09
  -1  -9 -10  519.74   18.42
   1   9 -10  564.45   23.85
  -1  -9 -10  512.57   19.31
   1   9 -10  543.78   20.33
   1   9  -9  220.98   12.33
   1   9  -9  144.03    9.67
   1   9  -9  226.45   12.30
  -1   9   9  210.58   13.31
   1  -9   9  212.85   10.34
  -1  -9  -9  199.76   11.34
  -1   9   9  210.12   11.96
  -1  -9  -9  225.01   12.75
   1  -9   9  228.15   11.72
  -1   9   9  214.98   13.45
  -1   9   9  208.17   13.15
   1   9  -9  218.69   15.53
   1   9  -9  220.23   12.89
  -1  -9  -9  219.06   11.23
   1   9  -9  219.68   14.40
   1   9  -9  212.17   12.21
  -1  -9  -9  208.96   11.57
   1   9  -8  103.66    8.04
   1   9  -8   92.36    7.38
   1   9  -8  100.68    7.82
  -1   9   8   90.07    8.37
  -1   9   8   97.58    7.62
   1  -9   8   93.83    6.51
  -1  -9  -8   90.66    7.26
  -1  -9  -8  103.12    8.11
  -1   9   8   92.60    8.42
  -1   9   8   93.05    8.46
   1   9  -8   95.59    9.83
   1   9  -8   92.96    8.04
  -1  -9  -8   93.23    7.06
   1   9  -8   84.30    8.66
   1   9  -8   89.62    7.62
  -1  -9  -8   92.25    7.41
  -1   9   8   87.61    6.60
   1   9  -7  172.99   12.19
   1   9  -7  191.08   10.48
   1   9  -7  196.62   10.33
   1   9  -7  185.96   10.12
  -1   9   7  188.07   11.40
  -1   9   7  187.27   10.04
   1  -9   7  175.33    8.50
  -1  -9  -7  176.27   10.62
  -1   9   7  195.34   11.86
  -1   9   7  196.48   11.79
   1   9  -7  168.43   12.66
   1   9  -7  184.81   11.14
  -1  -9  -7  167.96    9.05
  -1   9   7  196.17   10.50
   1   9  -7  167.97   10.04
  -1   9   7  188.64    9.49
   1   9  -6  281.12   14.92
   1   9  -6  290.88   12.32
  -1   9   6  291.62   13.69
  -1   9   6  283.02   11.69
   1  -9   6  288.73   10.39
   1   9  -6  285.35   12.09
   1   9  -6  289.30   12.00
  -1  -9  -6  267.78   12.82
  -1   9   6  264.78   13.50
  -1   9   6  313.46   14.51
  -1  -9  -6  283.48   11.43
  -1   9   6  294.82   12.63
   1   9  -6  311.89   13.03
   1   9  -6  307.12   13.40
   1   9  -6  314.28   16.47
  -1   9   5  138.09    9.17
  -1   9   5  135.60    8.89
   1   9  -5  152.01    9.14
   1   9  -5  133.47   10.46
  -1   9   5  133.26    8.17
   1   9  -5  156.85    8.47
  -1  -9  -5  142.69    8.84
   1  -9   5  137.15    7.06
  -1   9   5  151.95    7.99
   1   9  -5  143.62    8.65
   1   9  -5  123.67   10.17
  -1   9   4  271.03   10.18
   1  -9   4  269.42    9.58
  -1   9   3  810.95   17.28
  -1  -9  -3  831.14   19.55
   1  -9   3  830.79   16.67
  -1  -9  -2  257.55   10.51
   1  -9   2  264.53    9.28
   1  -9   1 1448.52   22.57
  -1  -9  -1 1574.05   25.57
  -1  -9   0 4888.01   47.22
  -1   9   0 4501.04   37.66
  -1  -9   1 1466.35   23.68
  -1   9  -1 1372.77   17.48
  -1  -9   2  242.82    9.41
   1  -9  -2  270.29   10.35
  -1   9  -2  257.67    6.88
  -1  -9   3  815.42   17.63
  -1   9  -3  717.87   11.13
   1   9   4  301.63   11.04
  -1  -9   4  296.59   10.75
  -1   9  -5  126.84    8.23
  -1   9  -5  136.40    7.82
  -1   9  -5  143.80    8.67
  -1   9  -5  137.18   10.23
  -1   9  -5  137.04    8.14
   1   9   5  147.56    7.85
  -1  -9   5  146.10    7.84
  -1   9  -5  130.83    8.58
  -1   9  -5  114.14    9.51
   1  -9  -6  293.72   13.18
  -1   9  -6  283.52   14.88
  -1  -9   6  288.27   11.65
   1   9   6  267.34   11.24
  -1   9  -6  286.87   12.70
  -1   9  -6  321.06   12.59
  -1   9  -6  309.78   13.39
  -1   9  -6  279.15   15.26
  -1   9  -6  286.36   12.33
  -1  -9   6  293.38    9.27
  -1   9  -6  294.71   13.17
   1   9   6  263.78   11.46
   1   9   7  164.62   10.11
  -1   9  -7  179.32   12.12
  -1  -9   7  184.74    9.60
   1  -9  -7  194.76   11.02
   1   9   7  177.36    9.57
   1   9   7  177.76    9.67
  -1  -9   7  172.33    9.37
   1   9   7  174.06   10.57
  -1   9  -7  177.89   12.68
  -1   9  -7  181.69   10.68
  -1   9  -7  184.82   10.55
  -1   9  -7  191.96   10.20
  -1   9  -7  199.42   11.20
  -1  -9   7  178.54    7.42
  -1   9  -7  185.89   10.29
  -1   9  -8   96.97    8.03
  -1   9  -8   96.67    7.52
   1   9   8   87.22    7.63
  -1   9  -8   91.84    7.95
  -1   9  -8   89.41    8.87
   1   9   8   88.66    8.43
   1   9   8   89.66    8.02
  -1   9  -8   99.26    9.84
  -1   9  -8   98.10    8.11
  -1   9  -8   98.88    7.76
   1  -9  -8   94.83    6.90
   1   9   8   97.27    7.16
  -1  -9   8   91.43    7.19
   1  -9  -8   95.71    6.90
  -1  -9   8  102.03    7.65
   1  -9  -8   76.44    7.31
  -1   9  -9  225.22   14.63
   1   9   9  203.03   13.07
  -1   9  -9  221.16   12.86
  -1   9  -9  222.28   11.91
  -1   9  -9  216.70   15.24
  -1   9  -9  238.73   13.16
   1   9   9  206.69   11.70
   1  -9  -9  207.27   10.67
  -1  -9   9  206.63   11.39
  -1   9  -9  220.73   12.54
   1  -9  -9  218.87   10.93
  -1   9  -9  219.27   12.11
  -1  -9   9  226.71   11.91
   1  -9  -9  231.30   13.22
   1  -9 -10  570.52   25.23
  -1   9 -10  546.13   23.60
   1   9  10  534.18   21.80
  -1   9 -10  560.81   21.53
  -1   9 -10  586.91   20.23
  -1   9 -10  569.08   21.13
  -1   9 -10  565.73   25.75
   1   9  10  556.83   20.40
  -1  -9  10  545.41   19.52
  -1   9 -10  543.98   19.79
  -1   9 -10  562.56   21.08
   1  -9 -10  584.00   21.89
  -1  -9  10  593.24   20.36
   1   9  11  164.87   12.33
  -1   9 -11  185.31   14.11
  -1   9 -11  175.62   12.06
  -1   9 -11  179.83   15.01
  -1   9 -11  181.53   11.78
  -1   9 -11  181.48   11.56
  -1   9 -11  173.48   12.35
  -1   9 -11  177.78   12.28
   1  -9 -11  176.13   14.69
  -1  -9  11  169.53   11.30
   1  -9 -11  176.06   12.44
   1  -9 -12   12.27    3.99
  -1   9 -12   15.29    4.32
  -1   9 -12    9.83    3.32
  -1   9 -12   13.96    3.42
  -1   9 -12   14.68    3.98
  -1  -9  12   16.09    3.74
   1   9  12   13.99    3.61
  -1   9 -12   14.85    4.71
  -1   9 -12   11.56    3.25
   1  -9 -12   13.10    4.31
  -1   9 -12   15.78    3.74
   1  -9 -13  295.74   20.02
  -1   9 -13  330.31   17.56
  -1   9 -13  318.97   15.82
   1   9  13  308.44   16.37
  -1   9 -13  335.76   18.13
  -1   9 -13  294.66   20.42
  -1   9 -13  311.11   16.72
  -1   9 -13  308.85   15.65
   1   9  13  286.19   16.62
  -1   9 -13  304.61   19.28
   1  -9 -13  325.71   17.76
  -1  -9  13  326.30   16.74
   1  -9 -14  572.69   27.70
  -1   9 -14  584.54   23.75
  -1   9 -14  585.31   21.72
   1   9  14  588.79   23.63
   1  -9 -14  600.67   24.44
  -1  -9  14  617.51   23.46
  -1   9 -14  582.48   29.11
  -1   9 -14  614.12   23.80
   1  -9 -14  612.48   28.65
  -1   9 -14  588.48   21.51
  -1   9 -14  586.01   24.36
  -1   9 -14  585.54   26.95
  -1   9 -15   63.34    7.98
  -1   9 -15   62.37    6.88
  -1   9 -15   60.46    7.66
  -1   9 -15   62.58    8.51
   1   9  15   52.11    6.70
   1  -9 -15   57.00    8.94
  -1   9 -15   55.48    9.17
  -1   9 -15   60.35    7.33
  -1   9 -15   60.01    6.73
   1  -9 -15   56.37    8.66
  -1  -9  15   61.49    7.35
   1  -9 -15   65.81    7.96
  -1   9 -15   52.25    6.15
   1  -9 -16   12.77    3.38
   1  -9 -16   13.85    4.42
   1   9  16   14.79    3.59
  -1   9 -16   10.44    3.66
  -1   9 -16   12.72    3.60
  -1   9 -16   12.27    3.12
  -1   9 -16   10.82    3.00
  -1  -9  16   15.06    3.70
   1   9  16   12.71    3.34
  -1   9 -16   10.42    3.87
   1  -9 -16   11.68    4.11
  -1   9 -16   11.01    2.93
  -1   9 -16   11.02    3.25
  -1   9 -16   14.12    3.68
   1   9  17   30.24    4.45
  -1  -9  17   32.62    4.77
   1  -9 -17   33.80    6.32
  -1   9 -17   31.71    6.28
  -1   9 -17   33.54    4.93
  -1   9 -17   33.54    4.50
   1  -9 -17   17.01    4.19
  -1   9 -17   35.06    5.52
   1  -9 -17   19.27    4.18
  -1   9 -17   32.81    5.67
  -1   9 -17   36.57    5.43
   1   9  17   34.69    5.36
   1  -9 -17   33.18    6.10
   1  -9 -17   40.19    5.66
  -1  -9  18   15.07    3.32
   1  -9 -18   12.45    2.97
  -1   9 -18   11.93    3.01
   1  -9 -18    7.24    2.52
  -1   9 -18   12.21    2.68
   1  -9 -18   12.93    3.66
  -1   9 -18   12.29    3.85
   1   9  18   15.90    3.43
   1  -9 -18   16.30    4.12
  -1   9 -18   13.86    3.05
   1  -9 -18    6.29    2.44
  -1   9 -18   14.36    3.64
  -1   9 -18   12.93    3.08
   1  -9 -19   17.46    3.46
  -1   9 -19   64.29    5.86
   1  -9 -19   54.03    6.47
  -1   9 -19   63.77    7.21
   1  -9 -19   16.23    3.52
  -1   9 -19   66.56    6.17
   1  -9 -19   63.36    6.58
   1   9  19   67.06    5.97
   1  11 -18   43.84    4.88
  -1 -11 -18    9.76    2.46
   1  11 -18   48.22    4.79
   1  11 -18   46.42    6.47
  -1 -11 -18   38.81    5.64
   1  11 -18   44.38    4.77
  -1 -11 -18   11.49    2.74
  -1  11  18   44.79    5.09
  -1 -11 -18   41.41    5.90
   1  11 -18   45.81    4.98
   1  11 -17    2.33    1.83
  -1  11  17    1.25    1.28
   1  11 -17    4.59    2.95
  -1 -11 -17    1.48    1.82
   1  11 -17    2.73    1.81
  -1 -11 -17   -0.27    1.25
   1  11 -17    4.07    1.93
   1  11 -17    2.75    2.27
  -1 -11 -17   -1.07    1.73
  -1  11  17    1.13    1.11
  -1 -11 -17    1.66    2.39
   1  11 -17    3.93    1.83
  -1 -11 -17    3.64    2.30
   1  11 -16   33.74    4.86
   1  11 -16   32.93    5.23
   1  11 -16   33.62    4.88
  -1  11  16   31.32    5.16
   1  11 -16   36.25    5.09
   1  11 -16   33.79    6.57
  -1 -11 -16   33.51    6.38
   1  11 -16   35.47    5.24
   1  11 -16   30.97    5.06
  -1 -11 -16   33.31    5.29
  -1 -11 -16   33.14    6.25
  -1  11  16   39.16    5.65
   1  11 -15  114.69    9.52
  -1 -11 -15  112.48   11.95
   1  11 -15  117.11   10.30
   1  11 -15  119.29   12.69
   1  11 -15  115.98    9.84
   1  11 -15  111.33    9.27
  -1  11  15  105.03    9.84
   1  11 -15  114.94   10.02
  -1  11  15  107.38    9.75
  -1 -11 -15  113.47   10.20
  -1  11  15  106.39    9.71
  -1 -11 -15  107.45   11.88
  -1 -11 -14  144.28   11.80
   1 -11  14  142.83   10.21
  -1  11  14  152.63   12.24
   1  11 -14  146.79   11.56
   1  11 -14  147.08   11.10
   1  11 -14  143.13   11.07
   1  11 -14  149.62   14.94
   1  11 -14  164.72   12.46
  -1 -11 -14  142.99   11.14
   1  11 -14  135.02   12.80
  -1  11  14  142.03   12.04
   1  11 -14  143.88   11.17
  -1 -11 -14  152.11   14.46
   1 -11  13  129.26    9.70
  -1 -11 -13  136.65   11.61
  -1 -11 -13  111.75   12.60
  -1  11  13  112.87   10.96
   1  11 -13  133.23   10.78
   1  11 -13  112.22   13.16
   1  11 -13  129.63   11.31
   1  11 -13  119.03   12.66
  -1 -11 -13  109.31   10.36
   1  11 -13  126.97   10.48
   1  11 -13  142.76   11.20
   1  11 -13  133.88   11.22
  -1  11  13  118.83   11.42
  -1  11  12  157.03   12.46
  -1 -11 -12  157.06   15.02
  -1 -11 -12  165.14   12.59
   1  11 -12  151.04   13.87
  -1  11  12  183.07   13.83
  -1  11  12  159.16   12.34
   1  11 -12  161.88   15.49
   1  11 -12  169.12   12.71
   1  11 -12  169.15   12.20
   1  11 -12  182.11   12.50
   1  11 -12  174.05   12.80
   1  11 -12  160.51   11.89
   1  11 -11  334.60   17.21
   1  11 -11  335.05   16.52
  -1  11  11  283.38   17.02
  -1 -11 -11  318.19   17.14
   1  11 -11  286.01   19.36
  -1  11  11  325.23   18.51
  -1  11  11  285.92   17.08
   1  11 -11  307.62   21.07
   1  11 -11  332.68   17.54
   1  11 -11  338.14   16.88
  -1 -11 -11  269.64   14.27
   1  11 -11  307.65   16.44
   1  11 -10   50.03    6.33
   1  11 -10   53.58    6.45
  -1 -11 -10   52.51    6.93
   1  11 -10   46.47    5.79
  -1  11  10   45.17    6.75
  -1  11  10   51.78    7.27
  -1  11  10   48.00    6.82
   1  11 -10   46.07    7.93
   1  11 -10   51.11    6.78
   1  11 -10   48.49    6.13
   1  11 -10   45.17    7.76
  -1 -11 -10   45.40    5.83
   1  11 -10   53.29    6.64
  -1 -11  -9  480.20   18.86
   1  11  -9  550.13   20.79
   1  11  -9  505.11   19.34
   1  11  -9  543.48   20.05
  -1  11   9  511.70   21.99
   1  11  -9  438.66   23.05
  -1 -11  -9  515.80   20.55
  -1  11   9  477.76   21.52
  -1  11   9  499.73   21.90
   1  11  -9  482.99   24.82
   1  11  -9  504.24   20.65
  -1 -11  -9  476.41   17.62
   1  11  -9  487.09   18.60
  -1 -11  -9  484.37   19.22
   1  11  -9  480.50   19.59
   1  11  -8   49.36    5.99
   1  11  -8   50.15    5.87
  -1  11   8   52.88    6.70
  -1 -11  -8   48.99    5.57
  -1 -11  -8   54.81    6.54
  -1  11   8   54.18    6.85
  -1  11   8   48.64    6.61
   1  11  -8   47.34    7.67
   1  11  -8   46.28    6.19
   1  11  -8   41.96    7.28
   1  11  -8   52.62    5.96
  -1 -11  -8   48.01    5.90
  -1  11   8   54.37    6.12
   1  11  -8   51.66    6.09
  -1  11   8   48.99    5.60
  -1 -11  -8   47.26    5.83
   1 -11   7  101.88    7.16
   1  11  -7   94.91   10.43
   1  11  -7  116.32    8.52
   1  11  -7  121.34    8.61
   1  11  -7  115.80    8.68
  -1  11   7  105.13    9.27
   1  11  -7  109.80    8.60
  -1  11   7  111.52    8.51
  -1  11   7  108.11    9.29
  -1 -11  -7  116.49    9.07
   1  11  -7  115.94    9.21
   1  11  -7  110.89   11.06
  -1  11   7  112.91    8.27
   1  11  -7  115.79    8.90
  -1 -11  -7  103.40    7.70
  -1  11   7  102.08    9.48
   1  11  -6   13.21    3.09
   1  11  -6    9.21    3.78
   1  11  -6   18.47    3.46
  -1  11   6   16.85    3.41
   1  11  -6   20.13    3.36
   1  11  -6   16.06    3.27
  -1 -11  -6   14.33    3.33
  -1  11   6   17.15    3.75
   1  11  -6   15.64    3.51
  -1  11   6   13.71    3.76
  -1  11   6   15.02    3.50
   1  11  -6   14.72    4.43
  -1 -11  -6   14.41    2.95
   1 -11   6   16.85    2.97
  -1  11   6   16.33    3.11
   1  11  -6   16.07    3.24
   1  11  -5  433.19   16.23
  -1 -11  -5  453.62   16.94
   1  11  -5  450.00   15.62
  -1  11   5  432.84   18.10
   1  11  -5  435.54   16.19
   1  11  -5  429.01   21.27
   1  11  -5  463.76   17.29
   1  11  -5  428.44   16.90
  -1 -11  -5  455.06   15.08
   1  11  -5  429.79   15.65
  -1  11   5  480.53   18.44
  -1  11   5  454.71   16.79
  -1  11   5  440.33   15.14
   1 -11   5  468.92   14.88
   1  11  -4  409.99   15.33
   1  11  -4  418.06   14.48
  -1  11   4  385.60   16.17
  -1  11   4  462.57   17.61
   1  11  -4  398.71   19.33
  -1 -11  -4  387.79   13.35
   1  11  -4  389.94   15.71
  -1  11   4  412.75   14.21
   1 -11   4  402.28   13.54
   1  11  -4  372.03   14.54
  -1  11   4  403.92   15.48
   1  11  -4  376.04   15.60
  -1  11   4  400.04   16.42
   1  11  -4  391.85   15.54
   1  11  -4  421.09   14.91
   1  11  -3 1058.59   25.32
   1  11  -3 1123.84   23.30
  -1 -11  -3 1123.53   22.81
   1  11  -3 1133.00   27.08
   1  11  -3 1194.38   25.87
   1  11  -3 1139.42   32.87
   1  11  -3 1181.60   26.78
   1  11  -3 1178.59   26.93
  -1  11   3 1203.11   28.28
  -1  11   3 1219.07   26.70
   1  11  -3 1092.31   24.43
  -1  11   3 1131.34   23.25
   1 -11   3 1158.33   23.30
  -1 -11  -3 1138.18   25.96
  -1  11   2  805.00   22.75
   1  11  -2  855.62   22.57
   1  11  -2  803.09   21.79
  -1  11   2  832.65   21.70
  -1  11   2  712.10   24.08
   1 -11   2  833.05   20.03
   1  11  -2  880.58   28.41
   1  11  -2  875.34   23.48
  -1 -11  -2  833.84   19.28
  -1  11   2  713.10   23.09
   1 -11   1  290.40   11.55
  -1 -11  -1  289.98   12.25
  -1  11   1  307.44   14.63
  -1  11   1  282.53   13.34
   1  11  -1  272.93   13.12
  -1 -11  -1  290.54   11.23
   1  11  -1  289.68   13.07
  -1  11   1  298.22   13.46
  -1  11   1  286.62   12.58
   1  11  -1  268.70   12.36
  -1  11   1  313.21   13.96
   1 -11   0  222.33   10.27
  -1 -11   0  231.12   10.79
  -1  11   0  218.07   11.80
  -1  11   0  195.82   11.14
  -1 -11   0  228.19   10.11
   1  11   0  223.52   11.83
  -1  11   0  227.91   11.12
   1  11   0  226.39   11.55
   1  11   0  222.49   11.19
  -1  11   0  211.81   11.34
  -1  11   0  225.20   11.37
  -1 -11   1  290.30   11.88
   1 -11  -1  299.00   12.15
  -1  11  -1  301.32   12.09
  -1  11  -1  331.44   14.20
  -1  11  -1  287.70   11.92
  -1  11  -1  264.80   13.04
  -1 -11   1  300.64   11.66
   1  11   1  286.67   13.22
  -1  11  -1  328.51   13.49
  -1  11  -1  303.47   12.91
  -1  11  -1  255.88   12.39
   1  11   1  288.80   13.02
   1  11   1  278.42   12.55
  -1  11  -2  816.67   21.40
  -1  11  -2  875.39   23.20
   1  11   2  872.69   22.24
   1  11   2  811.51   22.32
  -1  11  -2  859.51   27.77
  -1  11  -2  919.39   23.87
  -1  11  -2  878.94   20.62
  -1  11  -2  939.44   21.96
   1  11   2  831.19   22.71
  -1  11  -2  799.86   22.48
  -1 -11   2  837.66   20.66
  -1  11  -2  918.39   22.84
   1  11   3 1187.79   26.33
  -1  11  -3 1101.04   24.97
  -1  11  -3 1118.08   26.74
   1  11   3 1123.53   26.80
  -1  11  -3 1223.34   32.70
  -1  11  -3 1132.91   26.94
  -1  11  -3 1181.14   24.31
  -1  11  -3 1175.52   25.42
   1  11   3 1118.99   26.66
  -1  11  -3 1076.47   26.61
  -1 -11   3 1116.06   24.10
  -1  11  -3 1151.19   26.10
  -1  11  -4  344.30   18.02
  -1  11  -4  406.20   19.30
  -1  11  -4  416.08   16.05
  -1  11  -4  445.54   15.12
  -1 -11   4  383.78   14.21
   1  11   4  391.85   14.16
  -1  11  -4  387.41   15.89
   1  11   4  366.64   15.25
  -1  11  -4  418.84   15.51
  -1  11  -4  380.04   14.71
   1  11   4  384.71   14.94
  -1  11  -4  439.84   16.53
   1  11   4  378.47   15.66
  -1  11  -5  487.45   17.74
  -1  11  -5  446.77   15.68
   1  11   5  401.69   16.29
  -1  11  -5  403.59   19.56
  -1  11  -5  436.93   20.58
  -1  11  -5  483.55   16.94
  -1 -11   5  439.67   15.47
   1  11   5  469.15   15.81
  -1  11  -5  455.36   16.58
  -1  11  -5  446.30   17.10
   1  11   5  453.22   16.26
  -1  11  -5  429.51   15.58
   1  11   6   15.68    3.45
   1  11   6   14.22    3.08
  -1 -11   6   12.80    2.89
  -1  11  -6   16.30    3.35
  -1  11  -6   16.31    3.32
  -1  11  -6   24.86    5.26
  -1  11  -6   14.79    4.20
  -1  11  -6   22.23    3.75
   1  11   6   16.38    3.21
  -1  11  -6   19.84    3.47
  -1  11  -6   20.85    3.99
   1 -11  -6   18.16    3.73
  -1  11  -6   16.68    3.20
   1  11   7  107.85    8.99
  -1  11  -7  119.37    8.84
  -1  11  -7  106.46    8.15
  -1  11  -7  121.71    9.20
   1 -11  -7  107.71    8.88
   1  11   7  110.93    8.39
  -1 -11   7  103.94    7.92
   1  11   7  108.00    9.11
  -1  11  -7   97.08   10.47
  -1  11  -7  113.27    9.00
   1  11   7  109.46    8.23
  -1  11  -7  104.09    7.76
  -1  11  -7  106.20    8.42
  -1  11  -7  105.11   10.21
   1  11   8   50.33    6.39
  -1  11  -8   56.37    6.36
  -1  11  -8   49.36    7.09
  -1  11  -8   53.57    5.95
  -1  11  -8   57.36    6.61
   1 -11  -8   57.50    6.83
   1  11   8   47.20    6.61
   1  11   8   47.94    6.23
  -1  11  -8   52.97    8.03
  -1  11  -8   50.68    6.32
  -1  11  -8   48.76    5.83
   1 -11  -8   52.51    5.63
   1  11   8   55.88    5.91
  -1 -11   8   42.30    5.36
   1 -11  -8   51.73    5.44
  -1  11  -9  512.13   20.36
  -1  11  -9  515.16   19.46
   1 -11  -9  503.28   20.55
  -1 -11   9  492.33   17.67
  -1  11  -9  520.98   21.11
   1  11   9  453.22   19.53
   1  11   9  466.97   19.88
  -1  11  -9  508.26   24.90
  -1  11  -9  518.21   20.57
  -1  11  -9  510.23   19.54
  -1  11  -9  498.37   23.61
   1  11   9  498.26   22.08
  -1 -11   9  462.48   17.88
   1  11  10   49.86    7.05
  -1 -11  10   48.38    5.79
  -1  11 -10   55.06    6.92
  -1  11 -10   39.68    7.21
  -1  11 -10   46.72    6.12
  -1  11 -10   51.99    6.23
   1 -11 -10   50.00    6.95
  -1  11 -10   49.56    6.52
  -1  11 -10   44.84    7.26
  -1  11 -10   48.71    6.47
   1 -11 -11  292.77   19.45
  -1  11 -11  293.87   16.46
  -1  11 -11  313.80   15.81
  -1  11 -11  312.57   17.41
  -1  11 -11  336.49   17.40
  -1  11 -11  318.92   20.80
  -1  11 -11  306.69   15.74
   1  11  11  320.58   18.33
  -1  11 -11  311.35   19.76
   1 -11 -11  304.73   16.92
  -1 -11  11  312.15   15.21
   1 -11 -12  175.22   15.08
  -1  11 -12  193.21   13.34
  -1  11 -12  207.61   13.06
   1  11  12  162.80   13.09
  -1  11 -12  195.78   13.89
  -1  11 -12  179.95   13.02
  -1  11 -12  186.95   16.34
  -1  11 -12  179.68   12.23
  -1  11 -12  197.65   15.82
  -1 -11  12  171.56   11.64
   1 -11 -12  175.03   13.36
  -1  11 -13  135.03   10.41
   1 -11 -13  106.43   11.95
  -1  11 -13  125.05   10.90
  -1  11 -13  128.79   10.35
   1  11  13  116.72   10.91
  -1  11 -13  124.74   11.23
   1  11  13   89.65   10.58
  -1  11 -13  138.67   13.89
  -1  11 -13  131.97   11.01
  -1  11 -13  131.69   10.33
  -1  11 -13  131.08   13.15
   1 -11 -13  119.87   11.08
  -1 -11  13  124.86    9.94
  -1  11 -14  143.15   10.62
   1 -11 -14  150.91   13.93
  -1  11 -14  152.76   11.98
  -1  11 -14  159.43   11.39
   1  11  14  150.42   12.07
  -1  11 -14  153.22   12.38
  -1  11 -14  150.87   11.73
  -1  11 -14  148.32   14.37
  -1  11 -14  151.33   10.74
  -1  11 -14  158.08   14.05
   1 -11 -14  146.44   12.15
  -1 -11  14  140.41   10.53
   1  11  15  117.64   10.15
  -1  11 -15  112.68   10.00
  -1  11 -15  111.29    9.16
  -1  11 -15  113.54    9.84
   1 -11 -15  107.44   11.61
  -1  11 -15  119.33   12.52
  -1  11 -15   98.12   10.86
  -1  11 -15   95.59    8.58
   1 -11 -15   95.04   10.71
   1 -11 -15  109.52   10.09
  -1 -11  15  114.75    9.05
  -1  11 -15  107.01    9.95
   1 -11 -16   35.17    5.41
   1 -11 -16   33.72    6.12
   1  11  16   33.23    5.34
  -1 -11  16   35.45    4.72
   1  11  16   25.98    4.56
  -1  11 -16   30.80    6.25
   1 -11 -16   34.88    6.61
  -1  11 -16   32.53    5.24
  -1  11 -16   36.15    4.98
  -1  11 -16   28.52    4.24
  -1  11 -16   33.22    5.51
  -1  11 -16   34.71    6.06
  -1  11 -16   33.92    5.51
  -1 -11  17    1.64    1.80
   1 -11 -17    1.16    1.26
   1 -11 -17   -1.01    1.59
  -1  11 -17    2.36    1.77
  -1  11 -17    2.44    1.82
   1 -11 -17    1.17    1.85
  -1  11 -17    1.59    1.75
  -1  11 -17    3.35    2.10
   1 -11 -17    2.96    2.48
   1  11  17    3.08    2.01
  -1  11 -17    0.97    1.43
   1 -11 -17   -0.25    1.29
   1 -11 -18   51.49    5.51
   1 -11 -18   38.18    5.57
  -1  11 -18   50.47    6.77
   1 -11 -18   12.36    2.93
  -1  11 -18   52.69    5.51
  -1  11 -18   36.30    3.84
  -1  11 -18   42.83    4.57
   1 -11 -18   11.12    2.92
  -1  11 -18   49.90    5.51
   1  11  18   45.59    5.21
   1 -11 -18   46.79    5.81
   1  13 -17   19.95    3.33
  -1  13  17   16.07    3.11
  -1 -13 -17   18.42    4.15
  -1  13  17   21.11    3.44
   1  13 -17   20.86    4.49
  -1 -13 -17   13.14    3.32
  -1 -13 -17    0.77    1.32
   1  13 -17   21.54    3.33
   1  13 -17   21.16    3.57
  -1 -13 -17   -0.38    1.42
  -1 -13 -17   20.66    3.58
   1  13 -16   35.36    4.47
  -1 -13 -16   39.74    5.41
   1  13 -16   38.69    5.31
  -1  13  16   38.21    5.21
   1  13 -16   38.91    6.57
  -1 -13 -16   29.73    5.56
  -1 -13 -16    6.24    2.41
   1  13 -16   34.26    4.75
   1  13 -16   40.04    4.98
  -1 -13 -16    6.99    2.79
   1  13 -16   37.19    5.04
  -1  13  16   32.20    4.62
  -1 -13 -16   30.20    5.68
   1  13 -15   40.15    5.42
  -1 -13 -15   45.81    6.12
  -1  13  15   38.75    5.57
  -1 -13 -15   35.01    6.53
   1  13 -15   42.38    5.90
  -1  13  15   42.71    5.95
   1  13 -15   46.82    7.80
  -1 -13 -15   37.90    6.98
   1  13 -15   40.54    5.92
   1  13 -15   45.98    5.75
  -1  13  15   35.11    5.50
   1  13 -15   36.19    5.38
   1  13 -14   62.67    7.09
  -1  13  14   74.88    8.42
   1  13 -14   71.36    8.02
   1  13 -14   69.46    9.60
   1  13 -14   59.19    7.04
   1  13 -14   64.50    7.00
  -1  13  14   54.45    7.88
   1  13 -14   68.78    7.74
  -1 -13 -14   61.68    8.82
  -1  13  14   69.05    7.54
  -1 -13 -14   55.85    7.39
   1  13 -14   65.81    7.18
  -1 -13 -13  278.75   16.23
  -1 -13 -13  256.55   18.39
  -1  13  13  274.74   17.08
   1  13 -13  274.34   15.07
   1  13 -13  301.87   15.77
   1  13 -13  294.17   20.69
   1  13 -13  285.65   16.63
   1  13 -13  278.27   15.52
  -1 -13 -13  225.92   14.28
  -1  13  13  231.87   16.83
   1  13 -13  279.25   15.75
  -1  13  12  381.34   19.77
  -1 -13 -12  469.34   25.63
  -1  13  12  484.02   23.02
  -1 -13 -12  532.01   22.71
   1  13 -12  503.91   27.60
   1  13 -12  540.70   23.22
   1  13 -12  479.03   20.91
   1  13 -12  510.53   21.17
  -1  13  12  418.69   20.35
   1  13 -12  524.70   22.21
   1  13 -12  526.22   21.50
  -1  13  11   40.04    6.54
  -1  13  11   42.15    6.93
  -1  13  11   49.44    7.57
   1  13 -11   58.05    7.61
   1  13 -11   56.79    9.46
   1  13 -11   55.24    7.11
   1  13 -11   62.18    7.11
   1  13 -11   58.87    7.04
  -1 -13 -11   56.13    7.32
   1  13 -11   57.30    7.24
   1  13 -10   66.64    7.87
   1  13 -10   68.59    7.62
  -1 -13 -10   67.44    8.07
   1  13 -10   70.31    7.79
  -1  13  10   60.05    8.11
  -1  13  10   64.78    8.31
  -1  13  10   57.52    8.03
   1  13 -10   64.29    9.85
   1  13 -10   63.59    7.92
  -1 -13 -10   55.64    6.99
   1  13 -10   61.48    7.56
   1  13 -10   71.19    7.33
   1  13  -9  314.90   16.67
   1  13  -9  337.50   16.32
  -1  13   9  283.17   17.06
   1  13  -9  305.38   15.79
  -1 -13  -9  295.20   16.23
  -1  13   9  287.28   17.48
  -1  13   9  289.91   17.53
   1  13  -9  326.02   17.47
   1  13  -9  305.64   20.95
  -1 -13  -9  279.45   14.86
   1  13  -9  300.22   16.07
   1  13  -9  305.57   15.37
   1  13  -8  103.74    9.07
   1  13  -8  105.47    8.83
   1  13  -8  102.13    8.66
  -1  13   8   97.13    9.77
   1  13  -8   88.25    8.52
  -1 -13  -8  100.24    9.18
  -1  13   8   97.59    9.77
  -1  13   8   94.67    9.72
   1  13  -8  103.84   11.95
   1  13  -8   94.89    9.21
  -1 -13  -8   88.29    7.92
   1  13  -8   99.77    8.97
   1  13  -8   97.00    8.70
   1  13  -7   64.03    6.85
   1  13  -7   68.27    6.73
   1  13  -7   72.76    7.09
  -1  13   7   65.62    7.98
   1  13  -7   59.16    6.82
  -1 -13  -7   67.41    7.37
  -1  13   7   61.00    7.58
  -1  13   7   63.25    8.14
   1  13  -7   54.97    8.63
  -1 -13  -7   60.13    6.42
   1  13  -7   62.12    7.12
  -1  13   7   66.62    7.12
   1  13  -7   61.65    7.02
   1  13  -7   59.36    7.19
   1  13  -6  805.59   25.85
  -1  13   6  780.09   24.31
   1  13  -6  767.73   24.16
   1  13  -6  817.62   24.64
   1  13  -6  846.97   23.87
   1  13  -6  823.25   23.83
  -1  13   6  772.23   26.50
   1  13  -6  768.52   25.07
  -1 -13  -6  799.68   24.72
  -1  13   6  737.66   26.09
  -1  13   6  828.91   28.07
   1  13  -6  794.66   31.92
   1  13  -6  802.31   24.65
  -1  13   6  732.27   23.11
   1 -13   6  696.18   20.89
  -1 -13  -6  769.09   21.64
   1  13  -5  188.04   11.86
   1  13  -5  182.21   10.52
  -1 -13  -5  174.90   11.36
  -1  13   5  181.55   12.37
   1  13  -5  165.34   11.46
  -1  13   5  174.10   12.15
   1  13  -5  182.29   11.16
   1  13  -5  166.79   14.60
  -1 -13  -5  169.97    9.91
  -1  13   5  176.34   10.56
   1 -13   5  167.79   10.28
   1  13  -5  165.12   11.12
   1  13  -5  172.56   11.63
  -1  13   5  177.25   11.35
  -1 -13  -4   21.66    4.14
  -1  13   4   28.76    4.83
  -1  13   4   22.45    4.34
   1  13  -4   19.60    3.95
   1  13  -4   20.42    4.01
  -1  13   4   22.26    4.33
   1  13  -4   15.34    5.11
   1 -13   4   18.78    3.67
  -1  13   4   22.48    3.74
   1  13  -4   21.83    3.56
  -1  13   4   22.46    3.98
   1  13  -4   23.16    4.12
   1  13  -4   23.51    4.32
   1  13  -4   20.81    3.82
  -1 -13  -4   19.92    3.31
   1  13  -3   18.47    3.38
   1  13  -3   18.76    3.22
  -1  13   3   17.16    3.43
   1  13  -3   16.26    3.47
   1  13  -3   15.49    3.70
  -1  13   3   15.87    3.02
  -1  13   3   14.81    3.57
   1  13  -3   10.90    4.65
  -1 -13  -3   19.21    3.14
   1 -13   3   11.96    2.95
  -1  13   3   17.68    3.21
  -1  13   3   15.12    3.58
   1  13  -3   20.06    3.94
   1  13  -3   16.69    3.88
  -1 -13  -2  472.25   18.81
  -1  13   2  529.46   17.28
   1 -13   2  476.13   17.05
  -1  13   2  486.20   18.21
  -1  13   2  495.62   19.50
   1  13  -2  500.21   18.75
   1  13  -2  498.91   19.27
   1  13  -2  519.96   20.02
   1  13  -2  537.08   16.59
   1  13  -2  511.25   18.31
   1  13  -2  565.76   18.12
  -1  13   2  549.38   17.45
   1  13  -2  498.74   19.02
  -1 -13  -2  546.60   16.92
   1 -13   1  560.06   18.91
  -1 -13  -1  582.72   20.02
  -1  13   1  620.50   20.51
  -1  13   1  573.00   20.89
   1  13  -1  602.87   20.56
   1  13  -1  579.26   20.62
   1  13  -1  593.21   21.25
   1  13  -1  575.92   17.70
  -1  13   1  568.76   21.78
   1  13  -1  605.08   20.08
  -1  13   1  647.43   19.56
   1  13  -1  640.46   18.97
   1  13  -1  602.41   21.13
  -1  13   1  544.51   22.66
   1 -13   1  580.86   17.23
  -1 -13  -1  622.34   18.20
  -1 -13   0  184.24   11.36
  -1  13   0  176.72   10.83
   1  13   0  190.37   11.47
  -1  13   0  165.16   11.15
   1  13   0  173.36   11.31
   1  13   0  178.76   11.41
   1  13   0  133.39    9.29
   1  13   0  186.74   11.19
  -1  13   0  177.85   11.69
   1  13   0  184.91    9.87
  -1  13   0  194.91   10.76
   1  13   0  170.96   11.33
  -1  13   0  169.64   12.12
  -1 -13   0  178.59    9.75
   1 -13   0  182.04    9.39
  -1 -13   1  564.20   19.35
   1 -13  -1  545.69   19.19
  -1  13  -1  630.66   20.56
   1  13   1  614.14   21.32
  -1  13  -1  555.65   20.52
   1  13   1  574.30   20.00
   1  13   1  566.81   20.96
  -1  13  -1  544.18   18.59
  -1  13  -1  647.03   21.84
  -1  13  -1  620.09   19.28
   1  13   1  614.32   17.71
  -1  13  -1  630.37   22.66
  -1 -13   1  573.39   17.63
   1 -13  -1  580.37   16.84
  -1 -13   2  491.55   17.85
  -1  13  -2  474.30   17.89
   1  13   2  507.06   19.50
   1  13   2  506.61   18.54
  -1  13  -2  524.85   19.73
  -1 -13   2  523.09   17.25
   1 -13  -2  499.09   15.44
  -1  13  -2  506.96   17.48
  -1  13  -2  549.11   19.94
  -1  13  -2  528.62   18.14
   1  13   2  487.26   19.41
  -1  13  -2  504.62   20.14
   1  13   3   18.72    3.98
  -1 -13   3   16.92    3.45
  -1  13  -3    9.75    4.16
   1 -13  -3   16.74    3.03
  -1  13  -3   13.94    3.13
  -1  13  -3   15.56    3.60
  -1  13  -3   18.18    3.58
  -1  13  -3   17.13    3.47
  -1  13  -3   15.48    3.40
   1  13   3   17.20    3.80
   1  13   3   15.70    3.51
  -1  13  -3   17.02    3.77
   1  13   4   25.46    4.61
  -1  13  -4   28.63    4.39
   1  13   4   23.81    3.95
  -1 -13   4   21.46    4.04
  -1  13  -4   21.28    5.76
   1 -13  -4   22.73    3.51
  -1  13  -4   23.10    3.86
   1  13   4   27.82    4.33
   1  13   4   24.17    4.26
  -1  13  -4   25.18    4.07
  -1  13  -4   29.23    4.79
  -1  13  -4   26.13    4.56
  -1  13  -4   23.63    4.10
   1  13   5  189.09   12.12
  -1  13  -5  185.91   12.27
  -1  13  -5  194.58   11.16
   1 -13  -5  180.86   11.78
  -1  13  -5  178.63   14.67
   1  13   5  165.00   10.63
  -1 -13   5  167.67   10.72
  -1  13  -5  183.84   12.20
   1  13   5  179.61   11.23
  -1  13  -5  170.45   10.71
  -1  13  -5  185.91   11.54
  -1  13  -5  177.49   11.51
   1  13   6  858.16   26.43
  -1  13  -6  759.23   25.18
  -1  13  -6  780.39   23.31
   1 -13  -6  765.93   24.82
  -1  13  -6  792.46   23.52
  -1  13  -6  752.87   24.98
   1  13   6  769.49   23.78
  -1  13  -6  804.54   31.63
  -1  13  -6  797.13   24.85
  -1  13  -6  778.69   24.24
  -1 -13   6  728.68   22.93
   1  13   6  724.34   23.02
  -1  13  -7   70.66    7.44
  -1  13  -7   76.07    7.45
   1  13   7   61.41    7.27
   1 -13  -7   67.52    7.65
  -1  13  -7   69.83    7.68
  -1  13  -7   68.43    7.27
   1  13   7   53.61    7.21
   1  13   7   66.44    7.83
  -1  13  -7   63.22    9.27
  -1  13  -7   60.81    6.34
  -1  13  -7   61.38    7.28
   1  13   7   67.55    7.06
  -1 -13   7   51.09    6.32
  -1  13  -7   43.80    8.60
  -1  13  -8  109.42   10.00
  -1  13  -8   92.39    8.43
  -1  13  -8   95.51    9.01
   1 -13  -8   92.21    9.23
   1  13   8   98.40    9.57
   1  13   8   96.07    9.86
   1  13   8  104.79   10.05
  -1  13  -8   96.56   11.38
  -1  13  -8   99.07    9.56
   1  13   8  104.60    8.86
  -1  13  -8   87.68    7.67
  -1  13  -8   82.26   10.51
  -1  13  -8  104.24    9.34
  -1  13  -9  303.26   16.83
  -1  13  -9  334.51   16.44
   1  13   9  301.23   16.78
  -1  13  -9  299.10   16.13
   1 -13  -9  305.04   16.98
   1  13   9  297.79   17.88
   1  13   9  310.68   17.14
  -1  13  -9  285.68   19.63
  -1  13  -9  305.76   16.90
  -1  13  -9  291.94   15.98
  -1  13  -9  259.24   18.85
   1  13  10   63.60    8.54
  -1  13 -10   63.31    7.65
  -1  13 -10   63.57    9.53
  -1  13 -10   65.15    7.63
  -1  13 -10   54.75    8.98
  -1  13 -10   63.20    7.19
  -1  13 -10   66.54    7.84
   1 -13 -10   69.71    9.10
   1 -13 -10   75.30    8.54
  -1  13 -10   68.37    8.11
   1  13  11   65.03    8.55
  -1  13 -11   55.90    7.25
  -1  13 -11   53.28    8.68
  -1  13 -11   42.65    7.95
  -1  13 -11   50.69    6.94
  -1  13 -11   56.26    6.85
  -1  13 -11   50.25    6.65
   1 -13 -11   43.36    8.05
   1 -13 -11   55.69    7.45
  -1  13 -11   46.80    6.83
   1 -13 -12  533.72   23.12
   1 -13 -12  445.48   23.28
   1  13  12  480.20   22.97
  -1  13 -12  440.45   24.39
  -1  13 -12  482.98   26.16
  -1  13 -12  498.15   21.73
  -1  13 -12  534.66   21.36
  -1  13 -12  509.14   20.98
  -1  13 -12  499.67   22.53
  -1  13 -12  460.52   21.22
   1 -13 -13  278.10   16.41
   1 -13 -13  246.64   17.51
  -1  13 -13  310.93   15.82
   1  13  13  266.20   16.49
  -1  13 -13  253.10   18.06
  -1  13 -13  279.14   19.94
  -1  13 -13  269.13   15.83
  -1  13 -13  274.07   15.07
  -1  13 -13  274.13   16.46
  -1  13 -13  272.51   15.73
  -1  13 -14   67.82    7.18
   1 -13 -14   74.54    8.26
   1 -13 -14   53.62    7.95
   1  13  14   60.39    7.65
  -1  13 -14   70.58    7.72
  -1  13 -14   72.15    7.52
  -1  13 -14   77.53   10.34
  -1  13 -14   70.20    8.06
  -1  13 -14   64.44    7.75
   1  13  15   48.15    6.32
  -1  13 -15   46.79    6.09
  -1  13 -15   48.28    5.66
  -1  13 -15   50.33    8.02
   1 -13 -15   40.05    6.86
  -1  13 -15   47.06    6.12
   1 -13 -15   43.49    6.13
   1 -13 -15   38.01    6.30
  -1  13 -15   48.35    6.29
  -1  13 -15   43.54    5.48
  -1  13 -16   33.14    4.26
   1  13  16   33.99    4.74
   1 -13 -16   28.05    5.32
  -1  13 -16   34.49    6.07
  -1  13 -16   34.53    5.03
  -1  13 -16   40.50    5.00
   1 -13 -16   33.21    5.13
   1  13  16   36.75    5.10
   1 -13 -16   30.56    5.21
  -1  13 -16   38.82    5.36
  -1  13 -16   38.93    5.37
  -1  13 -17   22.99    3.67
   1 -13 -17   -0.59    1.32
  -1  13 -17   22.87    3.39
  -1  13 -17   22.87    4.73
   1 -13 -17   13.60    3.53
  -1 -13  17   17.37    2.75
  -1  13 -17   21.10    3.57
   1 -13 -17   21.41    3.69
   1 -13 -17    1.05    1.47
  -1  13 -17   25.67    4.04
   1 -13 -17   19.28    3.92
   1  13  17   20.18    3.61
   1 -13 -18   27.38    3.71
  -1  15  16    6.42    1.86
  -1 -15 -16    5.95    2.59
  -1 -15 -16    7.78    2.46
   1  15 -16    7.31    2.04
  -1  15  16    8.02    2.40
   1  15 -16    6.91    2.97
  -1 -15 -16    5.82    2.63
   1  15 -16    7.46    2.39
   1  15 -16    9.64    2.35
  -1 -15 -16   -0.24    1.26
  -1 -15 -16   -1.04    1.58
   1  15 -15   43.47    5.14
  -1 -15 -15   41.71    5.41
  -1  15  15   41.39    5.05
  -1 -15 -15   37.84    6.01
  -1  15  15   42.12    5.60
   1  15 -15   44.78    5.39
   1  15 -15   51.74    5.54
   1  15 -15   47.09    7.02
  -1 -15 -15   26.16    5.09
   1  15 -15   44.98    5.56
   1  15 -15   41.65    4.94
  -1  15  15   30.51    4.72
   1  15 -14   96.54    8.32
  -1 -15 -14   87.62    8.35
  -1  15  14   93.20    8.92
  -1 -15 -14   81.69    9.00
  -1  15  14   91.76    8.07
   1  15 -14   96.71   10.93
   1  15 -14   95.11    8.91
   1  15 -14  108.76    8.65
   1  15 -14   97.77    8.06
   1  15 -14   96.31    8.37
  -1  15  14   81.89    8.52
   1  15 -13   47.22    6.14
  -1 -15 -13   39.50    5.95
  -1 -15 -13   36.41    6.99
  -1  15  13   40.10    5.56
   1  15 -13   37.97    5.72
   1  15 -13   50.01    6.24
  -1  15  13   45.17    6.85
   1  15 -13   38.42    7.70
   1  15 -13   42.24    6.09
   1  15 -13   38.66    5.40
  -1  15  13   33.16    6.62
   1  15 -12   32.91    5.55
   1  15 -12   37.29    5.68
  -1  15  12   30.56    5.79
   1  15 -12   36.12    7.18
   1  15 -12   39.25    5.97
   1  15 -12   38.66    5.77
  -1 -15 -12   21.83    5.89
   1  15 -12   29.10    4.98
  -1 -15 -12   29.71    5.21
   1  15 -11   65.82    7.92
  -1  15  11   61.54    8.03
  -1 -15 -11   74.54    8.36
  -1  15  11   68.10    8.73
  -1  15  11   71.83    8.89
   1  15 -11   71.25   10.64
   1  15 -11   69.55    8.43
   1  15 -11   73.09    7.84
   1  15 -11   75.89    8.01
   1  15 -11   74.75    8.22
   1  15 -10  247.74   14.91
  -1 -15 -10  244.14   15.17
   1  15 -10  237.60   14.88
   1  15 -10  252.68   14.57
  -1  15  10  237.75   16.49
  -1  15  10  213.13   15.43
   1  15 -10  210.59   12.47
   1  15 -10  264.89   16.56
  -1  15  10  205.86   15.23
   1  15 -10  228.02   14.02
   1  15 -10  260.57   20.16
  -1  15   9   11.81    4.03
  -1  15   9   15.49    4.51
  -1  15   9   17.14    4.80
   1  15  -9   11.03    4.46
   1  15  -9   10.16    3.06
   1  15  -9    6.73    2.98
   1  15  -9   11.91    3.48
  -1 -15  -9   10.80    3.36
   1  15  -9   11.52    3.64
   1  15  -9   10.35    3.23
  -1  15   8   57.88    8.20
   1  15  -8   71.13    7.88
   1  15  -8   69.75    7.42
  -1 -15  -8   70.44    7.99
  -1  15   8   69.59    8.82
   1  15  -8   71.72    7.62
   1  15  -8   58.07   10.18
  -1 -15  -8   58.31    6.66
   1  15  -8   66.94    8.43
   1  15  -8   66.16    7.54
  -1  15   8   64.74    8.70
   1  15  -7   47.34    6.41
   1  15  -7   42.95    5.86
  -1 -15  -7   42.75    6.35
  -1  15   7   44.01    6.77
   1  15  -7   43.42    6.36
  -1  15   7   43.49    7.00
  -1  15   7   37.08    6.44
   1  15  -7   34.85    7.82
  -1 -15  -7   39.74    5.37
  -1  15   7   44.51    6.34
   1  15  -7   39.77    5.63
   1  15  -7   41.38    6.41
   1  15  -7   44.03    5.85
   1  15  -6  413.79   19.47
   1  15  -6  443.96   18.23
   1  15  -6  401.28   19.15
  -1  15   6  424.94   21.05
  -1 -15  -6  413.21   19.12
   1  15  -6  409.85   18.59
  -1  15   6  399.38   20.29
  -1  15   6  463.02   22.48
   1  15  -6  409.76   24.89
  -1 -15  -6  411.56   16.87
   1  15  -6  419.03   18.96
  -1  15   6  415.64   19.08
   1  15  -6  415.64   20.16
   1  15  -6  400.30   18.28
  -1  15   5  165.58   12.92
  -1 -15  -5  165.81   11.77
   1  15  -5  180.85   11.90
   1  15  -5  161.92   12.27
  -1  15   5  154.39   12.39
   1  15  -5  149.34   11.90
   1  15  -5  182.73   11.41
   1  15  -5  173.42   16.34
  -1 -15  -5  173.29   10.62
   1  15  -5  153.34   11.46
   1  15  -5  171.17   12.45
  -1  15   5  161.19   11.68
   1  15  -5  165.10   11.95
  -1  15   4  330.48   17.49
   1  15  -4  301.17   16.99
   1  15  -4  325.33   15.05
  -1 -15  -4  313.09   15.63
   1  15  -4  317.37   16.44
  -1  15   4  311.78   16.21
   1  15  -4  341.69   17.79
   1  15  -4  297.60   15.92
  -1 -15  -4  323.07   14.41
   1  15  -4  320.54   17.39
  -1  15   4  326.40   17.93
   1  15  -4  325.34   15.67
  -1  15   3   52.15    5.54
   1  15  -3   51.99    6.05
   1  15  -3   40.78    6.34
   1  15  -3   55.51    5.95
   1  15  -3   50.51    6.85
   1 -15   3   53.58    5.87
   1 -15   3   37.53    5.98
  -1 -15  -3   45.85    5.50
   1  15  -3   33.91    6.20
  -1  15   3   44.77    6.57
   1  15  -3   49.49    6.41
   1  15  -3   46.61    6.47
  -1  15   3   48.57    6.25
  -1  15   3   48.69    6.50
   1  15  -2  169.21   10.79
  -1  15   2  183.20   10.75
   1  15  -2  165.99   12.46
  -1  15   2  170.92   11.62
  -1  15   2  161.31   12.17
   1  15  -2  159.81   12.07
   1  15  -2  157.76   11.34
  -1  15   2  159.01   10.37
   1  15  -2  122.17   11.83
   1  15  -2  147.50   10.45
  -1  15   2  157.64   11.66
   1  15  -2  126.17   11.25
  -1 -15  -2  178.04   10.48
   1 -15   2  179.67   10.60
   1  15  -1  193.60   11.28
  -1  15   1  214.60   11.92
   1  15  -1  193.40   13.27
  -1  15   1  207.67   13.04
  -1  15   1  195.39   13.28
   1  15  -1  189.21   12.47
   1  15  -1  186.93   12.87
  -1  15   1  187.47   11.22
   1 -15   1  166.05   11.83
  -1 -15  -1  169.80   12.44
   1  15  -1  104.03   11.95
   1  15  -1  159.74   10.18
   1 -15   1  201.76   10.87
  -1 -15  -1  190.11   10.90
   1  15  -1  111.14   11.28
  -1  15   1  190.33   12.49
   1  15   0  243.81   12.40
  -1  15   0  253.49   13.40
   1  15   0  240.57   15.04
   1 -15   0  192.31   12.90
  -1 -15   0  233.19   12.06
   1 -15   0  240.61   11.74
  -1  15   0  212.59   13.09
   1  15   0  221.63   14.02
   1  15   0  222.72   13.41
  -1  15   0  233.22   14.55
  -1  15   0  244.32   13.93
  -1  15   0  163.14   15.00
  -1  15   0  174.56   14.41
  -1  15  -1  176.94   13.43
  -1 -15   1  166.36   12.42
   1 -15  -1  203.98   10.69
  -1 -15   1  193.63   11.16
   1  15   1  190.65   12.50
  -1  15  -1  194.95   13.24
   1  15   1  187.22   12.98
  -1  15  -1  205.43   12.65
  -1  15  -1  243.14   13.26
   1  15   1  217.90   11.61
  -1  15  -1  175.38   14.06
   1  15   1  196.67   13.42
  -1  15  -2  171.49   12.87
  -1  15  -2  140.05   11.52
  -1 -15   2  143.09   11.43
   1 -15  -2  168.93    9.69
  -1 -15   2  168.44   10.61
   1  15   2  172.42   11.86
  -1  15  -2  121.14   10.52
  -1  15  -2  171.11   11.67
   1  15   2  154.50   11.82
  -1  15  -2  164.63   13.36
   1  15   2  160.58   12.29
  -1  15  -2  186.85   11.83
  -1  15  -3   51.01    6.35
  -1  15  -3   48.94    6.65
   1  15   3   52.98    6.55
   1  15   3   51.41    6.70
  -1  15  -3   44.77    6.33
  -1  15  -3   46.86    6.94
  -1  15  -3   47.99    6.65
  -1  15  -3   46.82    5.97
   1 -15  -3   51.77    5.35
  -1 -15   3   54.47    6.07
   1  15   4  314.55   16.12
  -1  15  -4  320.68   16.02
  -1  15  -4  333.35   17.50
   1  15   4  323.45   17.37
  -1 -15   4  303.16   14.61
   1 -15  -4  325.76   13.55
  -1  15  -4  312.85   15.71
  -1  15  -4  329.64   17.93
  -1  15  -4  357.02   16.80
  -1  15  -4  331.84   17.07
  -1  15  -5  166.09   12.53
   1 -15  -5  158.43   11.85
  -1  15  -5  182.95   11.73
  -1  15  -5  138.01   15.03
  -1  15  -5  158.99   11.10
   1  15   5  182.79   12.31
  -1  15  -5  156.78   12.11
   1  15   5  179.82   13.02
  -1  15  -5  175.66   12.29
  -1  15  -5  173.52   11.75
   1  15   6  415.01   20.81
  -1  15  -6  426.45   20.36
  -1  15  -6  436.00   18.61
  -1  15  -6  370.44   23.68
  -1  15  -6  449.41   20.83
   1  15   6  418.89   18.82
  -1  15  -6  405.69   17.72
  -1  15  -6  436.47   19.20
   1 -15  -6  415.38   19.43
  -1  15  -6  423.44   19.36
   1  15   6  441.95   20.79
   1 -15  -7   38.75    6.35
   1  15   7   41.56    6.50
   1  15   7   46.07    7.04
  -1  15  -7   37.13    7.98
   1  15   7   45.49    6.31
  -1  15  -7   43.44    6.44
  -1  15  -7   42.90    5.80
  -1  15  -7   45.44    6.15
   1  15   7   44.26    6.66
  -1  15  -7   49.29    6.62
  -1  15  -7   45.17    6.26
  -1  15  -7   49.01    6.79
   1  15   8   60.13    7.91
  -1  15  -8   67.43    7.73
   1 -15  -8   73.35    8.52
   1  15   8   45.34    7.14
  -1  15  -8   68.67   10.47
  -1  15  -8   60.66    6.67
   1  15   8   70.44    7.77
  -1  15  -8   69.37    8.43
  -1  15  -8   73.11    7.90
   1  15   8   72.66    8.76
  -1  15  -8   81.99    8.67
  -1  15  -8   75.15    8.61
  -1  15  -9   14.09    3.74
   1  15   9   10.82    3.85
   1 -15  -9   17.57    4.40
   1  15   9   12.96    4.00
   1  15   9   12.05    3.82
  -1  15  -9   20.20    5.99
  -1  15  -9   13.89    3.72
  -1  15  -9   14.33    3.62
  -1  15  -9   17.35    4.28
  -1  15  -9   15.90    4.05
   1  15  10  257.93   17.21
  -1  15 -10  233.96   14.84
  -1  15 -10  256.72   14.90
  -1  15 -10  230.44   18.37
  -1  15 -10  220.93   15.13
  -1  15 -10  238.12   14.79
   1 -15 -10  191.01   15.24
  -1  15 -10  240.31   15.68
   1 -15 -10  218.77   14.69
   1  15  11   76.75    9.31
   1 -15 -11   69.55    8.28
   1 -15 -11   57.67    8.49
  -1  15 -11   85.93   11.22
  -1  15 -11   73.59    8.64
  -1  15 -11   82.14    8.44
  -1  15 -11   76.16    8.36
  -1  15 -11   81.45    9.07
  -1  15 -11   77.23    8.28
  -1  15 -12   35.48    5.48
   1 -15 -12   33.58    5.74
  -1  15 -12   38.53    5.88
  -1  15 -12   37.41    5.63
   1  15  12   35.90    6.22
  -1  15 -12   36.94    7.28
  -1  15 -12   30.89    5.50
  -1  15 -12   38.30    6.20
   1 -15 -12   27.21    5.78
  -1  15 -13   41.35    5.70
   1 -15 -13   41.60    6.31
   1 -15 -13   36.24    6.10
  -1  15 -13   42.09    5.96
  -1  15 -13   51.49    6.32
   1  15  13   42.32    6.26
  -1  15 -13   43.99    7.82
  -1  15 -13   40.46    6.05
   1  15  13   18.66    4.81
  -1  15 -13   44.52    6.24
   1  15  14   95.00    8.87
  -1  15 -14  103.03    8.80
  -1  15 -14  109.23    8.77
  -1  15 -14  110.98   11.40
  -1  15 -14   92.56    8.40
   1 -15 -14   95.12    8.69
   1 -15 -14   76.09    8.37
  -1  15 -14  102.26    8.46
  -1  15 -14  100.28    9.02
  -1  15 -15   47.53    5.27
   1  15  15   42.35    5.54
  -1  15 -15   49.39    5.74
  -1  15 -15   45.96    5.32
   1 -15 -15   30.16    5.49
  -1  15 -15   46.67    7.01
  -1 -15  15   43.79    4.71
   1 -15 -15   44.18    5.61
   1  15  15   36.78    4.98
  -1  15 -15   37.49    5.10
  -1  15 -15   43.08    5.62
  -1  15 -16    7.33    2.47
  -1  15 -16    8.42    2.25
   1  15  16    6.64    2.17
  -1  15 -16   10.65    3.54
   1 -15 -16    4.48    2.37
  -1 -15  16    7.20    1.98
  -1  15 -16    7.17    2.09
   1 -15 -16    7.39    2.41
   1  15  16    9.51    2.62
  -1  15 -16    6.29    2.20
  -1  15 -16    4.80    1.96
   1  17 -15    5.66    1.75
  -1  17  15    7.28    2.08
  -1 -17 -15    4.33    2.03
   1 -17  15    6.48    1.73
   1  17 -15   10.67    2.34
  -1 -17 -15    8.51    2.44
   1  17 -15    8.75    2.40
   1  17 -14   85.52    7.02
  -1 -17 -14   80.78    7.04
   1  17 -14   87.77    7.71
   1  17 -14   98.50    7.47
  -1  17  14   86.67    7.78
  -1 -17 -14   58.84    6.73
  -1  17  14   47.77    5.94
   1 -17  14   93.39    6.79
  -1  17  13   63.21    7.21
  -1  17  13   43.28    6.37
   1  17 -13   68.24    6.89
  -1 -17 -13   60.98    6.65
   1  17 -13   58.26    6.78
  -1  17  13   55.63    5.65
  -1 -17 -13   43.70    6.55
   1  17 -13   72.31    6.85
   1  17 -12   35.21    5.48
  -1 -17 -12   39.28    5.64
  -1 -17 -12   30.00    6.02
  -1  17  12   33.12    4.75
   1  17 -12   37.86    5.44
   1  17 -12   38.96    5.45
  -1  17  12   36.31    6.02
   1  17 -12   40.48    7.50
   1  17 -12   36.02    5.71
   1  17 -12   38.55    5.13
  -1  17  12   24.57    5.68
  -1 -17 -11   14.89    3.71
  -1 -17 -11   10.63    4.02
   1  17 -11   16.42    3.73
  -1  17  11   14.78    3.96
  -1  17  11   15.57    4.38
   1  17 -11   12.74    5.10
   1  17 -11   18.85    4.45
   1  17 -11   15.98    3.60
  -1  17  11   15.22    3.98
   1  17 -11   17.79    3.97
   1  17 -11   19.22    4.15
   1  17 -10    7.62    2.90
  -1  17  10    9.62    3.54
  -1 -17 -10    8.22    3.30
  -1  17  10   10.63    3.96
  -1  17  10    8.73    3.39
   1  17 -10    5.57    3.65
   1  17 -10    9.58    3.41
   1  17 -10   12.14    3.20
   1  17 -10   10.50    3.15
   1  17 -10   12.32    3.58
   1  17  -9  122.89   10.49
  -1 -17  -9  109.90    9.91
   1  17  -9  111.21   10.01
   1  17  -9  109.05    9.55
  -1  17   9  105.00   10.69
  -1  17   9   95.06   10.15
   1  17  -9   96.30   12.95
   1  17  -9  108.10    9.26
  -1  17   9   93.53   10.13
   1  17  -9  100.29    8.76
   1  17  -9  100.46   10.52
  -1  17   8  233.68   16.15
  -1  17   8  213.84   15.36
   1  17  -8  242.19   14.29
   1  17  -8  222.04   15.54
   1  17  -8  238.10   14.51
   1  17  -8  245.92   14.43
  -1  17   8  215.40   15.66
   1  17  -8  236.17   14.98
   1  17  -8  228.52   14.52
  -1 -17  -8  243.71   14.88
   1  17  -7    2.55    1.98
  -1  17   7    1.15    2.47
  -1 -17  -7    1.28    1.72
  -1  17   7    2.37    2.27
  -1  17   7    0.33    1.41
   1  17  -7   -0.15    1.69
   1  17  -7    0.37    1.76
   1  17  -7    0.79    2.16
   1  17  -7    1.33    1.43
   1  17  -7    0.67    1.91
  -1 -17  -7    2.79    2.33
   1  17  -6  139.84   11.16
  -1 -17  -6  121.57   10.47
   1  17  -6  114.19   10.89
   1  17  -6  129.20   10.32
  -1  17   6  106.58   10.80
   1 -17   6  116.46    9.50
  -1  17   6  118.96   12.03
  -1  17   6  119.29   10.53
   1  17  -6  117.70   10.35
   1  17  -6  109.07   10.93
   1  17  -6  108.71   10.17
  -1  17   6  110.82   11.35
  -1 -17  -6  113.27    9.08
   1  17  -5  144.27   11.25
  -1 -17  -5  146.33   11.30
   1  17  -5  116.74   11.21
   1  17  -5  135.63   10.77
  -1  17   5  130.50   11.95
  -1  17   5  163.94   13.86
   1  17  -5  136.04   12.04
   1  17  -5  127.98   10.95
  -1  17   5  141.54   11.54
   1  17  -5  120.54   10.87
  -1  17   5  156.55   13.21
   1 -17   5  141.30   10.48
  -1 -17  -5  127.56    9.66
  -1  17   4  106.15   10.45
  -1  17   4  115.13   11.33
  -1 -17  -4  102.25    9.86
  -1  17   4  125.55   10.81
   1  17  -4  105.56   10.52
   1  17  -4  113.00   10.21
   1  17  -4  101.37    9.61
   1  17  -4  109.73    9.51
   1  17  -4  117.00    9.93
   1  17  -4  104.07   10.37
  -1 -17  -4  117.56    9.13
   1 -17   4  111.85    9.15
  -1  17   3   96.09   10.33
   1  17  -3   84.04    8.94
  -1  17   3   99.61    9.60
  -1  17   3   97.50   10.10
   1  17  -3   84.65    9.25
   1  17  -3   75.62    8.60
  -1 -17  -3   99.36    9.16
   1  17  -3   70.82    7.94
  -1  17   3  101.09    9.89
   1  17  -3   96.84    8.82
   1 -17   3   89.96    8.03
  -1 -17  -3   89.74    8.00
   1  17  -3   71.88    9.05
  -1  17   2  473.54   21.09
  -1  17   2  452.80   21.98
   1  17  -2  471.24   21.05
   1  17  -2  427.37   21.15
   1  17  -2  315.78   19.64
  -1  17   2  439.94   20.18
  -1 -17  -2  462.72   17.92
   1 -17   2  482.23   18.46
   1  17  -2  318.89   19.11
   1  17  -2  495.97   19.78
  -1  17   2  465.53   17.99
   1 -17   1  134.41    9.43
  -1 -17  -1  124.78    9.44
  -1  17   1  129.35   10.41
  -1  17   1  131.87    9.99
   1  17  -1  140.37   10.09
   1  17  -1  130.09   10.97
  -1  17   1  140.88   11.32
  -1  17   1  128.24   11.57
   1  17  -1  134.59   11.83
   1 -17   0   33.29    4.92
  -1 -17   0   39.04    5.35
  -1  17   0   34.39    5.24
  -1  17   0   33.00    5.44
   1  17   0   37.25    5.29
  -1  17   0   33.36    5.10
   1  17   0   33.46    6.06
   1  17   0   42.74    6.44
  -1  17   0   32.23    5.89
  -1  17  -1  113.46   10.98
  -1  17  -1  124.61   10.66
   1  17   1  127.65   10.91
   1  17   1  114.39   10.96
  -1  17  -1   91.53   11.57
  -1  17  -1  146.17   10.80
  -1  17  -1   84.96   10.78
  -1 -17   1  121.07    9.42
   1 -17  -1  132.42    9.19
   1  17   2  478.95   21.20
  -1  17  -2  519.61   21.50
  -1  17  -2  470.13   22.48
   1  17   2  474.55   22.17
  -1  17  -2  448.67   24.19
  -1  17  -2  507.87   21.10
  -1  17  -2  437.05   22.55
  -1 -17   2  502.93   19.43
   1 -17  -2  459.52   17.07
   1  17   3   92.83    9.86
   1  17   3   95.74    9.36
  -1  17  -3   99.09    9.35
  -1  17  -3   96.34   10.04
  -1  17  -3   87.19    9.68
  -1  17  -3   84.62   10.18
  -1  17  -3  100.71    9.36
  -1 -17   3   90.65    8.42
   1 -17  -3   98.33    7.83
   1  17   4  111.29   10.98
  -1  17  -4  118.22   11.30
  -1  17  -4  124.08   10.43
   1  17   4  112.92   10.16
  -1  17  -4  113.63   10.85
  -1  17  -4  101.62   10.02
   1 -17  -4  120.20   10.90
   1  17   4  122.34   11.52
  -1  17  -4  117.50   11.59
  -1  17  -4  111.67   10.17
  -1 -17   4  112.50    9.37
   1  17   5  135.55   12.31
   1  17   5  140.77   12.18
  -1  17  -5  140.98   12.46
  -1  17  -5  132.83   11.50
   1 -17  -5  151.63   11.98
  -1  17  -5  134.46   12.09
  -1  17  -5  128.69   10.62
   1  17   5  146.71   11.58
  -1  17  -5  138.09   11.70
  -1  17  -5  149.77   11.78
  -1 -17   5  135.88   10.37
  -1  17  -6  126.25   10.67
   1 -17  -6  115.33   10.74
  -1  17  -6  109.44   11.20
  -1  17  -6  102.15   10.04
   1  17   6  119.43   11.69
   1  17   6  118.88   11.28
  -1 -17   6  123.82   10.00
   1  17   6  135.13   12.23
  -1  17  -6  114.46   10.86
  -1  17  -6  117.94   11.18
  -1  17  -6  108.99    9.47
   1  17   6  125.96   10.66
  -1  17  -7    1.68    1.82
   1  17   7    0.66    1.66
   1 -17  -7   -0.28    2.14
   1  17   7   -0.32    2.59
   1  17   7    0.06    1.63
  -1  17  -7    0.84    1.84
  -1  17  -7    0.40    1.86
  -1  17  -7   -0.19    1.62
  -1  17  -7    0.49    1.72
   1  17   7    0.08    1.35
  -1  17  -7    1.29    2.31
  -1 -17   7    1.78    1.79
  -1  17  -8  259.45   15.67
   1 -17  -8  228.98   15.04
  -1  17  -8  226.59   15.74
  -1  17  -8  233.62   14.72
   1  17   8  215.43   15.75
   1  17   8  229.64   15.64
  -1  17  -8  218.32   15.39
  -1  17  -8  239.07   13.17
  -1  17  -8  225.80   14.83
   1  17   8  211.72   15.04
  -1 -17   8  226.47   13.59
   1  17   9  112.10   11.26
  -1  17  -9  113.40   10.29
  -1  17  -9  129.31   10.63
   1  17   9   97.30   10.01
  -1  17  -9  113.75   10.90
   1 -17  -9  108.16   10.33
  -1  17  -9  112.87   10.71
  -1  17  -9  120.39   10.52
   1  17   9   98.13   10.13
  -1 -17   9  112.33    9.33
  -1  17 -10    8.45    2.98
  -1  17 -10   12.24    3.52
   1  17  10    5.74    3.13
  -1 -17  10    7.12    2.94
  -1  17 -10   10.27    3.14
   1 -17 -10    9.81    3.49
  -1  17 -10    9.60    3.48
  -1  17 -10    9.74    3.51
  -1  17 -11   15.02    3.89
  -1  17 -11   18.18    4.04
   1  17  11   17.91    4.49
  -1  17 -11   13.43    4.97
  -1 -17  11   16.46    3.70
  -1  17 -11   17.43    4.13
   1 -17 -11   19.56    4.46
  -1  17 -11   18.14    4.15
  -1  17 -11   19.25    4.27
  -1  17 -12   43.32    5.79
   1  17  12   36.46    5.87
  -1  17 -12   37.66    5.72
   1 -17 -12   37.20    5.60
  -1  17 -12   37.49    5.49
  -1  17 -12   44.48    6.20
  -1  17 -12   42.37    5.76
  -1 -17  12   40.84    5.23
  -1  17 -13   69.04    6.96
   1 -17 -13   67.12    7.08
   1  17  13   65.39    7.21
  -1  17 -13   71.00    7.02
  -1  17 -13   77.17    7.35
  -1  17 -13   62.54    7.07
  -1 -17  13   64.38    6.18
  -1  17 -13   71.11    7.24
   1  17  14   29.20    4.43
  -1  17 -14   87.52    7.19
   1  17  14   82.97    7.57
  -1  17 -14   85.28    7.16
   1 -17 -14   37.52    5.99
  -1  17 -14   88.51    7.72
  -1 -17  14   80.06    6.26
   1  17  14   63.84    6.09
  -1  17 -14   78.76    7.18
   1 -17 -14   83.14    7.34
  -1  17 -14   86.19    7.20
   1 -17 -15    0.99    1.42
   1 -17 -15    9.46    2.56
  -1  17 -15    6.00    2.04
  -1  17 -15    7.17    2.04
  -1 -17  15    9.17    2.06
   1  17  15    7.44    2.17
  -1  19  13    5.14    2.02
   1  19 -13    4.14    2.15
   1  19 -13    4.01    1.62
  -1 -19 -13    5.58    2.21
   1  19 -13    4.46    1.70
  -1  19  13    0.10    1.35
   1 -19  13    5.28    1.80
   1  19 -12   72.22    7.17
   1  19 -12   72.97    6.59
   1  19 -12   84.32    7.17
  -1 -19 -12   58.45    5.89
  -1  19  12   74.67    7.42
   1 -19  12   65.69    5.83
   1  19 -11   38.66    5.75
   1 -19  11   38.97    4.91
   1  19 -11   42.59    5.46
   1  19 -11   39.34    5.36
  -1 -19 -11   31.35    4.78
  -1  19  11   23.90    5.26
  -1  19  11   44.10    5.98
  -1 -19 -10   27.78    4.62
  -1  19  10   32.73    5.36
   1  19 -10   21.29    4.55
   1  19 -10   33.37    4.93
  -1  19  10   28.35    5.12
   1  19 -10   36.09    5.29
  -1  19  10   27.88    5.20
   1 -19  10   34.00    4.78
  -1  19   9   58.57    7.65
   1  19  -9   61.61    6.34
   1  19  -9   65.50    7.90
   1  19  -9   63.39    6.95
   1  19  -9   71.72    7.72
  -1 -19  -9   63.30    7.04
  -1  19   9   71.66    8.33
  -1  19   9   61.87    7.73
   1 -19   9   69.09    7.05
  -1  19   8   52.15    7.71
   1  19  -8   43.70    5.75
   1  19  -8   44.75    6.83
   1  19  -8   49.66    6.26
   1  19  -8   55.89    6.91
  -1 -19  -8   48.63    6.45
  -1  19   8   53.99    7.57
  -1  19   8   57.90    7.89
   1 -19   8   45.11    5.88
   1  19  -7   28.75    5.25
  -1  19   7   25.46    5.08
   1  19  -7   25.32    4.70
   1 -19   7   24.33    4.31
  -1  19   7   25.28    5.51
   1  19  -7   27.61    4.93
   1  19  -7   23.79    5.22
  -1 -19  -7   21.44    4.56
  -1  19   7   22.52    5.19
  -1 -19  -6    0.50    1.47
   1  19  -6    2.70    1.87
   1  19  -6    2.36    2.18
  -1  19   6    3.91    2.52
   1  19  -6    2.43    2.01
  -1  19   6    3.98    2.48
   1  19  -6    3.63    2.29
   1  19  -6    3.06    2.31
   1  19  -6    0.54    2.06
  -1 -19  -6    1.52    1.83
   1 -19   6    2.24    1.89
  -1  19   6    2.23    1.98
   1  19  -5   57.89    7.12
  -1 -19  -5   54.04    7.17
  -1  19   5   62.23    8.65
   1  19  -5   42.69    6.27
  -1  19   5   53.49    7.12
   1  19  -5   56.31    7.14
   1  19  -5   55.44    7.72
   1  19  -5   41.57    6.57
  -1  19   5   55.00    7.51
  -1  19   5   58.32    8.08
  -1 -19  -5   53.65    6.17
   1 -19   5   54.70    6.50
   1  19  -4  123.77   11.84
   1  19  -4  141.82   11.60
  -1  19   4  136.12   11.51
  -1  19   4  141.16   12.88
   1  19  -4  151.27   11.43
  -1  19   4  145.47   13.33
  -1 -19  -4  135.70   10.85
  -1 -19  -4  135.56    9.91
   1 -19   4  138.45   10.09
  -1  19   4  131.95   11.74
  -1  19   3   23.95    5.51
   1  19  -3   24.59    4.94
   1  19  -3   24.48    5.46
  -1  19   3   22.68    5.19
   1  19  -3   22.38    4.71
  -1  19   3   21.05    4.58
  -1 -19  -3   21.13    4.20
   1 -19   3   22.09    4.15
  -1 -19  -3   22.72    4.27
   1 -19   2   83.46    8.00
  -1 -19  -2   93.35    8.49
  -1  19   2   89.32   10.63
  -1  19   2   78.69    8.93
   1  19  -2  113.62    9.84
   1  19  -2   93.48   10.44
  -1  19   2   84.94    9.90
   1  19  -2  105.06   10.21
  -1  19   2   98.19    9.90
  -1 -19  -2   87.53    8.66
  -1  19   1    3.63    2.26
   1  19  -1    1.89    1.66
  -1  19   1    4.10    2.32
   1  19  -1    2.94    1.97
  -1  19   1    2.30    1.75
  -1  19   1    3.15    1.96
  -1 -19  -1    1.70    1.87
   1 -19   1    1.91    1.50
  -1  19   1    1.94    2.33
   1  19  -1    3.00    2.62
   1  19   0   54.19    7.64
  -1  19   0   65.45    7.88
  -1  19   0   60.42    8.42
   1  19   0   61.36    7.78
  -1 -19   0   65.76    7.11
   1 -19   0   55.10    6.28
  -1  19   0   66.35    7.16
   1  19   0   41.10    6.59
   1  19   1    0.99    1.32
  -1  19  -1    1.08    1.37
  -1  19  -1    2.27    2.11
   1  19   1   -0.08    2.19
  -1  19  -1   -0.88    1.85
  -1 -19   1    1.48    1.59
   1 -19  -1    1.53    1.94
   1  19   1    1.33    1.75
  -1 -19   2   93.04    8.64
   1 -19  -2   87.47    7.49
   1  19   2   90.83    9.65
  -1  19  -2   94.77    9.15
  -1  19  -2   86.14   10.01
   1  19   2  101.47    9.99
   1  19   2  103.85   10.71
  -1  19  -2   95.76    9.53
   1  19   3   23.09    5.41
   1 -19  -3   21.13    4.73
   1  19   3   27.64    5.53
  -1  19  -3   10.90    4.74
  -1  19  -3   26.36    5.01
   1  19   3   24.15    4.87
  -1 -19   3   26.44    4.80
  -1  19  -3   19.57    5.07
  -1  19  -3    9.78    4.85
  -1  19  -3   26.13    4.94
   1  19   4  132.66   12.23
   1  19   4  138.75   12.51
  -1  19  -4   82.23   11.19
   1 -19  -4  144.97   11.69
  -1  19  -4  152.33   11.92
  -1  19  -4  135.75   11.11
  -1  19  -4  136.40   12.22
   1  19   4  140.75   11.70
  -1 -19   4  138.52   10.41
  -1  19  -4   84.61   12.36
   1  19   5   66.20    8.70
   1  19   5   46.66    7.37
  -1  19  -5   39.90    6.94
  -1 -19   5   51.26    6.60
   1  19   5   50.63    7.46
  -1  19  -5   63.17    7.81
   1  19   5   54.69    7.15
  -1  19  -5   55.24    7.92
  -1  19  -5   56.79    7.02
  -1  19  -5   43.57    8.10
   1 -19  -5   52.09    6.96
   1 -19  -6    4.70    2.27
  -1  19  -6    1.37    2.28
  -1  19  -6    3.51    2.02
   1  19   6    4.49    2.71
  -1  19  -6    4.66    2.76
  -1  19  -6    2.68    1.87
   1  19   6    4.05    2.06
  -1  19  -6    3.22    2.89
   1  19   6    3.93    2.80
  -1 -19   6    3.43    1.81
   1  19   6    4.85    2.68
   1 -19  -7   23.95    4.64
  -1  19  -7   30.03    5.82
  -1  19  -7   25.49    4.95
   1  19   7   24.56    5.24
  -1  19  -7   24.19    5.10
  -1  19  -7   28.03    4.57
   1  19   7   28.93    5.09
  -1  19  -7   26.71    5.58
   1  19   7   19.29    4.67
  -1 -19   7   25.95    4.65
   1  19   7   27.59    5.64
   1  19   8   48.03    6.94
   1  19   8   48.63    7.30
  -1  19  -8   56.34    7.45
  -1  19  -8   55.47    7.06
  -1 -19   8   49.25    6.01
   1  19   8   44.03    6.57
  -1  19  -8   59.53    7.47
  -1  19  -8   46.94    7.22
  -1  19  -8   49.05    7.11
   1 -19  -8   50.04    6.81
   1  19   9   70.12    8.44
   1  19   9   51.02    6.83
  -1  19  -9   60.29    7.10
  -1  19  -9   66.55    7.72
   1 -19  -9   62.95    7.28
  -1  19  -9   65.72    8.05
  -1 -19   9   63.92    6.92
   1  19   9   55.17    6.96
  -1  19  -9   66.20    7.67
  -1  19  -9   63.21    7.68
  -1  19 -10   34.76    5.86
   1  19  10   36.58    5.90
  -1  19 -10   30.04    4.84
  -1  19 -10   37.41    5.51
   1 -19 -10   31.22    5.06
  -1  19 -10   33.54    5.40
  -1 -19  10   32.09    4.71
  -1  19 -10   41.60    5.64
   1  19  11   38.07    5.73
  -1  19 -11   39.85    5.21
  -1  19 -11   40.26    5.63
  -1  19 -11   47.45    5.95
   1 -19 -11   40.64    5.46
  -1  19 -11   33.55    5.15
  -1 -19  11   41.93    4.95
  -1  19 -12   68.85    6.86
  -1  19 -12   61.44    6.03
  -1 -19  12   71.23    6.12
   1 -19 -12   62.29    6.36
  -1  19 -12   80.39    7.12
   1  19  12   70.21    7.15
  -1  19 -12   60.84    6.57
   1  19  13    4.01    1.97
  -1 -19  13    6.14    1.82
   1  19  13   -0.03    1.44
   1 -19 -13    0.31    1.43
  -1  19 -13    5.48    2.05
  -1  19 -13    3.94    1.68
   1 -19 -13    4.83    1.98
   1  21 -11   12.72    3.08
   1  21 -11   19.80    3.32
  -1  21  11   16.27    3.25
   1 -21  11   16.17    2.69
   1  21 -10    2.25    1.92
  -1  21  10   -0.17    1.24
  -1  21  10    1.98    1.50
   1  21 -10    4.53    2.02
  -1 -21 -10    3.20    2.04
   1 -21  10    4.45    1.67
   1  21  -9   34.85    5.30
  -1 -21  -9   34.57    4.69
  -1  21   9   28.55    4.88
  -1  21   9   37.56    5.32
   1  21  -9   41.69    5.18
   1 -21   9   36.68    4.42
  -1  21   9   29.34    4.81
   1 -21   8   56.77    5.67
  -1  21   8   52.70    6.59
   1  21  -8   60.33    6.53
  -1  21   8   50.75    6.77
  -1  21   8   54.44    6.52
  -1 -21  -8   42.73    5.39
   1  21  -8   50.50    5.53
   1  21  -8   47.83    6.58
  -1 -21  -7   14.94    3.56
   1  21  -7   16.62    4.42
   1  21  -7   15.66    3.36
  -1  21   7   16.39    4.11
  -1  21   7   18.38    4.07
   1  21  -7   23.24    4.20
  -1  21   7   20.21    4.50
   1 -21   7   14.81    3.17
  -1  21   6   39.26    5.89
   1  21  -6   40.77    6.26
   1  21  -6   38.86    5.49
   1  21  -6   49.10    6.17
  -1  21   6   41.41    6.57
  -1  21   6   47.08    6.96
  -1 -21  -6   38.21    5.28
   1 -21   6   39.24    5.04
   1  21  -5   55.09    6.68
   1  21  -5   55.86    7.51
  -1  21   5   56.80    7.62
   1  21  -5   62.54    6.83
  -1  21   5   43.83    6.24
  -1  21   5   54.66    7.76
  -1 -21  -5   47.65    5.97
   1 -21   5   52.97    5.98
  -1 -21  -4   42.23    5.57
   1  21  -4   45.17    6.86
   1  21  -4   45.84    6.37
  -1  21   4   42.37    6.25
  -1  21   4   33.18    5.96
  -1  21   4   33.97    5.42
   1  21  -4   41.60    5.59
  -1  21   4   44.87    7.18
   1 -21   4   43.47    5.34
  -1 -21  -4   38.71    5.02
  -1 -21  -3   16.85    3.89
   1  21  -3   23.67    5.35
   1  21  -3   19.47    4.10
  -1  21   3   20.16    4.46
  -1  21   3   20.54    4.95
  -1  21   3   17.24    4.19
   1  21  -3   21.78    4.03
   1 -21   3   21.11    3.89
  -1 -21  -3   23.53    4.12
  -1  21   3   25.45    5.62
   1  21  -2   11.89    3.79
   1  21  -2   14.55    3.61
  -1  21   2   17.45    4.15
  -1  21   2   14.63    4.33
   1  21  -2   17.24    3.70
  -1 -21  -2   15.80    3.62
   1 -21   2   15.09    3.49
  -1 -21  -2   14.33    3.66
  -1 -21  -1   86.63    7.65
   1 -21   1   84.06    7.42
  -1 -21  -1   66.54    7.33
  -1  21   1   97.69   10.62
   1  21  -1   94.66    9.91
  -1  21   1  100.47    9.53
   1  21  -1   98.17    9.51
   1  21   0   27.36    5.49
  -1  21   0   29.89    5.62
  -1  21   0   31.74    5.45
   1  21   0   27.76    5.19
  -1  21   0   27.57    5.65
  -1  21   0   27.85    4.40
  -1 -21   0   21.66    4.24
   1 -21   0   27.78    4.29
  -1 -21   0   30.36    4.68
   1  21   1  100.50    9.81
  -1  21  -1   97.34    9.50
   1  21   1   80.56    9.61
  -1  21  -1   92.81    9.93
   1 -21  -1   80.84    8.56
  -1 -21   1   58.86    6.76
  -1  21  -1   91.32    8.05
   1  21   1   80.83    8.17
   1  21   1   94.40   10.50
  -1  21  -1   86.73   10.15
  -1 -21   1   90.61    7.89
  -1  21  -2   12.70    3.92
  -1  21  -2   13.07    3.29
   1  21   2   18.60    4.13
   1  21   2   20.12    4.93
   1  21   2   15.69    4.08
  -1  21  -2   15.78    3.67
   1 -21  -2   15.74    4.04
  -1 -21   2   17.27    3.62
  -1  21  -3   17.35    4.63
  -1  21  -3   23.01    4.46
   1  21   3   20.28    4.26
   1  21   3   21.95    4.97
   1  21   3   17.67    4.30
  -1  21  -3   19.90    4.18
   1 -21  -3   19.08    4.12
  -1 -21   3   23.35    4.13
   1 -21  -4   32.08    5.33
   1  21   4   40.34    6.34
  -1  21  -4   42.07    6.48
   1  21   4   42.60    6.11
  -1  21  -4   37.22    5.55
   1  21   4   38.90    6.29
  -1  21  -4   44.34    5.87
   1  21   4   44.37    6.86
  -1 -21   4   45.08    5.76
   1  21   5   59.16    7.09
  -1  21  -5   49.96    7.10
  -1  21  -5   51.74    6.34
   1  21   5   56.84    7.44
   1 -21  -5   52.19    6.76
  -1  21  -5   54.33    6.63
   1  21   5   54.19    7.19
   1  21   5   59.21    7.83
  -1 -21   5   54.17    6.36
   1  21   6   46.74    6.69
  -1  21  -6   44.46    6.66
   1 -21  -6   36.58    5.24
  -1  21  -6   36.69    5.16
   1  21   6   39.01    6.11
  -1  21  -6   44.37    5.78
   1  21   6   40.35    6.56
  -1 -21   6   46.11    5.57
   1  21   7   17.08    3.93
  -1  21  -7   17.71    4.09
  -1  21  -7   19.84    4.03
   1  21   7   20.03    4.37
  -1  21  -7   18.40    3.58
  -1 -21   7   19.24    3.58
   1 -21  -7   19.36    3.92
   1  21   7   13.57    3.86
   1  21   8   44.60    6.19
  -1  21  -8   51.35    6.74
  -1  21  -8   45.58    6.12
   1 -21  -8   50.90    6.00
   1  21   8   48.20    6.05
  -1  21  -8   63.38    6.60
   1  21   8   50.83    6.48
  -1 -21   8   55.10    5.90
  -1  21  -9   38.18    5.56
  -1  21  -9   33.72    5.07
  -1  21  -9   46.06    5.49
   1 -21  -9   40.46    5.28
  -1 -21   9   40.45    4.74
   1  21   9   35.27    5.34
  -1  21  -9   30.99    4.71
  -1  21 -10    4.42    2.08
   1 -21 -10    3.91    2.05
  -1  21 -10    3.85    1.71
   1  21  10    1.70    1.44
  -1 -21  10    2.67    1.36
  -1  21 -11   13.71    3.21
   1 -21 -11   13.59    2.86
  -1  21 -11   18.71    3.11
   1  21  11   13.76    3.05
  -1 -21  11   19.52    2.94
   1 -23   8    8.29    1.89
   1  23  -8    7.02    2.09
   1  23  -8    4.98    2.27
   1  23  -8    3.41    1.82
   1 -23   7   16.45    2.75
  -1  23   7   12.57    2.74
   1  23  -7   15.73    3.16
   1  23  -7   16.89    3.69
  -1  23   7   10.26    3.07
  -1  23   7   14.07    3.37
  -1  23   6   11.11    3.04
   1  23  -6    6.12    2.45
   1  23  -6    7.96    2.42
  -1  23   6    6.79    2.43
   1  23  -6   10.94    2.59
  -1  23   6    6.39    2.57
   1 -23   6    9.15    2.25
  -1  23   5   31.56    5.12
  -1 -23  -5    2.37    1.92
   1  23  -5   27.86    4.95
   1  23  -5   29.47    4.33
   1 -23   5   34.50    3.99
   1  23  -5   30.28    4.08
  -1  23   5   28.76    5.07
  -1  23   5   -0.35    1.46
   1 -23   4   48.47    4.83
  -1  23   4   48.06    6.48
  -1  23   4   50.13    6.70
   1  23  -4   46.74    6.30
   1  23  -4   51.77    5.88
   1 -23   3    1.64    1.32
  -1 -23  -3    2.45    1.87
  -1  23   3    3.18    2.24
   1  23  -3    0.76    1.60
  -1  23   3    1.87    1.92
   1  23  -3    0.96    1.37
   1  23  -3    3.75    2.10
   1 -23   2   10.61    2.71
  -1 -23  -2    6.03    2.10
   1 -23   2    3.81    2.08
  -1  23   2    9.94    3.23
  -1  23   2   11.72    3.51
   1  23  -2   11.82    3.49
   1  23  -2   10.21    3.14
  -1  23   2   13.04    3.33
   1  23  -2   10.14    2.89
   1 -23   1   11.34    3.01
  -1  23   1   22.60    4.72
  -1  23   1   22.76    4.13
   1  23  -1   22.75    4.23
  -1 -23  -1   23.95    3.87
   1  23  -1   27.11    4.92
  -1  23   1   22.39    4.66
   1 -23   0    0.71    1.72
  -1  23   0    2.22    1.67
   1  23   0    1.37    1.60
  -1 -23   0   -0.19    1.24
   1  23   0    1.52    1.83
  -1  23   0    2.14    1.69
   1 -23  -1   14.27    3.07
   1  23   1   22.65    4.65
  -1  23  -1   22.91    5.03
  -1  23  -1   23.21    4.26
   1  23   1   23.99    4.29
  -1 -23   1   19.78    3.47
  -1  23  -2    7.19    3.20
   1  23   2    6.32    2.19
  -1  23  -2    9.52    2.83
   1 -23  -2    7.31    2.55
   1  23   2   10.78    3.33
  -1  23  -2    8.86    2.42
   1  23   2   10.49    3.26
  -1  23  -2    8.70    3.10
  -1 -23   2    5.54    1.92
   1  23   3    2.13    1.80
  -1  23  -3    3.54    2.32
   1 -23  -3    2.11    1.68
   1  23   3    2.50    2.04
  -1  23  -3    1.45    1.79
  -1  23  -3    2.33    1.66
   1  23   3    2.38    1.48
  -1  23  -3    1.60    1.68
   1  23   3    1.31    1.84
  -1 -23   3    3.45    1.86
  -1  23  -4   39.65    6.10
   1  23   4   56.83    6.18
  -1  23  -4   44.53    5.36
   1  23   4   44.28    5.98
  -1  23  -4   51.78    5.43
   1 -23  -4   37.79    5.06
  -1  23  -4   42.11    6.29
   1  23   4   35.07    4.92
   1  23   4   45.21    6.29
  -1 -23   4   53.42    5.40
  -1  23  -5   32.74    4.25
  -1  23  -5   31.98    4.32
  -1 -23   5   34.38    4.14
  -1  23  -5   26.15    4.66
   1  23   5   29.59    4.81
  -1  23  -5   35.35    5.26
   1  23   5   23.99    3.99
   1  23   5   28.50    4.90
   1 -23  -5   23.30    3.96
   1 -23  -6    7.18    2.41
  -1  23  -6    8.29    2.79
  -1  23  -6    8.80    2.53
  -1  23  -6    6.51    2.61
   1  23   6    7.41    2.62
   1  23   6    7.71    2.49
   1  23   6    8.82    2.94
  -1 -23   6   11.13    2.50
  -1 -23   7   17.01    2.82
  -1  23  -7    8.91    2.77
   1  23   7   14.18    3.11
  -1  23  -7   14.33    3.33
   1 -23  -7   10.22    2.68
  -1  23  -7   18.34    3.08
  -1 -23   8   10.21    2.26
  -1  23  -8    6.09    2.44
   1  23   8    5.48    2.10
   1 -23  -8    5.35    2.05
  -1  23  -8    7.61    2.11
   1  25  -3    1.90    1.74
  -1  25   3    0.96    1.64
  -1  25   3    2.51    1.78
   1  25  -2   34.42    4.10
   1  25  -2   25.11    4.49
  -1  25   2   30.15    4.65
   1  25  -2   32.14    4.78
  -1  25   2   32.32    4.86
  -1  25   1    1.67    1.56
   1  25  -1    3.17    1.92
   1  25  -1    3.38    1.83
  -1  25   1    4.40    2.12
   1  25  -1    2.23    1.59
   1  25   0    9.05    2.82
  -1  25   0   13.99    3.18
   1  25   0   12.22    2.73
  -1  25   0   12.84    3.20
   1  25   0    9.02    2.80
  -1  25  -1    2.30    1.82
   1  25   1    1.33    1.67
   1  25   1    2.87    1.70
  -1  25  -1    2.26    1.87
  -1  25  -2   31.94    4.74
   1  25   2   28.34    4.58
  -1  25  -2   31.76    4.67
   1  25   2   29.19    4.46
  -1  25  -3    2.23    1.56
  -1  25  -3    0.92    1.45
   2   0   0 3134.30   18.82
  -2   0   0 3379.45   21.08
  -2   0   1 3789.33   21.23
  -2   0  -1 3183.17   19.62
   2   0  -1 3738.88   21.25
  -2   0  -1 3332.92   19.95
   2   0  -1 3980.45   23.58
   2   0   1 3456.31   21.29
  -2   0   1 3998.23   22.88
   2   0  -1 3173.19   21.30
  -2   0   2 1342.17    9.20
   2   0   2 1363.92    9.76
  -2   0   2 1278.55   13.58
  -2   0  -2 1330.63   13.73
   2   0  -2 1217.91   13.41
   2   0   2 1177.58    8.90
  -2   0  -2 1331.04   13.80
   2   0  -2 1202.64   13.02
  -2   0   2 1402.21    9.36
   2   0   2 1230.20   11.67
  -2   0   2 1109.11   13.12
  -2   0   3 5355.23   30.78
  -2   0   3 5460.33   38.22
   2   0   3 5717.54   32.39
  -2   0  -3 5764.93   38.60
  -2   0  -3 5775.78   38.66
  -2   0   3 5553.72   31.03
   2   0   3 5765.58   31.67
  -2   0  -4 7861.27   53.23
   2   0   4 7563.87   44.63
  -2   0   4 8713.59   46.03
  -2   0   4 8755.40   46.24
   2   0  -4 8181.89   47.15
  -2   0  -4 7893.48   53.05
  -2   0   5 4967.29   33.08
   2   0   5 4398.71   31.93
  -2   0  -5 4404.21   31.90
  -2   0   5 4201.28   37.23
  -2   0  -5 5025.68   40.49
   2   0  -5 4678.36   31.09
  -2   0   5 4896.06   32.96
  -2   0  -5 4957.18   40.21
  -2   0  -6 1101.23   16.05
   2   0   6 1165.71   16.44
  -2   0   6 1263.30   20.42
  -2   0   6 1172.43   16.35
  -2   0  -6 1192.36   20.27
  -2   0  -6 1191.98   20.37
  -2   0   6 1179.93   16.44
  -2   0  -7  674.08   16.48
   2   0   7  667.23   13.62
  -2   0   7  626.67   15.45
  -2   0  -7  684.46   16.53
   2   0   8 3297.32   35.42
  -2   0  -8 3280.99   41.31
  -2   0   8 3423.31   41.01
  -2   0  -8 3306.57   41.40
  -2   0  -9  125.42    9.29
  -2   0  -9  133.44    8.39
   2   0   9  126.08    6.97
  -2   0   9  133.97    8.17
  -2   0  -9  141.58    8.60
  -2   0  -9  138.19   10.31
   2   0  -9  130.50    9.97
  -2   0  -9  131.90    9.24
   2   0  -9  126.09    8.13
  -2   0  -9  129.01    8.65
   2   0  -9  128.63    8.29
   2   0  -9  122.87    9.86
  -2   0   9  122.83    8.12
  -2   0  -9  126.67   10.16
   2   0 -10  277.45   12.60
  -2   0 -10  279.52   13.23
  -2   0  10  288.88   13.04
  -2   0 -10  291.73   13.43
   2   0  10  283.11   11.44
  -2   0 -10  275.42   13.76
   2   0 -10  281.54   12.99
  -2   0  10  304.87   13.76
   2   0 -10  275.02   15.34
  -2   0 -10  294.18   16.31
  -2   0  10  277.92   14.03
  -2   0 -10  283.18   15.01
  -2   0  10  274.25   12.37
   2   0 -10  295.39   15.77
  -2   0 -10  301.01   15.86
  -2   0  10  282.18   12.54
  -2   0 -10  284.74   14.29
  -2   0 -10  298.32   13.75
  -2   0 -10  301.24   14.03
  -2   0 -11   -0.03    1.24
   2   0 -11    0.54    1.01
   2   0  11    1.59    1.36
  -2   0  11    1.67    1.43
  -2   0  11    1.21    1.88
   2   0 -11    0.82    1.33
  -2   0 -11    0.97    1.40
  -2   0 -11    2.64    2.46
  -2   0  11    3.07    1.95
   2   0 -11    2.67    2.24
  -2   0 -11    1.77    2.09
  -2   0  11    1.81    1.63
  -2   0 -11    1.74    2.20
  -2   0  11    1.29    1.45
   2   0 -11    0.14    1.87
  -2   0 -11    1.04    1.28
  -2   0 -11    2.73    2.08
   2   0 -12  440.12   18.35
  -2   0 -12  499.14   20.13
   2   0  12  432.03   16.14
  -2   0  12  448.30   18.54
  -2   0  12  440.68   18.45
  -2   0 -12  447.39   22.37
   2   0 -12  459.95   22.50
   2   0 -12  484.40   18.10
  -2   0 -12  454.33   21.67
  -2   0  12  450.18   17.23
   2   0 -12  471.18   22.45
  -2   0 -12  474.64   22.37
  -2   0  12  442.15   18.04
  -2   0 -12  446.85   20.04
  -2   0 -12  470.57   19.19
  -2   0 -12  482.92   19.75
  -2   0 -13   17.81    4.21
   2   0 -13   17.11    3.69
  -2   0 -13   18.54    4.68
   2   0 -13   14.17    4.04
  -2   0 -13   17.84    4.57
  -2   0 -13   16.19    3.99
   2   0 -13   19.12    4.13
  -2   0 -13   16.32    3.99
  -2   0 -13   16.57    4.98
  -2   0  13   15.78    3.70
  -2   0 -13   14.70    4.41
   2   0 -13   13.71    4.31
  -2   0 -14   82.89   10.42
   2   0 -14   81.02   10.11
  -2   0 -14   78.99    8.99
   2   0 -14   86.17    7.89
   2   0 -14   77.65    8.57
  -2   0  14   85.35    8.79
  -2   0 -14   79.55    8.93
   2   0 -14   84.17    8.89
  -2   0 -14   78.97    8.63
   2   0 -14   88.01    9.01
   2   0 -14   78.14   10.12
  -2   0  14   80.68    8.53
   2   0  14   78.83    8.02
  -2   0 -14   72.02   10.01
  -2   0 -15  294.42   19.88
   2   0 -15  301.21   20.29
  -2   0 -15  282.10   17.74
   2   0 -15  292.45   14.75
  -2   0  15  292.78   16.78
  -2   0 -15  297.23   17.38
   2   0 -15  284.12   16.71
   2   0 -15  301.02   17.40
  -2   0 -15  291.36   17.05
   2   0  15  302.51   16.07
  -2   0  15  308.27   16.89
   2   0 -15  338.21   20.80
  -2   0 -15  308.54   19.88
  -2   0  16  186.50   13.19
   2   0  16  189.88   12.50
  -2   0 -16  195.65   15.70
   2   0 -16  224.71   17.33
   2   0 -16  183.28   13.75
  -2   0 -16  187.53   13.79
   2   0 -16  199.85   12.25
  -2   0  16  192.87   13.61
   2   0 -16  193.81   13.07
  -2   0 -16  187.70   14.12
   2   0 -16  178.00   13.27
  -2   0 -16  178.79   13.21
  -2   0 -16  191.57   16.10
   2   0 -16  190.32   16.16
  -2   0 -17    1.38    2.11
   2   0 -17    1.63    1.73
   2   0 -17   -0.14    1.48
   2   0 -17   -0.26    1.56
  -2   0 -17   -0.46    1.60
   2   0 -17    1.68    1.62
  -2   0 -17    1.82    2.34
   2   0 -17    3.02    2.96
  -2   0  17    0.87    1.74
  -2   0  17    1.56    2.08
   2   0  17    2.42    2.00
  -2   0 -17    0.77    1.96
  -2   0 -17    1.99    2.24
   2   0 -18   17.45    4.00
  -2   0 -18   21.02    4.44
   2   0 -18   21.97    4.24
  -2   0 -18   20.48    4.49
   2   0 -18   21.28    4.39
  -2   0 -18   21.86    5.67
   2   0 -18   22.95    5.56
  -2   0  18   24.48    4.57
  -2   0 -18   21.92    4.92
  -2   0  18   26.25    4.67
   2   0  18   20.26    3.80
  -2   0 -18   20.76    4.62
   2   0 -19   40.70    5.48
  -2   0 -19   42.41    5.54
  -2   0 -19   38.68    6.56
   2   0 -19   46.99    7.36
   2   0 -19   41.62    4.95
   2   0 -19   42.56    5.77
  -2   0 -19   45.43    6.02
  -2   0  19   44.05    5.61
   2   0  19   36.39    5.21
  -2   0  19   51.96    5.85
   2   0  19   42.40    4.89
  -2   0 -19   43.33    5.95
   2   0  20   88.16    7.33
  -2   0  20   97.98    7.39
  -2   0 -20   89.06    7.36
   2   0 -20   86.94    7.10
  -2   0  20   96.71    7.00
   2   0 -20   89.67    7.06
  -2   0 -20   87.15    7.09
   2   0 -20   81.53    8.63
  -2   0 -20   81.06    8.52
  -2   2  20   59.00    5.70
   2  -2  20   56.69    5.76
  -2  -2 -20   47.23    5.37
   2   2 -20   61.25    5.85
   2   2 -20   45.20    5.07
  -2  -2 -20   62.48    7.25
   2   2 -20   52.51    7.37
  -2   2  20   58.61    5.54
  -2  -2 -20   52.21    5.42
   2   2 -20   55.13    5.40
   2   2 -19   29.95    4.61
  -2  -2 -19   31.59    4.71
   2   2 -19   28.86    5.99
  -2  -2 -19   24.86    5.21
   2   2 -19   27.86    4.06
   2  -2  19   29.34    4.91
  -2   2  19   31.51    4.56
  -2  -2 -19   27.79    4.56
   2   2 -19   30.14    4.74
  -2   2  19   34.01    4.90
  -2  -2 -19   32.96    5.70
  -2  -2 -19   26.50    4.63
   2   2 -18    5.08    2.35
  -2  -2 -18    5.09    2.24
   2   2 -18    3.86    1.89
   2   2 -18    6.48    3.51
  -2  -2 -18    5.75    2.94
   2   2 -18    4.96    2.39
   2  -2  18    6.56    2.75
  -2   2  18    6.55    2.65
   2   2 -18    7.61    3.13
  -2  -2 -18    4.26    2.39
  -2  -2 -18    6.58    3.38
  -2   2  18    5.11    2.33
  -2  -2 -18    3.39    2.21
  -2  -2 -17   54.56    7.03
   2   2 -17   53.07    6.86
   2   2 -17   51.95    6.06
  -2   2  17   53.87    6.97
   2   2 -17   53.43    8.57
  -2  -2 -17   60.53    8.87
   2   2 -17   46.17    6.34
  -2  -2 -17   55.84    7.27
   2   2 -17   49.77    6.71
  -2  -2 -17   56.08    7.69
  -2   2  17   59.25    7.20
  -2  -2 -17   54.69    8.49
   2  -2  17   56.10    6.39
   2  -2  16  281.87   14.68
  -2  -2 -16  299.55   19.98
  -2   2  16  302.07   16.87
  -2  -2 -16  306.65   17.74
   2   2 -16  261.22   16.22
   2   2 -16  301.25   15.10
  -2   2  16  296.48   16.72
   2   2 -16  285.74   15.73
  -2  -2 -16  292.07   17.52
  -2  -2 -16  296.90   17.22
   2   2 -16  282.54   16.60
   2   2 -16  284.29   20.13
  -2  -2 -16  289.17   19.70
  -2  -2 -15   49.45    7.16
   2   2 -15   50.09    6.86
   2   2 -15   43.77    5.90
  -2   2  15   40.07    6.31
   2   2 -15   44.53    8.08
  -2  -2 -15   56.13    8.74
   2   2 -15   42.26    6.41
   2   2 -15   43.48    7.79
   2  -2  15   49.22    6.19
  -2   2  15   41.93    6.36
  -2  -2 -15   51.50    8.62
  -2  -2 -15   45.10    7.06
   2   2 -15   54.91    7.21
  -2  -2 -15   49.96    7.24
  -2  -2 -14  433.16   20.51
  -2  -2 -14  425.26   23.13
  -2   2  14  446.37   18.79
   2   2 -14  465.74   24.81
  -2  -2 -14  459.60   24.09
  -2  -2 -14  460.12   21.74
   2   2 -14  434.05   19.40
   2   2 -14  471.59   19.17
  -2   2  14  460.26   20.51
   2   2 -14  452.00   24.17
   2  -2  14  470.91   19.05
  -2  -2 -14  431.96   24.37
   2   2 -14  467.29   21.13
  -2  -2 -14  456.94   20.65
  -2  -2 -14  467.91   21.20
   2   2 -14  467.29   20.79
  -2   2  13  241.24   14.70
  -2   2  13  230.82   14.01
  -2  -2 -13  228.12   17.13
   2   2 -13  219.98   15.88
   2  -2  13  225.44   12.62
  -2  -2 -13  212.00   13.90
  -2  -2 -13  224.25   16.05
  -2   2  13  223.78   13.01
   2   2 -13  209.97   16.06
  -2  -2 -13  244.17   17.02
  -2  -2 -13  208.13   14.33
   2   2 -13  215.50   13.25
   2   2 -13  233.70   13.23
  -2  -2 -13  210.62   13.83
   2   2 -13  222.20   13.99
  -2  -2 -13  221.63   13.96
   2   2 -13  236.00   14.17
   2   2 -12  298.02   14.33
  -2   2  12  299.58   15.38
  -2  -2 -12  288.71   15.26
  -2  -2 -12  285.48   15.36
   2   2 -12  275.01   15.00
  -2  -2 -12  300.10   15.61
   2  -2  12  289.06   13.96
  -2  -2 -12  304.91   18.92
  -2   2  12  295.85   15.12
   2   2 -12  303.65   17.94
  -2   2  12  313.73   16.26
  -2  -2 -12  288.58   17.07
  -2   2  12  307.28   14.86
   2   2 -12  317.55   18.66
  -2  -2 -12  307.70   18.31
  -2  -2 -12  290.58   15.97
   2   2 -12  294.21   14.99
   2   2 -12  315.84   15.88
   2   2 -12  306.43   15.39
  -2   2  12  323.21   15.79
  -2   2  11  187.98   12.20
  -2  -2 -11  191.48   14.20
   2   2 -11  200.51   13.68
  -2   2  11  186.49   11.51
   2  -2  11  200.00    9.99
  -2   2  11  195.42   11.52
  -2  -2 -11  199.68   12.03
  -2  -2 -11  215.08   12.37
  -2  -2 -11  194.03   13.03
  -2   2  11  198.20   11.44
  -2   2  11  183.71   11.24
   2   2 -11  192.70   11.14
   2   2 -11  209.78   14.22
  -2  -2 -11  198.88   13.89
   2   2 -11  204.85   11.76
  -2  -2 -11  207.74   13.12
   2   2 -11  196.79   11.92
   2   2 -11  193.67   11.67
   2   2 -11  180.21   11.29
  -2  -2 -11  195.43   12.03
  -2   2  10  512.91   19.75
  -2   2  10  523.81   18.03
  -2  -2 -10  502.49   19.97
  -2   2  10  577.07   20.17
   2   2 -10  511.05   21.37
   2   2 -10  532.45   17.77
  -2  -2 -10  542.33   19.89
   2   2 -10  533.22   18.21
  -2  -2 -10  529.60   22.21
   2   2 -10  521.73   21.56
  -2   2  10  569.72   18.59
   2  -2  10  525.30   15.17
  -2  -2 -10  532.66   18.22
  -2  -2 -10  537.21   18.16
  -2  -2 -10  544.94   18.88
   2   2 -10  513.41   18.13
  -2   2  10  542.71   18.91
   2   2  -9   56.46    5.73
  -2  -2  -9   56.12    5.66
  -2   2   9   56.95    5.39
  -2  -2  -9   53.96    5.39
   2  -2   9   57.30    4.64
   2   2  -9   69.58    7.40
  -2  -2  -9   52.90    5.50
   2   2  -9   52.63    5.40
  -2  -2  -9   54.10    6.08
  -2   2   9   60.81    5.99
  -2  -2  -9   60.27    6.50
   2   2  -9   61.61    6.81
  -2  -2  -9   57.51    5.58
  -2  -2  -8  104.45    6.86
  -2  -2  -8  107.23    6.97
  -2   2   8   97.50    6.59
   2  -2   8  105.08    5.66
   2   2  -7 2501.66   21.22
  -2  -2  -7 2433.18   32.08
  -2   2   7 2536.47   32.53
  -2  -2  -7 2449.79   32.18
   2  -2   7 2509.93   27.44
  -2   2   6 2875.02   25.97
  -2  -2  -6 2810.51   32.01
  -2   2   6 2715.59   31.38
   2  -2   6 2905.53   26.86
  -2  -2  -6 2741.28   31.57
  -2  -2  -5 2835.09   29.71
  -2   2   5 3160.99   26.55
   2   2  -5 2849.57   24.00
  -2  -2  -5 2836.46   29.56
  -2   2   5 3292.95   31.39
   2  -2   5 2854.34   24.13
  -2  -2  -4 1362.19   17.76
   2  -2   4 1276.27   18.33
   2   2  -4 1176.23   17.48
  -2  -2  -4 1348.42   17.66
   2  -2   4 1312.08   13.16
   2  -2   4 1267.59   18.28
  -2   2   4 1414.07   17.93
   2  -2   3 4421.93   32.75
   2  -2   3 4475.48   32.94
   2   2  -3 4186.76   32.40
   2   2  -2 5227.35   33.15
   2  -2   2 5365.93   32.81
  -2   2   2 5631.30   31.00
   2  -2   2 5404.05   32.93
  -2  -2  -2 5561.03   30.07
   2   2  -2 5224.92   33.24
  -2   2   1 2368.15   19.63
   2  -2   1 2448.32   18.68
  -2  -2  -1 2422.80   17.58
   2   2  -1 2141.03   18.76
   2  -2   1 2503.80   18.81
  -2  -2   0 3461.62   24.89
  -2   2   0 3470.72   25.57
  -2   2   0 3805.49   21.77
   2   2   0 3693.85   25.11
  -2   2   0 3375.50   20.26
  -2   2  -1 2327.06   17.67
   2   2   1 2242.83   17.74
  -2  -2   1 2413.78   18.58
   2  -2  -1 2220.36   15.61
  -2  -2   1 2286.49   18.09
   2   2   1 2261.50   16.45
   2   2   2 4371.74   27.35
  -2  -2   2 4357.71   30.44
  -2  -2   3 3784.76   28.80
   2   2   3 4136.82   27.37
  -2   2  -3 4188.08   31.14
  -2  -2   3 4082.60   30.60
   2  -2  -3 4329.54   29.92
  -2  -2   4 1301.59   17.30
   2  -2  -4 1275.09   12.95
  -2   2  -4 1369.66   11.63
  -2   2  -4 1291.18   18.13
   2   2   4 1253.08   14.68
  -2  -2   4 1304.68   16.11
   2  -2  -4 1243.80   17.14
  -2   2  -4 1305.56   18.27
  -2   2  -4 1279.88   12.71
  -2  -2   4 1249.95   17.62
   2  -2  -4 1291.66   13.04
   2   2   4 1292.77   16.17
  -2  -2   4 1307.39   16.17
  -2  -2   5 2973.02   28.84
  -2  -2   5 2884.35   29.50
   2  -2  -5 2999.29   24.92
  -2   2  -5 2758.76   23.89
   2   2   5 2980.33   29.03
  -2   2  -5 3061.28   32.09
  -2   2  -5 3068.67   32.08
  -2  -2   5 3128.85   31.52
   2  -2  -5 3002.50   24.95
  -2  -2   5 2969.12   28.79
  -2  -2   6 2767.93   29.74
  -2  -2   6 2766.29   31.01
  -2   2  -6 2666.79   25.79
  -2  -2   6 2756.70   29.77
   2  -2  -6 2748.70   26.62
   2  -2  -6 2783.31   26.55
  -2  -2   6 2726.90   31.83
  -2  -2   7 2484.99   31.15
   2   2   7 2581.57   29.29
   2  -2  -7 2460.07   27.38
  -2  -2   7 2506.44   32.44
   2  -2  -7 2471.70   27.40
  -2  -2   8  108.37    6.63
   2  -2  -8   97.91    5.60
   2   2   8  103.12    5.95
  -2  -2   8  104.27    6.74
   2  -2  -8   94.61    5.51
  -2  -2   9   59.91    5.64
  -2   2  -9   64.81    7.07
   2  -2  -9   55.78    6.85
   2   2   9   65.56    5.18
  -2  -2   9   64.85    5.64
  -2   2  -9   69.02    6.84
  -2   2  -9   59.80    7.11
  -2   2  -9   73.60    6.41
  -2   2  -9   71.98    6.43
  -2   2  -9   68.46    7.11
   2  -2  -9   64.24    5.85
  -2   2  -9   66.29    6.35
  -2  -2   9   66.38    5.52
   2  -2 -10  509.61   21.58
  -2   2 -10  550.36   21.91
  -2  -2  10  502.90   17.60
   2   2  10  545.35   16.47
  -2  -2  10  517.55   17.57
  -2   2 -10  537.16   18.98
  -2   2 -10  528.05   18.55
  -2   2 -10  535.53   21.11
  -2   2 -10  523.68   19.80
  -2   2 -10  568.15   22.07
   2  -2 -10  543.10   21.59
   2  -2 -10  539.71   17.64
  -2   2 -10  526.83   15.58
   2  -2 -10  506.20   17.75
  -2  -2  10  528.85   17.05
  -2   2 -10  520.10   16.18
  -2   2 -11  194.45   13.91
   2  -2 -11  182.54   13.64
  -2  -2  11  193.36   11.35
   2   2  11  196.42   10.45
  -2  -2  11  192.90   11.37
  -2   2 -11  190.21   11.85
  -2   2 -11  184.52    9.67
   2  -2 -11  196.22   11.15
  -2   2 -11  181.48   13.32
  -2   2 -11  205.85   13.09
  -2   2 -11  206.80   14.14
   2  -2 -11  204.61   14.03
  -2   2 -11  208.54   12.59
   2  -2 -11  188.64   11.33
  -2   2 -11  191.05   10.35
  -2  -2  11  194.78   11.05
  -2   2 -12  295.24   17.86
  -2  -2  12  308.57   15.25
   2  -2 -12  285.19   17.79
  -2  -2  12  295.90   14.96
   2   2  12  279.76   13.47
  -2   2 -12  271.59   17.37
  -2   2 -12  305.85   16.78
   2  -2 -12  302.23   17.89
  -2   2 -12  323.97   18.75
  -2   2 -12  310.06   15.60
   2  -2 -12  302.73   14.29
  -2   2 -12  301.28   12.91
  -2   2 -12  316.92   16.01
   2  -2 -12  286.57   14.84
  -2   2 -12  283.12   13.00
  -2  -2  12  282.48   14.13
  -2   2 -13  228.87   15.11
  -2   2 -13  207.49   15.86
   2  -2 -13  217.57   16.03
   2  -2 -13  214.09   16.04
  -2  -2  13  205.79   13.02
  -2   2 -13  207.32   15.52
  -2   2 -13  227.80   14.02
  -2   2 -13  213.08   11.13
   2  -2 -13  211.33   12.50
  -2   2 -13  233.01   14.39
   2  -2 -13  201.47   13.04
  -2  -2  13  238.56   14.43
  -2   2 -13  198.16   11.23
  -2   2 -14  450.29   24.09
   2  -2 -14  470.43   24.36
   2  -2 -14  454.18   24.10
  -2   2 -14  520.13   25.37
  -2  -2  14  471.98   20.31
  -2   2 -14  451.51   20.63
   2  -2 -14  453.81   17.95
  -2   2 -14  438.56   20.66
   2  -2 -14  442.05   20.00
  -2  -2  14  456.34   20.75
  -2   2 -14  449.16   22.03
  -2   2 -15   47.10    7.28
  -2   2 -15   48.47    8.24
   2  -2 -15   40.89    7.62
  -2  -2  15   51.66    6.90
   2   2  15   51.37    6.80
   2  -2 -15   40.68    7.48
  -2   2 -15   46.36    7.64
  -2   2 -15   48.91    7.03
   2  -2 -15   45.89    6.79
   2  -2 -15   38.64    5.39
  -2  -2  15   51.39    7.24
   2  -2 -15   44.13    6.62
  -2   2 -15   45.90    6.74
   2  -2 -15   40.92    6.43
   2  -2 -16  317.74   20.25
  -2   2 -16  304.46   19.15
  -2  -2  16  306.44   16.51
   2   2  16  292.19   16.15
   2  -2 -16  277.18   17.14
  -2   2 -16  303.39   17.24
   2  -2 -16  292.05   17.78
  -2   2 -16  304.61   17.56
   2  -2 -16  299.40   16.93
  -2  -2  16  309.80   17.28
  -2   2 -16  284.35   17.70
  -2   2 -16  287.62   20.11
   2  -2 -16  277.11   19.45
   2  -2 -17   54.58    8.55
  -2   2 -17   61.94    9.10
   2  -2 -17   49.54    6.67
  -2   2 -17   59.81    7.55
  -2   2 -17   61.80    8.04
  -2  -2  17   41.10    6.25
   2  -2 -17   51.84    7.36
   2  -2 -17   60.16    7.89
  -2   2 -17   57.89    7.29
   2   2  17   51.90    6.70
   2  -2 -17   57.60    8.29
  -2  -2  17   53.60    6.81
  -2   2 -17   65.06    8.75
  -2  -2  18    4.22    1.76
   2   2  18    6.27    2.28
   2  -2 -18    7.50    3.43
  -2   2 -18    8.69    3.37
  -2   2 -18    4.42    2.36
   2  -2 -18    4.69    2.24
  -2   2 -18    4.21    2.21
  -2   2 -18    6.66    3.17
   2  -2 -18    4.91    2.25
  -2   2 -18    8.19    2.65
   2  -2 -18    3.18    1.98
  -2  -2  18    7.88    3.29
   2  -2 -19   24.32    5.52
  -2   2 -19   25.40    5.60
   2   2  19   29.46    4.29
  -2   2 -19   33.95    5.08
   2  -2 -19   24.84    4.56
  -2  -2  19   28.08    4.20
   2  -2 -19   22.65    3.63
  -2  -2  19   26.99    4.60
   2   2  19   30.21    4.80
  -2   2 -19   25.20    4.55
  -2   2 -19   31.12    4.74
   2  -2 -19   27.34    4.63
  -2   2 -20   61.51    6.08
   2  -2 -20   50.56    5.55
   2   2  20   61.58    5.92
  -2  -2  20   63.79    6.00
  -2   2 -20   60.90    7.34
   2  -2 -20   50.50    6.62
   2  -2 -20   51.51    5.54
  -2   2 -20   62.98    5.96
   2   2  20   49.83    4.78
  -2   4  20    0.50    0.97
   2   4 -20    1.32    1.42
  -2  -4 -20    0.10    1.14
   2   4 -20    0.24    1.08
   2   4 -20    0.73    2.10
  -2  -4 -20    1.16    1.51
  -2  -4 -20    0.82    1.25
   2   4 -20   -0.40    1.04
  -2   4  20    0.21    1.31
   2  -4  20    0.40    1.43
  -2   4  19    2.65    1.79
   2  -4  19    4.81    2.04
   2   4 -19    2.01    1.59
  -2  -4 -19    4.37    2.72
   2   4 -19    2.56    2.75
  -2  -4 -19    2.70    1.86
   2   4 -19    2.96    1.98
   2   4 -19    4.79    2.06
  -2   4  19    4.68    2.13
  -2  -4 -19    3.71    2.39
  -2  -4 -19    3.41    2.09
   2   4 -19    3.19    1.75
  -2  -4 -18   88.13    8.36
   2   4 -18   94.09    8.60
   2   4 -18   90.19    7.54
   2   4 -18   88.09    8.58
   2   4 -18   77.51   10.16
  -2  -4 -18   89.87   10.11
   2   4 -18   81.34    7.49
   2  -4  18   86.45    8.52
  -2   4  18   88.00    8.04
  -2  -4 -18   82.15    8.36
  -2   4  18   95.01    8.67
  -2  -4 -18   84.70    9.97
  -2  -4 -18   93.96    8.59
   2   4 -18   95.56    8.65
  -2   4  17    1.71    2.22
   2  -4  17    1.50    1.89
  -2  -4 -17    1.65    2.27
   2   4 -17    2.62    2.72
  -2  -4 -17    1.40    1.93
  -2  -4 -17    3.53    2.33
   2   4 -17    2.44    1.82
   2   4 -17    1.48    1.64
  -2   4  17    1.42    1.81
  -2  -4 -17    4.44    3.24
   2   4 -17    1.23    1.83
  -2  -4 -17    2.13    2.16
   2   4 -17    3.99    2.01
  -2   4  16  162.40   12.06
  -2  -4 -16  170.93   13.17
  -2  -4 -16  166.21   12.94
   2   4 -16  167.95   15.46
  -2  -4 -16  170.22   15.02
  -2  -4 -16  169.37   13.52
  -2  -4 -16  158.96   12.78
   2   4 -16  174.80   12.72
   2   4 -16  170.14   11.53
  -2   4  16  164.06   12.51
  -2  -4 -16  147.10   14.36
   2   4 -16  156.16   11.65
   2   4 -16  170.10   12.78
   2   4 -15  373.33   18.90
   2   4 -15  364.75   17.29
  -2   4  15  347.48   17.05
  -2  -4 -15  367.61   22.33
   2   4 -15  353.45   22.63
   2   4 -15  371.07   18.13
  -2  -4 -15  371.61   22.97
  -2   4  15  366.67   18.86
   2   4 -15  377.14   18.84
  -2  -4 -15  344.84   19.01
  -2  -4 -15  363.21   19.44
   2   4 -15  363.83   18.42
  -2  -4 -15  354.44   19.53
  -2   4  15  350.48   17.78
  -2  -4 -15  364.67   19.24
  -2  -4 -14   67.70    8.11
  -2  -4 -14   60.38    8.07
   2   4 -14   55.35    7.13
  -2  -4 -14   58.92    9.26
  -2   4  14   56.13    7.18
   2  -4  14   59.42    6.54
  -2  -4 -14   56.74    8.65
  -2   4  14   61.33    7.22
   2   4 -14   62.34    9.36
  -2  -4 -14   67.04    9.45
   2   4 -14   56.04    7.17
   2   4 -14   58.09    6.94
  -2  -4 -14   57.31    7.70
   2   4 -14   55.27    7.12
  -2  -4 -14   53.90    7.66
   2   4 -14   51.98    6.98
  -2   4  13  439.08   19.90
  -2   4  13  429.28   19.44
   2  -4  13  454.80   17.57
  -2  -4 -13  424.13   23.71
   2   4 -13  467.01   19.86
   2   4 -13  445.15   18.65
  -2  -4 -13  438.38   21.93
  -2   4  13  430.71   18.93
   2   4 -13  471.40   20.28
  -2   4  13  444.82   19.78
  -2  -4 -13  512.95   24.94
   2   4 -13  479.18   24.63
   2   4 -13  441.79   19.41
   2   4 -13  461.45   20.48
  -2  -4 -13  450.06   21.07
  -2  -4 -13  476.51   20.75
  -2   4  12  229.59   13.91
   2   4 -12  253.84   14.29
   2   4 -12  249.29   13.52
   2   4 -12  258.86   14.28
  -2  -4 -12  238.47   13.97
   2  -4  12  238.78   12.19
  -2  -4 -12  234.86   17.00
   2   4 -12  250.32   16.82
  -2   4  12  229.61   14.23
  -2   4  12  248.08   14.00
  -2  -4 -12  224.22   15.13
  -2   4  12  244.08   14.30
   2   4 -12  246.29   16.85
   2   4 -12  227.08   13.29
  -2  -4 -12  254.62   15.31
   2   4 -12  249.33   14.34
  -2  -4 -12  241.47   14.10
  -2  -4 -12  240.98   14.26
  -2  -4 -11  343.45   16.68
   2   4 -11  338.06   16.09
   2   4 -11  343.82   15.55
   2   4 -11  350.18   15.34
  -2   4  11  324.22   15.61
   2   4 -11  337.69   15.66
  -2  -4 -11  322.21   15.43
   2   4 -11  334.87   18.54
  -2  -4 -11  310.36   18.63
   2  -4  11  316.84   13.48
  -2   4  11  281.04   15.60
  -2   4  11  338.62   15.83
  -2  -4 -11  326.85   17.11
  -2   4  11  316.35   15.92
   2   4 -11  322.59   18.32
  -2  -4 -11  338.08   15.69
  -2   4  11  300.72   14.88
  -2  -4 -11  332.87   15.55
  -2  -4 -11  306.71   14.84
   2   4 -10    4.04    2.16
   2   4 -10    4.43    2.16
   2   4 -10    5.36    2.01
   2   4 -10    4.45    2.78
   2   4 -10    3.96    1.95
  -2   4  10    4.06    2.23
  -2  -4 -10    5.47    2.43
  -2   4  10    3.91    2.43
  -2  -4 -10    3.62    2.37
  -2   4  10    5.47    2.19
   2   4 -10    4.17    2.27
  -2  -4 -10    3.93    1.89
  -2   4  10    6.16    2.17
  -2  -4 -10    1.85    1.13
   2  -4  10    6.13    1.80
  -2  -4 -10    1.78    1.87
  -2   4  10    4.82    2.54
   2   4  -9  153.70    9.29
   2   4  -9  147.40    8.98
   2   4  -9  146.59    9.01
  -2   4   9  150.12    8.95
  -2  -4  -9  147.53    8.91
   2  -4   9  151.10    7.43
  -2   4   9  125.19    9.61
  -2   4   9  155.70    9.95
  -2  -4  -9  152.76   10.38
  -2   4   9  139.26    9.56
  -2   4   9  136.77    9.80
   2   4  -9  154.82   11.30
   2  -4   9  143.13    6.56
  -2   4   9  140.96    6.16
  -2  -4  -9  152.12    9.03
  -2  -4  -9  146.62    9.05
   2   4  -9  154.95    9.73
   2   4  -9  158.03   11.49
  -2  -4  -9  159.38    9.62
  -2   4   8 1342.44   28.20
   2   4  -8 1182.62   25.24
   2   4  -8 1279.94   31.04
  -2  -4  -8 1298.41   24.97
  -2   4   8 1238.89   24.74
   2  -4   8 1309.77   20.92
  -2  -4  -8 1213.09   25.51
   2   4  -8 1331.85   31.41
   2  -4   8 1267.34   18.02
  -2   4   8 1214.81   18.96
  -2  -4  -8 1288.04   25.05
  -2  -4  -7  194.29    8.82
  -2   4   7  188.13    7.09
   2   4  -7  186.04    5.95
   2  -4   7  196.71    6.15
   2  -4   7  202.26    7.30
  -2   4   7  198.02    8.88
  -2  -4  -7  198.28    8.91
   2  -4   6 1310.30   14.54
  -2  -4  -6 1370.12   22.37
  -2   4   6 1339.74   19.26
   2  -4   6 1300.32   17.43
  -2  -4  -6 1356.16   22.20
  -2   4   6 1315.95   21.86
   2  -4   5  470.02    6.86
  -2   4   5  457.99   10.60
  -2   4   5  469.22   11.59
   2  -4   5  486.29    9.34
  -2   4   4 4087.78   32.73
   2  -4   4 3645.73   25.90
  -2   4   4 3497.35   31.63
   2   4  -3 9809.19   59.45
  -2   4   3 9068.64   57.08
  -2  -4  -3 9743.75   58.94
   2   4  -3 9999.00   62.11
  -2   4   3 9311.03   60.21
   2   4  -2 7426.51   44.77
  -2   4   2 7277.58   44.20
   2   4  -1 5544.37   36.67
   2   4  -1 5603.14   37.76
  -2   4   1 4880.52   32.99
   2  -4   0 5405.51   32.64
  -2   4   0 5369.64   32.06
  -2  -4   1 5070.16   35.37
   2   4   1 5663.83   37.93
   2   4   1 5478.98   37.27
  -2  -4   1 5622.47   37.74
  -2   4  -2 6301.27   36.08
   2   4   2 6441.13   42.86
  -2   4  -3 8900.81   46.85
   2   4   3 9181.72   55.08
  -2  -4   4 4148.69   34.01
  -2   4  -4 3549.97   26.87
  -2  -4   4 4230.31   36.38
   2   4   4 3791.72   31.91
   2   4   4 3500.14   33.17
  -2   4  -4 3622.66   27.78
  -2  -4   5  506.14   11.60
  -2   4  -5  472.71    7.79
   2  -4  -5  414.23    8.69
  -2  -4   5  474.70   12.09
  -2   4  -5  460.21    9.41
   2  -4  -5  402.37    8.54
   2   4   5  461.37   10.60
  -2   4  -6 1374.11   11.95
  -2  -4   6 1389.20   21.43
   2  -4  -6 1324.65   17.89
   2   4   6 1309.90   19.97
  -2   4  -6 1262.94   17.81
  -2  -4   6 1380.15   22.74
   2  -4  -6 1308.90   17.64
  -2  -4   7  203.17    8.51
   2  -4  -7  199.58    7.39
   2  -4  -7  204.99    7.52
   2   4   7  218.25    8.54
  -2  -4   7  202.26    9.09
   2  -4  -8 1250.59   25.71
  -2   4  -8 1318.97   29.29
  -2   4  -8 1224.74   29.14
  -2   4  -8 1205.71   26.23
  -2   4  -8 1264.86   30.67
   2   4   8 1206.25   22.34
   2  -4  -8 1253.87   21.03
  -2  -4   8 1237.59   24.44
  -2  -4   8 1235.54   22.95
   2  -4  -8 1260.77   21.06
  -2   4  -8 1189.88   25.69
   2  -4  -9  159.97    9.57
  -2   4  -9  162.80   10.65
  -2   4  -9  137.69   10.56
  -2   4  -9  143.00    9.35
  -2   4  -9  144.84    8.34
  -2   4  -9  144.53   10.94
   2   4   9  149.43    8.29
   2  -4  -9  152.25    7.70
   2  -4  -9  148.04    7.61
  -2  -4   9  160.60    9.29
  -2   4  -9  143.67    9.20
  -2   4  -9  149.45   10.62
  -2  -4   9  164.43    9.36
   2  -4  -9  143.11   11.01
  -2  -4   9  148.24    8.32
  -2   4 -10    7.99    3.10
  -2  -4  10   13.68    3.12
   2  -4 -10    5.27    2.85
  -2   4 -10    4.01    2.10
   2  -4 -10    8.60    2.68
  -2   4 -10    5.26    1.89
  -2  -4  10    3.39    1.54
  -2   4 -10    5.54    2.63
   2   4  10    3.47    1.97
  -2   4 -10    7.05    2.92
  -2   4 -10    5.47    2.35
  -2   4 -10    5.29    1.96
   2  -4 -10   10.58    2.62
  -2   4 -10    7.55    2.62
   2  -4 -10    7.57    2.14
  -2  -4  10    4.63    1.95
   2   4  10    4.30    1.65
   2  -4 -10    6.05    1.76
   2  -4 -11  310.22   14.96
  -2  -4  11  317.06   15.47
  -2   4 -11  307.82   16.68
   2   4  11  314.70   14.22
  -2   4 -11  304.42   17.63
   2   4  11  303.53   13.74
  -2  -4  11  322.12   14.73
  -2   4 -11  347.53   18.62
  -2   4 -11  359.38   18.37
   2  -4 -11  285.21   17.36
  -2  -4  11  316.34   14.62
  -2   4 -11  343.01   16.34
  -2   4 -11  340.20   13.78
   2  -4 -11  294.76   14.01
  -2   4 -11  347.03   16.15
  -2  -4  11  308.64   13.75
  -2   4 -11  329.03   13.86
  -2   4 -12  224.25   13.59
  -2   4 -12  245.22   12.12
   2  -4 -12  218.20   12.34
  -2  -4  12  233.50   13.39
   2   4  12  220.87   12.64
  -2   4 -12  248.72   15.46
  -2   4 -12  238.47   16.47
   2  -4 -12  257.22   16.70
  -2  -4  12  234.64   13.94
   2  -4 -12  234.80   13.60
   2  -4 -12  222.88   15.95
  -2  -4  12  258.60   13.79
  -2   4 -12  232.98   15.20
  -2   4 -12  228.91   14.03
  -2   4 -12  244.76   12.33
  -2  -4  12  231.77   12.70
  -2   4 -13  446.53   21.69
  -2   4 -13  435.90   23.48
   2  -4 -13  503.68   24.55
  -2  -4  13  437.67   19.89
   2  -4 -13  445.18   19.75
  -2   4 -13  462.12   20.38
  -2   4 -13  474.81   17.53
   2  -4 -13  451.57   17.80
   2  -4 -13  445.47   23.62
  -2   4 -13  494.11   23.47
  -2  -4  13  458.24   19.20
  -2   4 -13  472.72   20.97
  -2   4 -13  466.16   17.48
  -2   4 -14   58.66    8.12
  -2   4 -14   60.92    9.00
   2  -4 -14   62.07    9.19
   2  -4 -14   58.20    7.35
  -2  -4  14   62.57    7.60
  -2   4 -14   59.01    7.61
  -2   4 -14   61.64    6.29
  -2  -4  14   56.90    7.01
   2  -4 -14   52.06    8.46
  -2   4 -14   59.15    8.57
  -2   4 -14   60.50    7.76
  -2   4 -14   56.25    6.24
   2  -4 -15  377.17   22.33
  -2   4 -15  332.15   21.44
   2  -4 -15  349.99   18.30
  -2  -4  15  376.91   19.38
  -2   4 -15  359.04   18.83
  -2   4 -15  361.94   15.39
  -2   4 -15  374.35   19.58
  -2   4 -15  393.70   21.65
   2  -4 -15  358.54   21.66
  -2  -4  15  379.29   17.97
  -2   4 -15  345.41   19.95
   2  -4 -16  177.32   13.03
  -2  -4  16  181.49   13.17
   2  -4 -16  149.96   12.94
   2  -4 -16  153.08   12.86
  -2   4 -16  184.47   13.37
   2   4  16  165.87   12.42
   2  -4 -16  156.53   14.06
  -2  -4  16  170.76   11.85
  -2   4 -16  178.73   13.47
  -2   4 -16  169.36   13.90
  -2   4 -16  166.37   15.39
   2  -4 -16  176.34   15.24
  -2   4 -16  157.49   11.33
   2  -4 -17    1.55    1.91
  -2   4 -17    2.22    1.87
   2  -4 -17    0.35    1.65
  -2   4 -17    1.16    2.18
  -2   4 -17    1.80    2.89
   2  -4 -17    2.27    2.54
  -2  -4  17    1.05    1.45
   2   4  17    1.18    1.66
   2  -4 -17    1.62    2.53
  -2  -4  17    2.17    1.59
   2  -4 -17    1.42    1.52
  -2   4 -17    0.45    1.77
  -2   4 -17    0.03    1.72
   2  -4 -18   80.80    9.75
  -2   4 -18   91.91   10.75
  -2   4 -18   75.83    7.27
   2  -4 -18   74.83    7.32
   2   4  18   99.30    8.64
   2  -4 -18   96.64   10.14
  -2  -4  18   94.02    7.89
  -2   4 -18   93.91    9.01
   2  -4 -18   71.72    8.34
  -2   4 -18   89.46    9.21
   2  -4 -18   74.82    8.80
  -2   4 -18   91.84    8.96
  -2  -4  18   92.47    8.82
  -2  -4  19    4.55    2.14
   2   4  19    4.96    2.32
  -2   4 -19    5.98    2.31
  -2   4 -19    2.61    2.19
   2  -4 -19    0.79    1.62
   2   4  19    4.01    1.79
   2  -4 -19    4.19    2.55
  -2   4 -19    3.68    2.45
   2  -4 -19    1.28    1.69
  -2   4 -19    4.61    1.96
   2   4  20    1.57    1.71
  -2  -4  20   -1.55    1.55
   2   4  20    0.90    1.18
   2  -4 -20    0.87    1.17
  -2   4 -20    1.02    1.24
  -2   4 -20   -2.79    2.21
   2  -4 -20   -0.35    1.40
  -2   4 -20    0.95    1.29
   2  -4 -20   -0.18    1.13
  -2  -6 -20   -0.13    1.04
  -2  -6 -20    0.79    1.48
  -2   6  20   -0.47    0.93
  -2  -6 -20   -0.36    1.08
   2   6 -20    1.01    1.46
   2   6 -20    1.06    1.84
  -2  -6 -20    1.34    1.79
   2   6 -19    1.53    1.60
  -2  -6 -19    3.18    2.10
   2   6 -19    2.93    2.46
  -2  -6 -19    0.75    1.19
   2   6 -19   -0.16    1.20
   2   6 -19    1.41    1.47
  -2   6  19    0.45    1.44
  -2  -6 -19    4.13    2.80
  -2   6  19   -0.02    1.50
   2  -6  19    0.22    1.22
  -2  -6 -19   -0.01    1.13
   2   6 -19    1.04    1.48
   2   6 -19    1.70    1.54
   2   6 -18   24.41    4.34
   2   6 -18   18.25    4.73
  -2  -6 -18   24.05    5.16
  -2  -6 -18   17.69    3.91
   2   6 -18   24.87    4.19
   2   6 -18   21.92    3.67
  -2  -6 -18   19.96    4.76
  -2   6  18   24.98    4.49
   2  -6  18   22.56    4.17
  -2   6  18   23.35    4.05
  -2  -6 -18   15.46    3.75
   2   6 -18   21.42    4.07
   2   6 -18   24.16    4.09
  -2  -6 -17   10.11    3.17
   2   6 -17   14.32    3.41
   2   6 -17   11.31    2.90
  -2  -6 -17   13.70    4.46
  -2   6  17   11.61    3.29
   2  -6  17   14.49    3.60
  -2   6  17   15.13    3.71
   2   6 -17   15.81    3.61
  -2  -6 -17   11.31    3.51
   2   6 -17   12.78    4.77
  -2  -6 -17   13.96    4.33
   2   6 -17   13.19    3.73
   2   6 -17   12.93    3.30
  -2  -6 -17   13.60    3.89
  -2   6  16   57.41    6.86
  -2  -6 -16   59.37    7.47
   2  -6  16   54.77    7.09
  -2  -6 -16   36.36    6.84
   2   6 -16   59.97    7.35
   2   6 -16   57.27    6.60
  -2   6  16   56.20    6.82
   2   6 -16   52.73    8.83
  -2  -6 -16   60.35    9.06
   2   6 -16   53.03    6.79
   2   6 -16   53.97    6.85
  -2  -6 -16   39.97    6.95
   2   6 -16   55.43    7.20
  -2  -6 -16   45.07    6.63
  -2   6  16   31.96    5.45
  -2  -6 -16   48.54    8.36
  -2   6  15  382.09   18.27
  -2  -6 -15  411.32   20.22
  -2  -6 -15  389.14   24.02
  -2   6  15  396.33   19.64
  -2  -6 -15  376.86   19.27
   2   6 -15  394.11   18.87
  -2  -6 -15  389.62   19.78
   2   6 -15  392.90   18.07
  -2   6  15  397.78   19.04
   2   6 -15  356.87   22.98
  -2  -6 -15  418.12   23.81
   2   6 -15  405.02   18.73
   2   6 -15  396.57   20.05
  -2  -6 -15  386.82   19.99
   2   6 -15  392.72   19.24
   2   6 -14   18.55    4.58
   2   6 -14   18.89    4.10
   2   6 -14   20.09    4.26
   2   6 -14   15.41    3.99
  -2   6  14   15.15    4.15
  -2  -6 -14   16.75    4.12
  -2  -6 -14   17.18    5.01
  -2   6  14   21.48    4.59
  -2  -6 -14   16.91    4.85
  -2   6  14   19.62    4.52
   2   6 -14   15.46    5.28
  -2  -6 -14   20.85    5.38
  -2  -6 -14   16.16    4.09
   2   6 -14   18.43    4.28
  -2   6  14   15.35    3.87
   2   6 -13  116.55   10.03
  -2   6  13  118.56   10.61
   2   6 -13  115.15    9.62
  -2   6  13  112.35   10.41
  -2  -6 -13  109.56   12.56
  -2   6  13  116.99   10.23
  -2  -6 -13  111.97   10.10
  -2  -6 -13  109.21   10.82
  -2   6  13  110.08   10.19
  -2   6  13  133.30   11.03
   2   6 -13  106.97   11.92
  -2  -6 -13  112.28   10.75
   2   6 -13  108.42   10.28
   2   6 -13  113.09    9.78
   2   6 -13  116.76   10.00
  -2   6  12  215.67   13.81
   2   6 -12  205.82   12.81
   2   6 -12  213.59   12.88
  -2  -6 -12  206.76   13.22
  -2  -6 -12  203.27   16.22
  -2   6  12  186.85   13.28
  -2  -6 -12  219.76   14.91
  -2   6  12  213.19   13.63
  -2   6  12  198.57   13.34
   2   6 -12  199.09   15.86
  -2  -6 -12  217.60   14.33
   2   6 -12  224.39   14.44
   2   6 -12  206.35   12.61
   2   6 -12  208.35   13.08
   2   6 -11  213.48   12.31
   2   6 -11  200.65   11.88
  -2   6  11  181.91   12.93
  -2   6  11  198.84   12.23
  -2  -6 -11  191.94   12.32
   2   6 -11  215.26   12.62
  -2   6  11  216.05   13.27
  -2  -6 -11  202.19   12.59
  -2  -6 -11  191.03   13.12
  -2   6  11  210.30   13.23
  -2   6  11  178.08   12.42
   2   6 -11  185.13   14.57
  -2  -6 -11  188.45   11.61
   2   6 -11  206.92   13.18
  -2  -6 -11  190.25   12.22
   2   6 -11  194.65   12.16
   2   6 -10  499.12   17.99
   2   6 -10  472.45   17.87
  -2   6  10  458.67   19.68
  -2   6  10  524.18   19.03
  -2  -6 -10  487.64   18.12
  -2   6  10  539.65   20.40
   2   6 -10  494.15   18.15
  -2  -6 -10  492.82   18.67
  -2   6  10  517.86   19.96
  -2  -6 -10  480.32   19.68
  -2   6  10  453.28   19.35
   2   6 -10  494.89   22.58
  -2  -6 -10  459.42   17.73
   2   6 -10  510.17   20.41
  -2  -6 -10  508.29   18.44
   2   6 -10  477.49   18.23
   2   6  -9  220.47   11.49
   2   6  -9  222.07   11.47
  -2   6   9  195.48   12.29
   2  -6   9  214.17    9.14
  -2   6   9  200.67   10.92
  -2  -6  -9  209.65   11.07
   2   6  -9  234.05   12.01
  -2  -6  -9  226.88   11.87
  -2  -6  -9  214.58   12.51
  -2   6   9  205.24   12.02
  -2   6   9  205.62   12.49
   2   6  -9  239.40   14.87
  -2  -6  -9  212.30   11.25
   2   6  -9  222.57   12.65
  -2   6   9  197.01    8.57
   2   6  -9  212.84   11.61
  -2  -6  -9  217.82   11.36
   2   6  -8  443.68   15.27
   2   6  -8  431.99   15.33
  -2  -6  -8  459.70   16.14
  -2  -6  -8  450.70   16.72
  -2   6   8  450.15   17.14
  -2   6   8  422.35   17.22
   2   6  -8  428.07   18.96
   2   6  -8  431.05   17.05
  -2  -6  -8  429.94   15.34
  -2   6   8  426.21   12.56
  -2  -6  -8  472.11   15.64
   2   6  -8  459.96   16.24
   2   6  -8  426.25   15.22
  -2   6   8  445.42   17.78
   2  -6   8  457.30   12.57
  -2   6   8  429.18   15.01
  -2  -6  -8  455.16   15.22
   2   6  -7  134.57    9.85
  -2   6   7  126.74    8.75
   2   6  -7  129.42    7.86
   2   6  -7  124.23    8.03
  -2  -6  -7  134.79    7.84
  -2   6   7  128.96    6.72
   2  -6   7  133.39    3.81
  -2   6   7  138.05    7.74
  -2  -6  -7  135.22    7.76
   2  -6   7  137.61    6.30
  -2   6   6  747.33   16.00
   2  -6   6  704.07    7.04
  -2   6   6  748.64   17.17
   2  -6   6  740.25   13.87
  -2   6   5  982.80   18.00
  -2   6   5  994.91   18.64
   2  -6   5  980.64   14.79
  -2   6   4  351.98   10.03
   2  -6   4  348.56    8.11
   2   6  -3  293.20    8.85
  -2   6   3  306.52    8.66
   2  -6   3  295.46    7.18
   2   6  -2 4490.67   38.76
  -2   6   2 5335.02   38.77
   2  -6   2 4286.56   33.11
  -2   6   2 4536.73   39.15
   2   6  -1  130.24    5.50
  -2  -6  -1  127.89    5.63
  -2   6   1  137.35    5.08
  -2   6   1  118.73    5.10
  -2  -6   0  759.49   13.88
  -2   6   0  721.01   11.96
  -2   6  -1  137.24    3.16
  -2   6  -1  124.53    4.72
  -2  -6   1  139.23    5.75
  -2   6  -2 4825.60   36.01
  -2  -6   2 4748.50   40.19
  -2  -6   3  304.86    8.37
  -2  -6   3  291.79    9.25
  -2   6  -3  280.94    7.49
  -2  -6   4  339.53    9.29
  -2   6  -4  340.57    8.73
  -2  -6   4  371.58   11.00
   2   6   4  364.72   10.19
  -2  -6   5  964.43   16.81
  -2   6  -5 1034.23   15.02
  -2  -6   5 1013.65   19.40
  -2   6  -5  912.90   15.57
   2   6   5  916.26   17.27
  -2   6  -6  753.85   12.08
  -2  -6   6  688.47   14.93
   2  -6  -6  717.54   14.00
   2   6   6  745.82   16.27
  -2  -6   6  704.23   16.99
   2  -6  -6  722.08   13.96
  -2  -6   7  129.85    7.69
   2  -6  -7  124.64    6.15
  -2   6  -7  136.16    8.54
   2  -6  -7  124.60    6.19
  -2   6  -7  132.55    4.25
  -2  -6   7  127.27    6.69
  -2   6  -7  129.84    8.22
  -2   6  -7  122.86    8.88
   2  -6  -7  126.54    8.11
  -2  -6   8  449.32   15.01
   2  -6  -8  457.59   19.14
  -2   6  -8  416.47   17.41
   2   6   8  424.81   14.05
   2  -6  -8  420.47   12.30
  -2  -6   8  440.71   15.13
  -2   6  -8  427.32   18.86
  -2   6  -8  427.62   16.11
  -2   6  -8  431.14   14.72
  -2   6  -8  426.37   15.79
   2  -6  -8  451.46   16.27
  -2  -6   8  453.48   16.01
  -2  -6   8  465.07   13.79
  -2   6  -8  442.72   14.61
   2  -6  -8  428.14   12.37
  -2  -6   9  212.07   11.65
   2  -6  -9  210.73   11.66
  -2   6  -9  221.81   13.15
   2   6   9  209.16   12.07
  -2  -6   9  235.24   11.73
   2   6   9  224.48   10.88
   2  -6  -9  200.04    9.12
  -2   6  -9  218.08   13.90
  -2   6  -9  224.94   12.21
  -2   6  -9  202.73   10.41
  -2   6  -9  220.91   11.89
  -2  -6   9  216.37   10.07
  -2   6  -9  207.52   10.51
   2  -6  -9  202.74    9.16
   2  -6  -9  195.46   13.29
  -2  -6   9  228.00   11.29
  -2   6  -9  213.26   12.88
   2  -6 -10  492.12   18.71
  -2  -6  10  502.32   18.80
  -2   6 -10  524.09   21.45
   2   6  10  475.78   18.52
   2   6  10  464.48   16.88
  -2  -6  10  493.85   17.80
  -2   6 -10  511.49   22.58
  -2   6 -10  537.14   19.91
  -2   6 -10  508.93   17.22
   2  -6 -10  452.00   16.94
  -2   6 -10  540.36   19.61
  -2   6 -10  498.99   17.12
  -2  -6  10  483.62   15.95
   2  -6 -10  476.35   21.67
  -2   6 -10  539.48   21.52
  -2  -6  10  488.98   17.52
  -2  -6  11  193.62   12.28
   2  -6 -11  192.68   12.10
  -2   6 -11  202.45   13.75
   2   6  11  205.57   12.33
   2   6  11  198.18   11.58
  -2  -6  11  171.69   12.33
  -2   6 -11  180.92   14.27
   2  -6 -11  202.09   14.76
  -2   6 -11  205.92   13.88
  -2  -6  11  216.05   12.15
  -2   6 -11  195.14   12.47
   2  -6 -11  195.77   10.85
  -2   6 -11  192.15   10.98
  -2   6 -11  199.40   12.39
  -2   6 -11  192.41   11.03
   2   6  12  212.29   12.81
  -2   6 -12  218.55   15.01
  -2   6 -12  204.00   15.75
   2  -6 -12  194.26   15.35
  -2   6 -12  222.20   15.25
  -2  -6  12  221.24   12.86
  -2   6 -12  206.06   13.18
  -2   6 -12  217.29   11.94
  -2   6 -12  212.90   13.62
   2  -6 -12  217.60   13.53
  -2  -6  12  216.06   13.45
  -2   6 -12  219.73   12.07
   2   6  13  104.17    9.18
  -2   6 -13  128.99   11.98
   2  -6 -13  125.48   12.31
  -2   6 -13  117.77    9.93
  -2   6 -13  119.46   12.36
  -2  -6  13  106.28    9.93
   2  -6 -13  117.31   10.25
  -2   6 -13  115.19   10.30
  -2   6 -13  120.16    9.14
  -2   6 -13  105.91   10.06
  -2  -6  13  106.66    9.30
   2  -6 -13  116.62   12.21
  -2   6 -13  120.68    9.25
   2  -6 -14   16.81    4.49
  -2   6 -14   16.61    3.90
  -2   6 -14   19.40    3.65
  -2   6 -14   19.47    4.42
  -2  -6  14   16.82    4.10
  -2   6 -14   11.11    3.77
  -2   6 -14   17.67    5.33
   2  -6 -14   16.35    5.03
  -2   6 -14   17.98    3.72
  -2  -6  14   15.31    3.63
   2  -6 -14   16.86    5.08
  -2   6 -14   12.44    3.28
  -2   6 -15  404.26   21.70
  -2   6 -15  399.09   18.47
  -2   6 -15  401.72   23.62
   2  -6 -15  425.81   23.72
   2  -6 -15  402.82   19.82
  -2  -6  15  383.77   19.34
  -2   6 -15  409.45   20.02
  -2   6 -15  385.52   16.25
  -2   6 -15  420.71   20.65
   2  -6 -15  382.96   22.35
  -2  -6  15  412.30   18.34
  -2   6 -15  386.64   16.22
  -2   6 -16   48.99    6.34
  -2   6 -16   49.35    8.58
   2  -6 -16   51.70    8.32
  -2  -6  16   59.57    7.46
   2  -6 -16   58.45    7.31
  -2   6 -16   58.33    7.41
  -2   6 -16   51.13    5.78
  -2   6 -16   55.24    7.99
  -2   6 -16   50.20    7.03
  -2  -6  16   56.88    6.76
   2  -6 -16   49.52    8.14
  -2   6 -17   13.27    3.43
   2  -6 -17   18.89    5.06
   2   6  17   16.73    3.74
  -2   6 -17   13.51    3.58
  -2   6 -17   16.68    4.25
   2  -6 -17    8.76    3.35
   2  -6 -17   12.68    3.75
  -2   6 -17   14.15    3.69
   2  -6 -17   19.13    5.18
  -2   6 -17   13.17    4.62
   2  -6 -17   10.46    3.41
  -2  -6  17   13.02    3.46
  -2   6 -18   20.33    3.73
  -2   6 -18   24.68    5.64
   2  -6 -18   23.71    4.91
   2  -6 -18   15.45    4.13
  -2   6 -18   25.93    4.65
   2   6  18   21.60    4.07
   2  -6 -18   26.90    5.25
   2  -6 -18   13.81    3.92
  -2   6 -18   22.46    4.12
  -2   6 -18   24.42    4.88
  -2  -6  18   26.26    4.64
   2  -6 -19    0.90    1.65
  -2   6 -19   -2.08    1.93
  -2   6 -19    0.42    1.36
   2  -6 -19    0.01    1.19
   2   6  19    0.30    1.16
   2  -6 -19    0.71    1.45
  -2   6 -19    1.85    1.81
  -2   6 -19   -0.18    1.27
  -2  -6  19    1.95    1.67
   2   6  19    1.37    1.36
   2  -6 -20    2.90    1.88
  -2   6 -20    1.08    2.04
   2   6  20    0.06    1.00
   2  -6 -20   -2.00    1.56
  -2   6 -20   -0.03    1.03
  -2  -6  20   -0.34    1.10
  -2   6 -20    0.82    1.52
   2  -6 -20    0.90    1.13
  -2  -8 -19   61.03    7.15
   2   8 -19   61.78    5.86
   2   8 -19   58.39    7.46
  -2  -8 -19   63.53    7.07
  -2   8  19   63.35    5.95
  -2  -8 -19   32.61    4.15
   2   8 -19   57.10    5.16
   2   8 -19   50.40    4.59
  -2  -8 -19   28.09    3.92
   2   8 -19   61.10    5.50
   2  -8  19   48.11    4.68
   2   8 -19   13.55    2.57
   2  -8  18    7.17    2.43
   2   8 -18    7.15    2.59
  -2  -8 -18    7.55    3.03
   2   8 -18   10.26    3.59
  -2   8  18    8.17    2.79
  -2  -8 -18    7.09    3.11
  -2  -8 -18    4.84    2.18
   2   8 -18    9.41    2.74
   2   8 -18   11.14    2.67
  -2  -8 -18    4.31    2.12
   2   8 -18    8.84    2.53
   2   8 -18    9.97    2.56
  -2   8  17   35.61    5.30
  -2  -8 -17   38.28    6.96
  -2  -8 -17   17.38    4.65
   2   8 -17   34.85    5.09
   2   8 -17   35.36    4.88
  -2  -8 -17   18.49    4.65
   2   8 -17   37.22    5.46
  -2  -8 -17   35.61    5.68
   2  -8  17   38.72    5.43
  -2   8  17   42.49    5.50
   2   8 -17   31.32    6.82
  -2  -8 -17   39.14    6.90
   2   8 -17   38.22    5.65
   2   8 -17   39.50    5.28
  -2  -8 -17   30.47    5.11
  -2  -8 -16   33.22    6.53
   2   8 -16   57.59    7.14
   2   8 -16   67.05    7.19
  -2   8  16   55.67    6.83
   2   8 -16   63.83    7.64
   2   8 -16   56.61    9.50
  -2  -8 -16   59.63    8.97
  -2  -8 -16   53.82    7.15
   2   8 -16   62.68    7.16
   2   8 -16   65.50    7.38
   2   8 -16   56.52    7.46
  -2  -8 -16   37.24    6.64
  -2  -8 -16   62.84    7.62
   2  -8  16   61.94    7.19
  -2   8  16   60.09    6.60
  -2   8  16   57.97    7.29
  -2  -8 -16   60.01    8.98
  -2   8  15  160.24   11.07
  -2  -8 -15  170.76   12.74
   2  -8  15  162.82   11.95
  -2  -8 -15  163.52   15.28
  -2   8  15  168.13   12.56
  -2   8  15  161.41   12.16
  -2   8  15  167.18   12.70
   2   8 -15  174.59   12.38
   2   8 -15  160.21   11.52
  -2  -8 -15  166.61   15.43
   2   8 -15  164.23   15.50
   2   8 -15  169.85   12.77
   2   8 -15  160.64   11.87
   2   8 -15  147.84   12.54
  -2  -8 -15  162.09   12.67
   2   8 -15  187.02   12.57
  -2  -8 -14    7.53    3.44
   2   8 -14    1.17    1.80
   2   8 -14    5.39    2.72
   2   8 -14    4.25    2.37
   2   8 -14    3.97    2.67
  -2   8  14    4.56    2.91
  -2  -8 -14    4.40    2.64
  -2  -8 -14    3.85    3.81
  -2   8  14    3.36    1.67
  -2  -8 -14    2.92    2.83
  -2   8  14    2.74    2.09
   2   8 -14    3.11    2.41
   2   8 -14    4.10    2.57
   2   8 -14    3.13    2.09
   2  -8  14    2.70    2.17
  -2   8  14    4.23    2.52
   2   8 -13  121.47   10.27
  -2   8  13  122.26   11.54
   2   8 -13  127.35   10.36
  -2   8  13  105.90    8.94
   2  -8  13  116.18    9.87
  -2  -8 -13  116.69   10.50
  -2  -8 -13  121.94   13.39
  -2   8  13  110.32   10.57
  -2  -8 -13  104.84   10.67
  -2   8  13  112.87   10.56
  -2   8  13  110.13   10.24
   2   8 -13  108.34   12.43
   2   8 -13  115.54   10.57
   2   8 -13  131.21   10.81
   2   8 -13  120.90   10.02
  -2  -8 -13  114.82   10.75
   2   8 -13  118.32   11.34
   2   8 -12  108.62    9.58
  -2   8  12  101.24   10.14
   2   8 -12   98.35    9.00
  -2   8  12   85.05    9.49
   2   8 -12  101.64    9.17
  -2  -8 -12  106.65    9.70
  -2  -8 -12   90.30    9.50
  -2   8  12  109.35   10.23
  -2   8  12   99.30    9.95
   2   8 -12   90.20   11.09
  -2  -8 -12   82.88    8.51
   2   8 -12   98.82    9.07
   2   8 -12   99.60   10.57
   2   8 -11   15.78    3.67
   2   8 -11   23.69    4.99
   2   8 -11   20.43    4.13
   2   8 -11   18.45    3.73
  -2   8  11   19.41    4.55
  -2  -8 -11   17.70    4.08
  -2   8  11   15.94    4.04
  -2  -8 -11   17.79    4.66
  -2   8  11   22.85    4.77
   2   8 -11   19.05    4.99
  -2  -8 -11   23.13    4.49
   2   8 -11   19.41    4.04
  -2   8  11   15.70    3.93
   2   8 -10   70.50    7.12
   2   8 -10   73.83    7.06
   2   8 -10   76.11    7.26
  -2   8  10   64.99    7.79
  -2   8  10   59.54    6.76
  -2  -8 -10   62.55    6.88
  -2  -8 -10   68.17    7.22
  -2   8  10   69.08    7.76
  -2  -8 -10   66.00    7.56
  -2   8  10   64.62    7.63
   2   8 -10   70.70    8.84
  -2  -8 -10   65.23    6.89
   2   8 -10   69.94    8.08
   2   8 -10   67.59    7.10
  -2  -8 -10   69.94    7.28
   2   8  -9  128.33    9.47
   2   8  -9  145.27    9.70
   2   8  -9  125.81    9.17
  -2   8   9  131.00   10.66
  -2   8   9  136.35    9.45
  -2  -8  -9  139.96    9.45
  -2  -8  -9  145.48   10.02
  -2  -8  -9  132.43    9.93
  -2   8   9  131.32   10.29
  -2   8   9  133.24   10.76
   2   8  -9  134.38   11.90
  -2  -8  -9  140.84    9.15
   2   8  -9  133.33   10.71
  -2  -8  -9  130.94    9.20
   2   8  -9  148.41   10.11
  -2   8   9  136.68    8.19
   2   8  -8   96.91    8.01
   2   8  -8  116.70    8.24
   2   8  -8   93.53    7.83
  -2   8   8   99.60    8.87
  -2  -8  -8  114.72    8.16
   2  -8   8  108.36    6.39
  -2   8   8  117.03    8.24
  -2  -8  -8  112.78    8.61
  -2  -8  -8  115.53    8.78
  -2   8   8  107.40    8.91
  -2   8   8  104.74    9.11
   2   8  -8  107.06   10.20
  -2  -8  -8  104.98    7.62
   2   8  -8  104.12    9.51
  -2  -8  -8  111.67    8.12
  -2   8   8  101.64    6.94
   2   8  -8  112.19    8.32
  -2   8   7   40.12    5.30
  -2   8   7   40.02    4.39
   2  -8   7   40.07    3.74
   2   8  -7   30.50    5.22
   2   8  -7   35.33    4.32
  -2  -8  -7   43.38    5.11
  -2   8   7   40.20    5.35
  -2   8   7   37.66    5.10
   2   8  -7   36.69    5.89
   2   8  -7   38.66    4.90
  -2  -8  -7   39.42    4.49
   2   8  -7   39.73    4.65
   2   8  -7   37.05    4.41
   2   8  -7   41.91    4.90
  -2   8   7   36.27    4.10
   2   8  -6  300.18   16.02
   2   8  -6  361.35   13.36
  -2   8   6  342.85   14.84
  -2   8   6  341.71   12.43
   2  -8   6  359.50   10.39
  -2   8   6  373.60   13.84
  -2   8   6  372.09   15.68
   2   8  -6  357.64   14.06
   2   8  -6  370.23   17.45
  -2   8   6  351.58   12.36
   2   8  -6  359.41   13.80
  -2  -8  -6  366.19   12.79
  -2  -8  -6  369.01   14.00
  -2   8   6  293.77   13.56
  -2   8   5  742.72   17.62
  -2   8   5  733.21   17.23
   2  -8   5  734.57   14.44
   2  -8   4 1108.82   17.62
  -2   8   4 1098.38   19.99
  -2   8   3  392.79   11.23
   2  -8   3  363.84    9.72
  -2   8   2  583.25   13.14
   2  -8   2  593.15   12.66
  -2  -8  -2  556.84   14.75
   2  -8   1 1011.79   16.78
  -2  -8  -1  864.98   17.70
  -2  -8   0 9269.02   67.36
   2  -8  -1 1091.46   18.83
  -2  -8   1 1086.42   19.49
  -2   8  -2  553.69    7.03
  -2  -8   2  587.83   14.25
  -2  -8   3  359.35   11.42
  -2  -8   4 1127.31   18.49
  -2  -8   4 1117.82   21.08
  -2  -8   5  751.12   15.40
   2   8   5  730.10   17.02
  -2   8  -6  346.36   13.79
   2  -8  -6  369.01   14.61
  -2   8  -6  359.32   13.16
  -2   8  -6  329.52   15.87
  -2   8  -6  383.87   14.08
  -2   8  -6  366.53   10.23
  -2  -8   6  379.33   11.31
  -2   8  -6  347.20   12.92
  -2   8  -6  350.68   14.18
  -2   8  -6  329.09   15.34
   2   8   6  372.62   12.61
  -2  -8   6  413.89   13.92
  -2  -8   7   41.63    4.77
   2  -8  -7   40.52    5.07
  -2   8  -7   37.97    4.78
  -2   8  -7   41.26    4.66
  -2   8  -7   40.09    4.83
  -2   8  -7   44.82    6.13
  -2   8  -7   43.52    3.39
   2  -8  -7   39.59    3.79
  -2   8  -7   42.55    4.79
  -2   8  -7   41.99    5.20
  -2   8  -7   38.65    5.60
   2   8   7   45.43    4.65
  -2  -8   7   40.63    4.67
   2  -8  -7   39.42    3.80
  -2  -8   8  115.59    8.18
   2  -8  -8  111.37    8.60
  -2   8  -8  107.79    8.34
  -2   8  -8  118.39    8.04
  -2   8  -8  107.95    8.45
  -2   8  -8  106.34    9.83
  -2   8  -8  118.87    8.65
  -2   8  -8  114.76    8.05
   2  -8  -8  102.15    6.54
  -2  -8   8  117.16    6.95
  -2  -8   8  113.14    8.17
   2  -8  -8  102.73    6.50
  -2   8  -8  104.14    9.27
   2  -8  -9  124.92   11.28
  -2  -8   9  131.51    9.09
  -2   8  -9  142.07   11.26
   2   8   9  135.45   10.36
  -2   8  -9  133.89    9.87
  -2   8  -9  150.08    9.45
  -2   8  -9  140.08    9.73
  -2   8  -9  143.47   11.86
   2   8   9  138.50    8.96
  -2  -8   9  151.02    9.75
  -2   8  -9  145.10   10.11
  -2   8  -9  144.62    9.37
  -2  -8   9  132.22    7.83
  -2  -8   9  149.63    9.77
   2  -8  -9  149.76   10.32
   2  -8 -10   66.75    8.56
  -2  -8  10   62.39    6.55
  -2   8 -10   73.12    8.26
   2   8  10   67.38    7.42
  -2  -8  10   68.91    7.05
   2   8  10   73.54    7.10
  -2   8 -10   70.66    8.87
  -2   8 -10   71.35    7.27
  -2  -8  10   77.82    7.34
   2  -8 -10   71.32    7.37
  -2   8 -10   73.85    7.61
  -2   8 -10   70.63    6.77
  -2   8 -10   69.22    7.16
  -2   8 -10   74.44    6.98
   2  -8 -11   21.11    4.38
  -2   8 -11   21.93    4.53
  -2   8 -11   20.97    3.83
  -2   8 -11   21.26    4.29
   2  -8 -11   18.30    5.03
  -2  -8  11   19.82    4.05
   2   8  11   17.97    4.05
  -2   8 -11   19.73    4.87
  -2   8 -11   20.03    4.15
  -2   8 -11   14.31    3.42
  -2  -8  11   18.44    3.92
  -2   8 -11   16.90    4.48
   2  -8 -12   89.88   10.87
  -2  -8  12   88.22    8.42
  -2   8 -12  100.72    9.58
  -2   8 -12  108.47    8.86
   2   8  12  105.08    9.66
  -2   8 -12  101.61    9.73
  -2   8 -12  110.66    9.55
  -2   8 -12   97.11   11.29
  -2   8 -12  107.35    8.91
  -2   8 -12  108.73   11.08
  -2  -8  12  109.81    9.78
   2  -8 -12   97.96    9.50
  -2   8 -13  123.56    9.42
   2  -8 -13  115.11   11.98
  -2   8 -13  117.07   10.57
  -2   8 -13  112.53    9.13
   2   8  13  118.35   10.39
  -2   8 -13  117.82   11.90
  -2   8 -13  110.85   12.45
  -2   8 -13  123.56   10.39
  -2  -8  13  117.99   10.25
   2  -8 -13  117.89   10.48
  -2   8 -13  114.49   10.64
  -2   8 -13  123.80    9.46
  -2   8 -14    2.60    2.07
  -2   8 -14    3.25    1.81
   2  -8 -14    5.33    2.65
   2  -8 -14    4.98    3.08
  -2   8 -14    2.49    1.78
  -2   8 -14    2.02    1.74
  -2  -8  14    4.40    2.74
   2   8  14    2.42    1.76
   2  -8 -14    2.38    2.07
  -2   8 -14    2.57    2.27
  -2   8 -14    3.60    2.30
  -2   8 -14    3.49    1.80
  -2   8 -14    4.15    2.59
  -2   8 -15  162.27   12.50
  -2   8 -15  173.70   11.23
  -2   8 -15  174.70   14.36
  -2   8 -15  163.30   15.08
  -2   8 -15  159.90   11.53
   2  -8 -15  179.58   15.19
  -2  -8  15  158.44   12.08
   2  -8 -15  179.43   13.19
   2  -8 -15  152.36   13.95
  -2   8 -15  165.50   12.96
  -2   8 -15  154.20    9.94
  -2   8 -15  160.53   10.36
  -2  -8  16   62.64    7.32
   2  -8 -16   62.98    7.60
  -2   8 -16   63.62    7.81
  -2   8 -16   59.72    6.33
   2  -8 -16   59.10    8.55
  -2   8 -16   64.41    8.51
  -2   8 -16   58.51    7.36
  -2   8 -16   64.38    7.21
  -2   8 -16   48.64    8.20
   2  -8 -16   60.71    8.81
  -2   8 -17   40.87    5.39
   2  -8 -17   34.55    6.24
  -2   8 -17   38.86    7.28
   2  -8 -17   35.18    5.48
   2  -8 -17   26.88    5.15
  -2   8 -17   38.89    5.90
  -2   8 -17   38.21    4.59
  -2   8 -17   41.23    6.43
  -2   8 -17   39.55    5.88
   2  -8 -17   27.09    5.18
   2  -8 -17   32.76    6.07
   2   8  17   38.87    5.72
  -2  -8  17   38.23    5.47
  -2  -8  18    9.08    2.79
   2   8  18    9.74    2.67
   2  -8 -18    2.91    2.15
  -2   8 -18    7.60    2.55
  -2   8 -18    8.53    2.51
   2  -8 -18    7.96    3.21
  -2   8 -18    8.43    3.37
   2  -8 -18    2.48    2.02
  -2   8 -18    9.78    2.98
   2  -8 -18    8.11    2.69
   2   8  18    8.64    2.81
   2  -8 -18    6.32    2.97
   2   8  19   61.59    5.84
  -2   8 -19   65.51    6.29
   2  -8 -19   20.67    4.04
  -2   8 -19   61.80    6.35
  -2  -8  19   59.07    5.50
   2  -8 -19   28.43    4.46
  -2   8 -19   66.51    6.14
   2  -8 -19   52.36    6.34
  -2   8 -19   66.06    7.21
  -2 -10 -19    5.15    2.24
  -2  10  19    7.49    2.11
   2  10 -19    7.87    2.81
  -2 -10 -19    5.72    2.50
   2  10 -19    6.43    1.89
   2  10 -18   17.55    3.38
  -2 -10 -18   15.50    3.97
  -2  10  18   13.26    2.90
  -2 -10 -18    9.55    3.12
   2  10 -18   12.34    3.68
  -2 -10 -18    6.40    2.25
   2  10 -18   11.55    2.59
   2  10 -18   16.39    2.95
  -2 -10 -18    5.08    2.16
   2  10 -18   14.61    2.92
   2  10 -18   14.59    2.88
   2  10 -17   61.35    6.41
  -2  10  17   62.63    6.52
   2  10 -17   66.76    8.91
  -2 -10 -17   61.78    8.12
   2  10 -17   72.18    7.29
  -2 -10 -17   33.90    5.00
   2  10 -17   74.15    7.00
   2  10 -17   68.58    6.68
  -2 -10 -17   64.41    7.11
  -2  10  17   70.18    7.08
  -2 -10 -17   66.07    8.44
  -2 -10 -17   29.93    4.91
   2  10 -17   65.77    6.80
   2  10 -17   53.99    5.68
  -2  10  16   50.86    6.50
  -2 -10 -16   44.96    7.54
  -2 -10 -16   24.68    4.87
   2  10 -16   50.91    6.14
   2  10 -16   51.07    6.19
  -2 -10 -16   49.51    6.54
   2 -10  16   48.70    5.77
  -2  10  16   49.49    6.40
  -2 -10 -16   41.18    7.08
   2  10 -16   53.68    8.68
   2  10 -16   53.62    6.67
   2  10 -16   56.03    6.50
  -2 -10 -16   25.59    4.92
   2  10 -16   55.15    6.45
  -2 -10 -16   42.27    6.05
   2  10 -15    5.20    2.85
   2  10 -15    5.25    2.69
   2  10 -15    4.15    2.39
  -2  10  15    2.29    2.40
  -2 -10 -15    5.68    3.19
  -2  10  15    2.19    1.57
  -2 -10 -15    6.04    3.30
   2 -10  15    6.40    2.62
  -2  10  15    3.33    2.04
  -2 -10 -15    4.89    3.29
   2  10 -15    5.94    3.82
   2  10 -15    3.25    1.96
   2  10 -15    7.14    2.72
  -2 -10 -15    4.40    2.29
  -2  10  14  320.21   17.26
  -2 -10 -14  294.48   20.74
   2 -10  14  315.70   15.60
  -2 -10 -14  323.03   17.69
  -2  10  14  307.22   17.83
  -2 -10 -14  293.08   17.31
   2  10 -14  308.71   21.44
   2  10 -14  337.07   18.30
   2  10 -14  305.76   15.94
   2  10 -14  300.14   16.08
   2  10 -14  296.40   16.07
  -2  10  14  310.34   17.93
   2  10 -14  302.52   16.46
   2  10 -13   37.68    7.28
   2  10 -13   42.73    6.05
   2  10 -13   46.55    6.27
  -2 -10 -13   42.02    8.34
   2  10 -13   51.93    6.87
  -2  10  13   46.84    7.07
  -2  10  13   38.53    6.50
  -2 -10 -13   42.70    6.54
   2 -10  13   50.01    6.26
  -2  10  13   38.95    6.34
  -2  10  13   45.35    7.14
   2  10 -13   41.40    7.53
   2  10 -13   43.62    6.84
  -2 -10 -13   39.78    6.85
   2  10 -13   42.01    6.25
  -2  10  12  390.38   20.65
   2  10 -12  410.15   22.79
   2 -10  12  434.61   18.14
  -2 -10 -12  450.62   20.53
  -2 -10 -12  397.84   18.04
  -2  10  12  419.95   20.91
  -2  10  12  412.46   20.65
   2  10 -12  434.85   20.56
   2  10 -12  460.52   25.73
  -2  10  12  459.58   22.37
   2  10 -12  475.72   20.47
   2  10 -12  473.51   20.06
   2  10 -12  459.38   19.69
   2  10 -12  445.00   19.95
  -2  10  11  339.17   18.97
   2  10 -11  336.54   20.13
  -2 -10 -11  376.28   18.22
  -2 -10 -11  342.59   16.43
  -2  10  11  359.03   19.22
  -2  10  11  330.87   18.41
   2  10 -11  269.13   15.74
   2  10 -11  364.71   22.34
   2  10 -11  354.67   17.26
   2  10 -11  286.80   15.26
   2  10 -11  369.01   17.29
   2  10 -11  368.20   17.77
  -2  10  10  491.51   22.23
   2  10 -10  501.65   23.90
  -2 -10 -10  531.59   21.10
  -2 -10 -10  480.24   19.26
  -2  10  10  510.00   22.21
  -2  10  10  472.57   21.80
   2  10 -10  511.85   25.70
   2  10 -10  549.33   21.77
   2  10 -10  522.14   20.20
   2  10 -10  515.66   20.04
   2  10 -10  533.82   19.92
   2  10 -10  556.42   21.41
   2  10  -9  152.65   10.33
   2  10  -9  148.17   10.27
   2  10  -9  150.29   10.01
  -2  10   9  153.35   11.86
   2  10  -9  133.13   12.27
  -2 -10  -9  171.38   11.49
  -2  10   9  154.90   11.74
  -2  10   9  147.33   11.77
   2  10  -9  143.25   13.12
   2  10  -9  156.48   11.08
  -2 -10  -9  147.61   10.51
  -2 -10  -9  152.38   10.13
  -2 -10  -9  148.18   10.58
   2  10  -9  163.32   11.12
   2  10  -8  169.89   10.79
   2  10  -8  177.01   10.87
   2  10  -8  168.35   10.57
  -2  10   8  166.64   11.84
   2  10  -8  143.72   12.80
  -2 -10  -8  152.59   10.44
  -2  10   8  164.26   11.88
  -2  10   8  182.57   12.58
   2  10  -8  186.23   11.78
   2  10  -8  164.94   13.50
  -2  10   8  158.05   10.25
  -2 -10  -8  153.15   10.14
  -2 -10  -8  155.60    9.84
  -2 -10  -8  165.41   10.63
  -2  10   8  170.74   10.27
   2  10  -8  168.32   10.98
   2  10  -7   79.04    7.11
   2  10  -7   87.21    7.22
   2  10  -7   73.59    6.64
  -2  10   7   86.76    8.56
   2  10  -7   61.64    8.20
  -2 -10  -7   73.41    7.13
  -2  10   7   85.27    8.18
  -2  10   7   94.85    8.95
   2  10  -7   74.13    9.15
   2  10  -7   73.28    7.22
  -2  10   7   86.47    7.17
   2 -10   7   87.01    5.97
   2  10  -7   83.72    7.24
  -2 -10  -7   89.43    6.97
   2  10  -7   76.28    7.11
  -2  10   7   83.16    6.96
   2 -10   6  185.65    8.63
   2  10  -6  178.34    9.87
  -2  10   6  189.30   11.82
  -2 -10  -6  183.74   10.86
  -2  10   6  188.57   10.80
  -2  10   6  184.14   11.75
  -2  10   6  196.21   12.37
   2  10  -6  180.50   13.25
   2  10  -6  181.02   10.79
  -2 -10  -6  183.85    9.82
   2  10  -6  202.46   11.13
   2  10  -6  177.08    9.57
   2  10  -6  187.05   10.08
  -2  10   6  183.06   10.03
   2  10  -6  183.69   10.55
   2  10  -5  341.08   13.21
   2  10  -5  322.33   13.56
   2  10  -5  313.19   17.09
   2  10  -5  325.51   14.04
  -2 -10  -5  330.74   12.79
   2  10  -5  320.46   14.01
  -2 -10  -5  317.99   13.59
  -2  10   5  334.48   15.03
   2 -10   5  346.70   11.38
  -2  10   5  362.90   13.25
  -2  10   5  329.45   13.94
  -2  10   5  353.17   15.43
  -2  10   4   98.47    7.96
  -2 -10  -4   73.53    6.55
   2  10  -4   85.43    6.25
   2  10  -4   93.28    7.24
   2  10  -4   72.91    8.63
  -2  10   4   98.51    7.92
   2  10  -4   78.65    6.50
  -2  10   4   97.32    6.45
   2 -10   4   84.84    5.62
   2  10  -4   84.92    7.04
  -2 -10  -4   83.98    6.18
  -2  10   4   93.87    7.65
  -2  10   4   95.03    7.24
   2  10  -3  344.29   17.26
   2  10  -3  327.15   13.32
  -2 -10  -3  350.16   12.24
   2  10  -3  331.91   13.93
  -2  10   3  324.74   13.97
  -2  10   3  356.54   12.01
   2 -10   3  351.06   11.43
  -2  10   3  332.27   13.40
  -2  10   3  293.27   13.16
   2  10  -3  326.21   12.80
  -2  10   2 1248.86   22.15
  -2 -10  -2 1275.86   25.44
   2 -10   2 1219.36   21.86
   2  10  -2 1366.84   33.83
  -2  10   2 1301.05   26.34
  -2  10   2 1281.95   27.51
   2  10  -2 1257.15   27.05
  -2  10   2 1170.97   30.52
  -2  10   2 1232.81   29.54
   2  10  -1  250.34   11.54
   2 -10   1  269.52   10.29
  -2 -10  -1  287.42   11.82
   2  10  -1  270.40   15.08
   2 -10   0  452.03   13.63
  -2 -10   0  450.31   14.38
  -2 -10   1  295.71   11.53
  -2 -10   2 1287.94   24.36
  -2  10  -2 1338.83   25.65
  -2  10  -2 1307.62   25.38
  -2  10  -2 1296.24   26.61
  -2  10  -2 1322.04   28.05
  -2  10  -3  367.31   14.68
  -2  10  -3  371.54   13.10
   2  10   3  352.82   13.46
  -2  10  -3  334.27   13.78
  -2  10  -3  305.70   15.29
  -2  10  -3  364.11   13.49
  -2  10  -3  396.15   14.61
  -2 -10   3  371.31   13.11
  -2  10  -4   92.91    7.38
  -2  10  -4   90.17    6.71
  -2  10  -4  101.02    7.13
  -2  10  -4   80.39    8.05
  -2 -10   4   84.16    6.23
  -2  10  -4   92.23    8.60
   2  10   4   78.46    6.85
  -2  10  -4   92.11    7.11
   2  10   4   84.28    6.89
   2  10   4   86.87    6.70
  -2  10  -4   90.70    7.19
  -2  10  -5  359.41   14.25
   2  10   5  320.01   12.53
  -2 -10   5  319.88   12.83
  -2  10  -5  338.72   16.40
  -2  10  -5  343.10   17.14
  -2 -10   5  275.90   17.40
  -2  10  -5  348.15   14.39
  -2  10  -5  341.22   13.36
   2  10   5  295.70   13.16
  -2  10  -5  349.84   14.92
   2  10   5  312.22   12.82
  -2  10  -5  362.47   14.94
  -2 -10   6  152.29   12.73
   2  10   6  175.97   10.38
  -2  10  -6  207.01   11.48
   2 -10  -6  181.03   10.92
  -2  10  -6  189.55   10.23
   2  10   6  160.66    9.71
   2  10   6  176.00    9.65
  -2 -10   6  173.11    9.88
  -2  10  -6  196.02   12.83
  -2  10  -6  198.27   11.17
  -2  10  -6  203.99   13.53
  -2  10  -6  187.52    8.64
  -2  10  -6  198.42   10.58
  -2  10  -6  203.68   11.71
   2  10   6  175.22    9.78
  -2  10  -7   90.73    7.97
  -2  10  -7   90.42    7.36
  -2 -10   7   84.60    6.80
   2 -10  -7   81.61    7.56
  -2  10  -7   89.20    7.74
   2  10   7   68.08    6.85
   2  10   7   75.75    7.49
  -2  10  -7   88.86    7.72
  -2  10  -7   97.12    9.77
  -2 -10   7   81.23    5.74
  -2  10  -7   93.94    7.50
   2  10   7   80.81    6.70
  -2  10  -7   84.93    8.76
   2  10   7   79.36    6.73
  -2 -10   7   75.39    6.59
  -2  10  -8  158.43   12.45
  -2  10  -8  167.00   10.98
  -2  10  -8  168.20   10.39
  -2 -10   8  171.06   10.56
  -2  10  -8  167.01   13.30
  -2  10  -8  181.02   11.30
  -2  10  -8  175.07   10.54
  -2 -10   8  173.71   10.22
   2 -10  -8  174.13   11.47
  -2  10  -8  164.64   11.24
   2  10   8  161.01    9.47
  -2 -10   9  141.23    9.82
   2 -10  -9  152.17   11.08
  -2  10  -9  158.49   12.68
   2  10   9  151.86   11.69
  -2  10  -9  152.65   10.89
  -2  10  -9  159.88   10.41
  -2  10  -9  158.80   11.02
  -2  10  -9  151.35   12.89
   2  10   9  155.19   10.41
  -2 -10   9  147.01   10.12
  -2  10  -9  163.08   10.56
   2 -10  -9  140.34   11.97
  -2  10  -9  153.12   11.11
   2 -10 -10  485.20   23.33
  -2  10 -10  536.79   21.30
  -2  10 -10  525.17   19.61
  -2  10 -10  527.80   21.61
  -2  10 -10  554.01   21.27
  -2  10 -10  489.55   24.44
  -2  10 -10  517.98   19.43
   2  10  10  512.29   22.26
  -2  10 -10  509.72   23.78
  -2 -10  10  559.64   20.58
   2 -10 -10  539.65   21.54
   2 -10 -11  345.24   20.30
  -2  10 -11  353.96   17.95
  -2  10 -11  370.28   17.02
   2  10  11  364.30   18.99
  -2  10 -11  371.31   18.77
  -2  10 -11  398.63   18.46
  -2  10 -11  364.52   21.65
  -2  10 -11  395.95   17.17
  -2  10 -11  407.69   22.00
  -2 -10  11  403.84   18.01
   2 -10 -11  394.17   19.03
  -2  10 -12  444.02   18.71
   2 -10 -12  399.70   22.25
  -2  10 -12  444.82   20.57
  -2  10 -12  459.26   19.06
   2  10  12  459.36   21.59
  -2  10 -12  442.39   23.34
  -2  10 -12  448.55   19.89
  -2  10 -12  426.43   24.39
  -2  10 -12  463.54   18.85
   2 -10 -12  460.21   21.09
  -2 -10  12  431.61   18.91
  -2  10 -12  450.84   21.21
   2 -10 -13   42.50    6.50
   2 -10 -13   42.08    7.43
  -2  10 -13   47.14    7.56
  -2  10 -13   47.00    6.87
  -2  10 -13   49.84    6.28
  -2  10 -13   45.58    6.10
  -2 -10  13   43.53    6.03
   2  10  13   42.12    6.50
  -2  10 -13   42.20    7.78
  -2  10 -13   41.77    5.72
  -2  10 -13   42.30    6.68
  -2  10 -13   45.90    6.48
  -2  10 -14  318.92   15.44
   2 -10 -14  297.49   19.16
  -2  10 -14  317.19   17.56
  -2  10 -14  326.77   15.97
   2  10  14  305.43   16.85
  -2  10 -14  321.12   19.94
  -2  10 -14  333.39   17.10
  -2  10 -14  307.09   20.94
   2 -10 -14  319.65   20.46
  -2 -10  14  298.53   15.99
   2 -10 -14  324.68   17.81
  -2  10 -14  313.17   17.83
  -2  10 -14  312.21   15.10
  -2  10 -15    4.78    2.25
  -2 -10  15    5.15    2.34
   2  10  15    4.75    2.59
   2 -10 -15    2.18    2.43
  -2  10 -15    1.91    2.05
  -2  10 -15    5.17    2.76
  -2  10 -15    5.49    2.49
  -2  10 -15    4.68    2.26
   2 -10 -15    6.02    3.05
  -2  10 -15    4.26    2.73
   2 -10 -15    4.52    3.53
  -2  10 -15    5.84    2.64
  -2  10 -16   53.27    6.88
  -2  10 -16   51.35    7.55
  -2  10 -16   58.22    6.21
   2 -10 -16   47.84    6.54
  -2 -10  16   55.17    6.39
  -2  10 -16   52.17    7.01
   2 -10 -16   52.54    7.40
  -2  10 -16   48.64    6.15
  -2  10 -16   47.33    7.75
   2 -10 -16   50.76    7.47
  -2  10 -17   71.41    8.18
  -2  10 -17   65.76    8.80
   2 -10 -17   60.76    7.78
  -2  10 -17   84.97    7.98
  -2  10 -17   75.13    6.33
   2 -10 -17   70.05    7.26
  -2 -10  17   62.17    6.43
   2  10  17   71.17    7.43
   2 -10 -17   70.75    8.08
  -2  10 -17   67.97    6.58
  -2  10 -17   78.37    8.01
  -2 -10  18   14.57    2.95
  -2  10 -18   14.96    3.25
   2 -10 -18    4.52    2.05
  -2  10 -18   19.21    4.22
   2 -10 -18   11.78    3.53
   2 -10 -18   14.55    3.39
   2  10  18   14.49    3.00
   2 -10 -18   17.30    3.38
  -2  10 -18   18.32    3.74
   2 -10 -18    2.79    1.85
  -2  10 -18   -0.54    1.38
   2  10  19    8.66    2.25
  -2  10 -19    8.71    2.30
   2 -10 -19   -1.53    1.33
  -2  10 -19    8.37    2.34
   2 -10 -19   -0.16    1.19
   2  12 -18   21.97    3.04
  -2  12  18   20.01    3.09
  -2 -12 -18   21.20    4.04
   2  12 -18   22.14    3.42
   2  12 -18   25.87    4.55
  -2 -12 -18   15.87    3.60
   2  12 -17   30.33    4.56
  -2  12  17   27.52    4.10
  -2 -12 -17   22.95    4.80
   2  12 -17   33.03    5.76
  -2 -12 -17    3.52    1.95
   2  12 -17   29.96    4.06
   2  12 -17   21.03    3.37
  -2  12  17   27.01    4.02
  -2 -12 -17   27.39    5.08
  -2 -12 -17   22.86    3.94
  -2 -12 -17    4.15    1.89
  -2 -12 -16   27.65    4.59
  -2  12  16   23.42    4.16
  -2 -12 -16   24.09    5.30
   2  12 -16   26.08    4.16
  -2 -12 -16    5.15    2.43
   2  12 -16   25.24    4.17
   2  12 -16   32.73    4.67
  -2  12  16   29.06    4.77
  -2 -12 -16   26.26    5.53
   2  12 -16   27.05    6.18
   2  12 -16   26.56    4.28
   2  12 -16   27.29    4.69
   2  12 -16   27.14    4.57
  -2 -12 -16    6.81    2.85
  -2  12  15    3.59    2.44
  -2 -12 -15    6.58    2.99
  -2 -12 -15    2.92    2.09
   2  12 -15    3.83    1.74
   2  12 -15    4.43    2.22
  -2  12  15    5.38    2.45
   2  12 -15    5.53    2.47
  -2 -12 -15    6.19    3.09
   2  12 -15    4.67    3.59
   2  12 -15    5.01    2.44
   2  12 -15    3.34    2.17
  -2 -12 -15    8.28    3.81
  -2  12  15    2.71    1.68
  -2 -12 -14  128.13   10.76
  -2 -12 -14  119.87   12.91
  -2  12  14  113.54    9.85
  -2  12  14  112.80   10.66
   2  12 -14  112.29    9.84
   2  12 -14  131.59   10.94
   2  12 -14  119.15   13.24
  -2 -12 -14  112.97   10.08
   2  12 -14  130.35   10.17
  -2  12  14  118.32   10.92
   2  12 -14   94.02    9.64
   2  12 -14  105.03    9.65
  -2  12  13   68.78    8.41
  -2 -12 -13   87.82   11.24
  -2 -12 -13   78.97    8.68
   2  12 -13   80.47    8.22
   2  12 -13   88.92    8.51
  -2  12  13   78.80    9.10
  -2  12  13   73.26    8.47
   2  12 -13   81.68   11.12
   2  12 -13   86.88    9.21
  -2 -12 -13   67.63    8.53
  -2  12  13   73.86    9.37
   2  12 -13   74.79    8.16
   2  12 -13   78.89    8.23
  -2 -12 -12  511.24   22.14
  -2  12  12  551.11   25.79
   2  12 -12  535.69   22.05
   2  12 -12  567.10   22.19
  -2  12  12  470.28   23.04
  -2  12  12  582.94   25.53
  -2  12  12  489.24   22.95
   2  12 -12  536.93   23.31
   2  12 -12  539.22   28.49
   2  12 -12  486.48   21.20
   2  12 -12  535.64   21.35
  -2 -12 -12  434.61   18.95
   2  12 -11   65.82    7.56
   2  12 -11   74.20    7.94
  -2 -12 -11   68.69    8.10
   2  12 -11   68.95    7.93
  -2  12  11   66.54    8.44
  -2  12  11   73.92    8.78
  -2  12  11   61.00    8.26
   2  12 -11   71.41    8.43
   2  12 -11   67.61   10.03
  -2 -12 -11   60.67    7.09
   2  12 -11   61.72    7.31
   2  12 -11   63.46    6.98
   2  12 -10  236.86   13.65
   2  12 -10  237.08   13.85
  -2 -12 -10  223.23   14.04
   2  12 -10  232.60   14.01
  -2  12  10  218.14   15.49
  -2  12  10  214.82   15.19
  -2  12  10  204.99   14.94
   2  12 -10  242.70   15.12
   2  12 -10  243.48   18.67
  -2 -12 -10  227.64   13.87
   2  12 -10  235.10   14.48
   2  12 -10  229.07   13.39
   2  12  -9  128.34   10.04
   2  12  -9  128.67    9.87
  -2  12   9  108.38   10.69
   2  12  -9  124.93    9.55
  -2  12   9  105.99   10.49
  -2 -12  -9  120.25    9.27
   2  12  -9  137.24   13.63
   2  12  -9  132.84   10.89
  -2 -12  -9  123.98   10.36
  -2  12   9  108.60   10.69
   2  12  -9  120.70   10.15
   2  12  -8    1.22    1.54
   2  12  -8    1.92    1.82
   2  12  -8    0.51    1.33
  -2 -12  -8    2.90    2.10
   2  12  -8    5.07    2.42
  -2  12   8    2.48    2.20
  -2  12   8    2.79    2.51
  -2  12   8    4.03    2.38
   2  12  -8    1.89    2.45
  -2 -12  -8    2.36    1.96
   2  12  -8    2.89    1.89
  -2  12   8    3.54    2.34
   2  12  -8    2.55    2.04
   2  12  -7  146.75   10.00
   2  12  -7  138.16    9.62
   2  12  -7  140.09    9.47
  -2  12   7  151.79   11.71
   2  12  -7  140.30   10.23
  -2 -12  -7  140.59   10.35
  -2  12   7  155.87   11.92
  -2  12   7  158.98   12.26
   2  12  -7  130.44   10.32
   2  12  -7  153.08   13.70
  -2  12   7  135.13    9.89
   2  12  -7  133.57    9.92
  -2 -12  -7  133.52    9.08
  -2  12   7  143.43   10.17
   2  12  -6   65.73    6.47
   2  12  -6   68.89    6.50
  -2  12   6   68.57    7.80
   2  12  -6   69.57    6.38
  -2 -12  -6   69.80    7.14
  -2  12   6   71.67    7.84
  -2  12   6   73.75    8.28
   2  12  -6   62.56    8.71
   2  12  -6   64.91    7.13
  -2 -12  -6   63.68    6.33
   2  12  -6   63.59    6.90
  -2  12   6   75.51    7.47
   2  12  -6   72.84    7.21
  -2  12   6   74.31    7.16
   2  12  -5  980.22   24.34
   2  12  -5 1021.65   24.57
   2  12  -5  967.93   25.26
  -2  12   5 1031.89   29.19
  -2  12   5  986.19   23.29
  -2  12   5  998.89   26.57
   2  12  -5 1025.13   27.60
  -2  12   5  940.82   27.96
  -2  12   5 1000.12   26.09
   2  12  -5  981.77   25.92
   2  12  -5 1005.93   33.89
  -2  12   5  986.28   24.42
   2 -12   5  937.41   22.07
  -2 -12  -5 1011.99   26.50
  -2 -12  -5 1007.43   24.00
   2  12  -5 1002.86   27.48
   2  12  -4   11.86    3.08
  -2  12   4   16.03    3.38
   2  12  -4   14.95    2.86
   2  12  -4   12.41    3.01
   2  12  -4    9.88    2.69
  -2  12   4   13.75    3.40
   2  12  -4   11.04    3.18
  -2 -12  -4   13.63    2.95
  -2  12   4   24.10    4.32
  -2 -12  -4   13.02    2.66
  -2  12   4   14.23    2.97
  -2  12   4   15.14    3.56
   2  12  -4   13.48    4.31
   2  12  -4   11.22    2.93
   2 -12   4   10.74    2.48
  -2  12   4   14.03    2.68
   2  12  -4   12.69    2.91
  -2  12   3  437.49   15.17
   2  12  -3  395.50   14.88
   2  12  -3  462.86   15.15
   2  12  -3  456.52   22.25
   2  12  -3  433.86   17.61
  -2 -12  -3  449.12   15.23
  -2  12   3  414.68   14.61
  -2 -12  -3  429.50   17.07
   2 -12   3  431.24   14.83
   2  12  -3  418.53   16.02
  -2  12   3  438.82   17.93
   2  12  -3  450.26   17.52
  -2  12   3  441.45   16.84
   2  12  -3  425.04   16.90
  -2  12   3  412.54   17.19
  -2  12   2  504.66   18.48
   2  12  -2  519.68   15.53
   2 -12   2  530.62   16.39
  -2 -12  -2  563.58   19.17
  -2  12   2  510.70   15.75
  -2  12   2  568.60   17.62
   2  12  -2  495.80   18.17
  -2  12   2  530.64   18.29
  -2  12   2  544.41   19.73
   2  12  -2  509.59   18.40
  -2 -12  -2  521.90   16.34
   2  12  -2  528.02   19.39
  -2  12   1  156.61   10.20
  -2  12   1  179.81   11.14
   2  12  -1  174.65   10.72
  -2  12   1  183.06   10.56
   2  12  -1  175.58   10.68
  -2  12   1  167.50   12.29
  -2  12   1  196.39   10.43
  -2  12   1  187.38    9.26
  -2 -12  -1  172.79   10.59
  -2  12   1  171.55   11.68
  -2 -12  -1  172.59    9.37
   2  12  -1  179.59   11.20
  -2  12   0  209.50   11.94
   2  12   0  210.79   11.70
  -2  12   0  203.53   11.04
   2  12   0  201.12   11.41
   2 -12   0  200.24   10.40
  -2 -12   0  211.26   11.42
  -2  12   0  194.37   12.74
  -2  12   0  214.63   11.06
   2  12   0  206.38    9.86
   2  12   0  204.79   11.92
   2 -12   0  199.61    9.35
  -2 -12   0  207.44   10.30
  -2  12   0  197.57   12.14
  -2  12  -1  189.65   10.65
  -2  12  -1  178.64   11.03
   2  12   1  176.19   10.68
   2  12   1  171.80   10.61
  -2 -12   1  169.93   10.11
  -2  12  -1  150.96   10.08
  -2  12  -1  171.83   11.62
  -2  12  -1  190.61   10.46
   2 -12  -1  175.20    8.39
  -2 -12   1  179.88    9.80
   2  12   1  189.69   11.33
  -2  12  -1  178.03   11.22
   2  12   2  533.32   18.92
   2  12   2  532.68   18.48
  -2  12  -2  526.15   17.86
  -2  12  -2  552.93   19.73
  -2 -12   2  526.82   17.72
  -2  12  -2  525.04   19.95
  -2  12  -2  605.47   18.32
  -2  12  -2  570.50   18.34
  -2  12  -2  528.30   19.12
   2  12   2  529.18   19.11
  -2 -12   2  511.96   16.53
  -2 -12   3  439.50   16.30
  -2  12  -3  375.25   20.91
  -2  12  -3  445.15   18.13
  -2  12  -3  460.74   16.28
  -2  12  -3  430.26   16.24
  -2  12  -3  429.08   17.33
   2  12   3  449.41   16.85
   2  12   3  430.32   17.11
   2  12   3  444.16   17.86
  -2  12  -3  440.22   16.33
  -2  12  -3  438.89   17.25
  -2 -12   4   11.94    2.85
   2  12   4    9.36    2.46
  -2  12  -4   13.35    4.32
  -2  12  -4   14.16    3.59
  -2  12  -4   15.42    3.17
  -2  12  -4   16.60    3.55
   2  12   4   11.94    2.90
  -2  12  -4   14.67    3.17
   2  12   4   12.44    3.27
   2  12   4   15.69    3.60
  -2  12  -4   17.51    3.37
  -2  12  -4   13.67    3.03
  -2  12  -5 1128.51   27.40
   2  12   5 1016.16   26.94
  -2  12  -5  893.14   30.50
   2  12   5  972.44   24.85
  -2 -12   5  963.90   24.89
  -2  12  -5 1015.41   33.93
  -2  12  -5 1047.28   28.34
  -2  12  -5 1008.74   25.37
  -2  12  -5  964.74   24.33
  -2  12  -5 1005.21   27.24
   2  12   5 1000.43   25.63
  -2  12  -5 1030.91   27.08
  -2  12  -6   78.12    7.80
   2 -12  -6   69.33    7.36
  -2  12  -6   76.88    7.09
   2  12   6   63.93    6.94
   2  12   6   65.43    6.78
  -2  12  -6   67.86    7.12
  -2  12  -6   70.26    8.75
   2  12   6   74.45    7.00
  -2 -12   6   69.97    6.82
  -2  12  -6   76.45    9.16
  -2  12  -6   74.69    6.21
  -2  12  -6   80.13    7.61
  -2  12  -6   76.13    6.70
   2  12   6   64.86    6.56
  -2  12  -6   69.63    7.31
   2  12   7  134.22   10.33
  -2  12  -7  150.29   10.59
  -2  12  -7  138.01   12.43
   2  12   7  151.77   11.34
   2 -12  -7  124.77   10.03
  -2  12  -7  157.33   13.53
   2  12   7  130.45    9.56
  -2 -12   7  136.02    9.89
  -2  12  -7  165.96   10.62
  -2  12  -7  153.60   10.82
  -2  12  -7  147.00   10.79
   2  12   7  134.26    9.42
  -2  12  -7  149.48   11.06
  -2  12  -8    4.16    2.39
  -2  12  -8    5.43    2.11
   2  12   8    4.63    2.33
   2  12   8    2.94    2.03
  -2  12  -8    5.63    3.23
  -2  12  -8    3.93    2.43
  -2  12  -8    2.19    2.53
  -2  12  -8    2.48    1.78
  -2  12  -8    2.32    1.79
   2 -12  -8    3.72    2.47
  -2  12  -9  120.89    9.84
   2 -12  -9   98.76   11.07
  -2  12  -9  128.92   10.59
  -2  12  -9  125.59    9.86
   2  12   9  132.19   11.76
  -2  12  -9  122.91   10.69
  -2  12  -9  113.44   12.11
  -2  12  -9  115.36   10.08
   2 -12  -9   95.78    9.53
  -2  12 -10  242.48   14.32
   2 -12 -10  213.28   15.90
  -2  12 -10  243.76   14.95
  -2  12 -10  236.22   13.84
   2  12  10  236.27   15.83
  -2  12 -10  235.35   15.16
  -2  12 -10  240.60   17.91
  -2  12 -10  254.31   15.11
  -2  12 -10  220.19   16.67
  -2 -12  10  257.27   13.30
   2 -12 -10  233.42   14.90
  -2  12 -11   67.76    7.79
   2 -12 -11   72.85    9.10
  -2  12 -11   82.08    8.63
  -2  12 -11   86.03    8.43
   2  12  11   66.84    8.35
  -2  12 -11   85.96    9.18
  -2  12 -11   69.06    9.80
  -2  12 -11   75.58    8.32
  -2  12 -11   74.66    9.87
  -2 -12  11   68.90    7.03
   2 -12 -11   72.71    8.49
  -2  12 -12  596.00   22.46
   2 -12 -12  485.26   24.18
  -2  12 -12  603.99   24.39
  -2  12 -12  585.03   22.13
   2  12  12  507.29   23.24
  -2  12 -12  582.05   24.71
  -2  12 -12  521.97   27.26
  -2  12 -12  552.55   22.71
  -2  12 -12  565.80   27.22
  -2 -12  12  545.90   20.28
   2 -12 -12  562.04   23.74
  -2  12 -13   87.46    8.49
   2 -12 -13   69.57    9.20
  -2  12 -13   83.96    8.92
  -2  12 -13   81.74    8.32
   2  12  13   74.95    8.79
  -2  12 -13   83.71    9.27
  -2  12 -13   82.55   10.41
  -2  12 -13   82.15    8.55
  -2  12 -13   85.02   10.42
  -2 -12  13   84.20    7.99
   2 -12 -13   88.85    9.34
  -2  12 -14  123.53    9.57
   2  12  14  115.63   10.40
   2 -12 -14  129.97   11.10
  -2 -12  14  119.23    9.31
  -2  12 -14  119.77   10.52
  -2  12 -14  127.11    9.97
  -2  12 -14  128.73   11.29
  -2  12 -14  133.71   13.24
   2 -12 -14  109.09   12.01
  -2  12 -14  119.05   10.22
  -2  12 -14  123.82   12.42
   2 -12 -14  108.01   11.11
   2 -12 -15    3.52    2.57
  -2  12 -15    4.37    2.58
  -2  12 -15    6.74    2.47
   2 -12 -15    6.36    2.80
  -2  12 -15    6.09    2.30
   2  12  15    3.96    2.18
   2 -12 -15    3.37    2.42
  -2  12 -15    7.02    3.38
  -2  12 -15    4.19    1.94
  -2  12 -15    7.83    3.60
  -2  12 -15    6.90    2.86
  -2 -12  15    7.54    2.83
  -2  12 -16   19.69    3.42
   2  12  16   23.81    4.13
  -2  12 -16   28.79    5.71
   2 -12 -16   20.81    4.79
  -2  12 -16   28.37    4.76
  -2  12 -16   26.74    4.23
  -2  12 -16   22.55    4.59
   2 -12 -16   22.55    4.44
   2 -12 -16   27.55    4.68
  -2  12 -16   23.51    4.13
  -2  12 -17   24.92    3.85
  -2  12 -17   30.68    5.34
   2 -12 -17   20.61    4.48
  -2  12 -17   27.44    4.42
  -2  12 -17   30.05    3.81
   2 -12 -17   19.48    3.91
   2  12  17   25.64    4.21
  -2  12 -17   31.05    4.81
   2 -12 -17   29.99    4.52
  -2 -12  17   18.68    2.69
   2 -12 -18   22.18    3.48
   2 -12 -18    0.56    1.22
  -2  12 -18   21.45    3.53
   2 -12 -18   -1.80    1.36
  -2  12 -18   19.50    3.39
   2  12  18   19.98    3.30
   2  14 -17    6.62    2.64
  -2 -14 -17    3.05    1.94
   2  14 -17    5.16    1.77
   2  14 -17    4.40    1.72
  -2 -14 -17    6.84    2.68
  -2 -14 -17    4.96    2.06
   2  14 -16    6.12    1.99
  -2 -14 -16    4.68    2.11
  -2 -14 -16    0.59    1.39
   2  14 -16    7.02    2.26
  -2  14  16    3.37    1.78
   2  14 -16    8.66    3.36
  -2 -14 -16    2.31    1.42
  -2  14  16    3.17    1.43
  -2 -14 -16    5.48    2.89
  -2 -14 -16   -0.54    1.30
   2  14 -16    6.94    2.34
   2  14 -15   48.99    5.71
  -2 -14 -15   50.32    6.03
  -2 -14 -15   48.31    6.92
  -2  14  15   45.99    5.43
  -2  14  15   48.12    6.25
   2  14 -15   53.18    6.38
   2  14 -15   54.94    8.04
  -2 -14 -15   40.77    6.87
  -2 -14 -15    8.00    2.58
   2  14 -15   52.71    5.91
  -2  14  15   47.11    6.23
  -2 -14 -15    7.23    2.55
  -2 -14 -14  151.28   11.20
  -2 -14 -14  129.69   12.71
  -2  14  14  140.56   10.07
   2  14 -14  149.32   10.61
  -2  14  14  136.98   11.29
  -2 -14 -14  108.50    9.42
   2  14 -14  169.13   14.82
   2  14 -14  136.96    9.79
   2  14 -14  164.98   11.14
   2  14 -14  137.96   10.26
  -2  14  14  138.86   11.38
   2  14 -14  149.97   11.49
   2  14 -13   56.66    6.56
   2  14 -13   56.95    6.78
  -2  14  13   49.25    6.28
  -2 -14 -13   46.97    8.04
   2  14 -13   51.66    6.49
  -2  14  13   53.71    7.52
  -2  14  13   42.48    6.22
  -2  14  13   55.61    7.66
  -2  14  13   48.31    6.80
   2  14 -13   63.73    9.85
   2  14 -13   60.31    7.49
  -2 -14 -13   42.23    6.16
  -2 -14 -13   48.41    6.60
   2  14 -13   62.44    7.25
  -2  14  12  152.98   12.80
   2  14 -12  191.05   12.23
   2  14 -12  196.69   12.87
   2  14 -12  184.86   12.57
  -2  14  12  180.82   14.73
  -2  14  12  202.25   14.75
   2  14 -12  165.08   12.55
   2  14 -12  189.84   17.25
  -2 -14 -12  191.70   13.29
  -2  14  12  170.12   13.12
   2  14 -12  188.11   13.06
   2  14 -11   17.14    4.22
   2  14 -11   24.51    4.71
  -2 -14 -11   17.64    4.32
   2  14 -11   17.12    3.88
  -2  14  11   16.76    4.37
  -2  14  11   18.95    4.98
  -2  14  11   17.25    4.44
   2  14 -11   16.67    6.06
  -2 -14 -11   19.42    4.21
   2  14 -11   18.11    4.12
   2  14 -11   18.35    3.94
   2  14 -11   23.32    5.13
   2  14 -10  226.56   13.55
   2  14 -10  230.75   14.01
  -2 -14 -10  224.40   14.34
   2  14 -10  223.17   13.96
  -2  14  10  211.61   15.66
  -2  14  10  229.89   16.11
  -2  14  10  205.56   15.45
   2  14 -10  205.93   18.52
  -2 -14 -10  205.13   12.62
   2  14 -10  223.51   14.34
   2  14 -10  231.58   15.37
   2  14 -10  202.71   12.74
   2  14  -9   70.89    7.46
   2  14  -9   73.27    7.87
   2  14  -9   68.77    7.64
  -2  14   9   64.56    8.56
  -2 -14  -9   71.89    8.08
  -2  14   9   74.63    9.12
   2  14  -9   62.79    7.91
   2  14  -9   64.52    7.32
   2  14  -9   53.56    9.59
   2  14  -9   66.28    7.66
  -2  14   9   66.31    9.02
  -2 -14  -9   62.59    7.23
   2  14  -8   10.90    3.05
   2  14  -8   10.34    3.10
   2  14  -8    9.36    2.90
  -2 -14  -8    7.77    2.99
   2  14  -8    8.71    2.80
  -2  14   8    9.14    3.44
  -2  14   8   12.37    3.93
  -2  14   8   11.75    3.82
   2  14  -8    6.55    4.16
  -2 -14  -8    9.79    3.14
   2  14  -8    9.13    2.96
   2  14  -8    8.31    3.18
   2  14  -8    9.40    2.98
   2  14  -7  183.27   11.41
   2  14  -7  187.72   11.71
  -2  14   7  167.75   13.31
   2  14  -7  162.40   12.03
   2  14  -7  170.04   11.48
  -2 -14  -7  181.77   12.25
  -2  14   7  163.79   12.83
  -2  14   7  170.64   13.63
   2  14  -7  159.90   15.86
  -2 -14  -7  165.09   11.08
   2  14  -7  168.10   11.85
   2  14  -7  188.03   13.28
   2  14  -7  173.60   12.19
   2  14  -6  350.19   16.45
   2  14  -6  359.73   15.93
  -2 -14  -6  360.52   17.06
   2  14  -6  339.41   17.15
  -2  14   6  369.08   19.24
  -2  14   6  329.99   17.97
  -2  14   6  363.36   19.63
   2  14  -6  306.24   21.41
  -2 -14  -6  364.61   16.02
   2  14  -6  357.02   15.82
  -2  14   6  335.55   16.74
   2  14  -6  374.49   18.46
   2  14  -6  338.80   16.86
  -2  14   5  272.82   16.12
   2  14  -5  257.57   15.09
  -2 -14  -5  275.15   14.82
  -2  14   5  282.28   16.16
   2  14  -5  267.94   14.81
  -2  14   5  266.93   14.76
   2  14  -5  260.31   15.16
   2  14  -5  239.38   18.85
   2  14  -5  242.05   13.54
   2  14  -5  294.13   13.86
   2  14  -5  239.24   14.13
  -2 -14  -5  272.40   13.32
  -2  14   4   67.22    8.05
   2  14  -4   69.53    7.91
   2  14  -4   49.26    6.54
  -2 -14  -4   60.05    6.91
   2  14  -4   65.39    6.37
  -2  14   4   74.83    6.75
  -2  14   4   68.16    7.73
  -2  14   4   80.51    7.26
   2  14  -4   39.62    8.50
  -2 -14  -4   72.74    6.70
   2  14  -4   66.26    7.50
   2  14  -4   63.45    7.37
  -2  14   4   63.64    7.11
   2  14  -4   50.16    6.27
  -2  14   3  315.20   13.95
   2  14  -3  306.42   16.21
   2  14  -3  244.47   14.90
  -2 -14  -3  299.68   14.58
   2  14  -3  314.43   13.48
  -2  14   3  277.76   13.28
   2 -14   3  261.64   13.28
   2  14  -3  258.02   14.41
  -2 -14  -3  310.28   13.76
  -2  14   3  294.54   15.66
  -2  14   3  320.39   16.64
  -2  14   3  299.23   16.30
  -2  14   3  311.18   15.52
   2  14  -3  319.31   16.31
   2  14  -3  285.57   15.17
   2  14  -2  196.83   10.99
  -2  14   2  205.47   11.34
  -2  14   2  175.71   10.30
  -2 -14  -2  158.49   12.28
   2  14  -2  133.46   10.92
   2  14  -2  180.48   10.17
   2  14  -2  182.21   12.60
  -2 -14  -2  172.74   10.26
  -2  14   2  187.36   12.04
   2  14  -2  123.02   11.34
   2  14  -2  189.62   12.37
  -2  14   2  179.23   12.40
  -2  14   2  188.35   11.90
   2  14  -2  178.39   11.99
  -2  14   1  204.62   11.58
   2  14  -1  198.13   10.81
   2  14  -1   86.77   11.02
  -2  14   1  119.31   13.54
   2  14  -1  158.36    9.92
  -2  14   1  139.25   13.46
   2  14  -1  100.42   10.79
  -2 -14  -1  204.31   10.99
   2 -14   1  181.97    9.95
  -2  14   1  187.79   11.68
  -2  14   1  196.19   10.57
   2 -14   1  162.19   10.75
  -2 -14  -1  173.84   12.24
   2  14  -1  188.26   12.33
  -2  14   1  197.27   12.10
  -2  14   1  200.64   12.91
   2  14  -1  180.12   11.66
   2  14  -1  202.89   12.96
   2  14   0  127.78    8.40
  -2  14   0  127.66    9.29
  -2  14   0   80.75   10.41
  -2  14   0   85.65    9.99
  -2 -14   0  131.10    8.95
   2 -14   0  117.66    7.81
  -2  14   0  111.26    8.59
   2  14   0  135.04   10.21
  -2  14   0  127.78    9.66
   2  14   0  118.12    9.68
  -2  14   0  118.95    9.90
  -2 -14   0  118.80    9.96
  -2  14   0  112.44    7.98
   2  14   0  136.36   10.67
   2  14   1  199.38   12.37
  -2  14  -1  195.11   11.87
  -2  14  -1  179.48   12.32
   2  14   1  205.18   12.79
  -2  14  -1  162.44   13.41
  -2  14  -1  202.65   11.89
   2  14   1  202.20   13.25
  -2 -14   1  169.88   12.14
  -2  14  -1  160.51   12.57
  -2 -14   1  191.12   10.96
   2 -14  -1  191.91    9.91
  -2  14  -2  186.28   11.62
   2  14   2  185.47   11.94
   2  14   2  178.05   11.97
  -2  14  -2  174.45   12.12
  -2  14  -2  182.46   13.40
  -2  14  -2  144.00   11.29
  -2  14  -2  191.45   11.62
   2  14   2  179.38   12.20
  -2 -14   2  167.63   11.63
  -2  14  -2  183.91   12.75
  -2 -14   2  176.25   10.67
   2 -14  -2  184.40    9.63
   2  14   3  288.91   15.32
  -2  14  -3  302.94   14.76
  -2  14  -3  289.21   15.70
   2  14   3  315.98   15.49
  -2  14  -3  315.16   16.96
  -2  14  -3  298.90   15.29
  -2  14  -3  321.69   15.31
   2  14   3  283.91   15.71
  -2 -14   3  279.16   14.98
  -2  14  -3  318.31   16.27
  -2 -14   3  299.89   13.84
   2  14   4   70.01    7.66
  -2  14  -4   64.28    7.47
  -2  14  -4   73.42    7.17
   2  14   4   66.07    7.02
  -2 -14   4   57.22    6.83
  -2  14  -4   77.85    8.13
  -2  14  -4   71.06    7.48
   2  14   4   63.02    7.43
  -2  14  -4   70.21    7.24
  -2  14  -4   74.43    8.12
  -2 -14   4   67.02    6.67
  -2  14  -5  270.06   14.67
   2  14   5  272.48   15.11
   2  14   5  314.41   16.20
  -2  14  -5  257.63   18.45
  -2  14  -5  241.66   12.95
  -2  14  -5  272.94   14.25
  -2  14  -5  287.37   15.38
  -2  14  -5  287.84   16.07
   2  14   5  262.65   14.19
  -2  14  -5  264.22   15.33
  -2  14  -5  271.44   13.89
   2  14   6  361.27   17.52
  -2  14  -6  384.28   18.99
   2 -14  -6  354.17   17.54
  -2  14  -6  366.28   16.88
  -2  14  -6  342.80   21.22
  -2  14  -6  366.04   18.24
  -2  14  -6  352.33   15.78
   2  14   6  371.46   16.91
  -2  14  -6  390.46   18.30
  -2  14  -6  397.37   17.92
   2  14   7  191.05   13.35
   2  14   7  172.18   12.40
  -2  14  -7  163.31   15.19
  -2  14  -7  170.15   12.53
  -2  14  -7  162.11   10.57
   2  14   7  168.32   11.45
  -2  14  -7  172.27   12.02
   2 -14  -7  168.68   12.37
  -2  14  -7  184.20   12.66
  -2  14  -7  176.78   12.90
  -2  14  -7  176.22   12.34
   2  14   8    8.63    3.36
   2  14   8    9.48    3.68
  -2  14  -8   12.80    4.58
  -2  14  -8   10.00    3.34
  -2  14  -8   11.40    3.33
   2  14   8    8.09    2.55
   2 -14  -8   10.49    3.30
  -2  14  -8   11.95    3.36
   2  14   8    8.49    3.15
  -2  14  -8    9.61    2.88
  -2  14  -8   10.09    3.24
  -2  14  -9   85.86    8.74
  -2  14  -9   73.04    8.27
  -2  14  -9   83.02    8.30
   2  14   9   62.09    8.49
  -2  14  -9   70.40    8.49
  -2  14  -9   71.96   10.15
  -2  14  -9   69.69    8.37
  -2  14  -9   58.24    9.98
   2 -14  -9   75.85    8.57
  -2  14 -10  218.39   14.03
   2 -14 -10  200.98   14.58
  -2  14 -10  252.82   15.42
  -2  14 -10  241.57   14.48
   2  14  10  220.04   15.85
   2 -14 -10  242.64   15.53
  -2  14 -10  237.94   18.32
  -2  14 -10  235.65   15.25
  -2  14 -10  177.12   15.83
  -2  14 -10  248.99   15.95
   2 -14 -11   20.32    4.87
   2 -14 -11   13.99    4.79
  -2  14 -11   24.08    5.22
  -2  14 -11   23.33    4.51
   2  14  11   19.92    4.91
  -2  14 -11   16.13    5.21
  -2  14 -11   16.55    4.06
  -2  14 -11   20.80    4.65
  -2  14 -11   20.20    5.99
  -2  14 -11   19.67    4.17
   2  14  12  198.94   14.63
   2 -14 -12  201.54   14.15
   2 -14 -12  169.42   13.78
  -2  14 -12  195.03   14.08
  -2  14 -12  210.34   13.33
  -2  14 -12  201.46   16.63
  -2  14 -12  201.73   13.65
  -2  14 -12  200.02   13.75
  -2  14 -12  211.31   13.38
   2  14  13   52.65    7.41
   2 -14 -13   55.36    7.46
   2 -14 -13   43.58    7.03
  -2  14 -13   55.44    8.48
  -2  14 -13   52.21    6.80
  -2  14 -13   52.73    6.33
  -2  14 -13   54.70    6.73
  -2  14 -13   54.93    7.06
  -2  14 -13   55.65    7.45
   2 -14 -14  139.93   11.11
  -2  14 -14  148.42   11.63
  -2  14 -14  149.60   10.55
  -2  14 -14  157.60   13.78
   2 -14 -14  126.62   11.53
  -2  14 -14  143.94   10.70
   2  14  14  152.38   11.44
  -2  14 -14  148.67   11.21
  -2  14 -14  156.71   10.49
  -2  14 -15   49.89    5.49
   2  14  15   45.33    5.88
  -2 -14  15   47.86    5.05
  -2  14 -15   49.85    7.26
   2 -14 -15   33.16    5.71
  -2  14 -15   50.76    6.14
  -2  14 -15   50.27    5.61
   2 -14 -15   46.78    6.01
  -2  14 -15   46.62    6.16
  -2  14 -15   47.98    5.72
  -2  14 -16    6.20    2.29
  -2  14 -16    4.84    1.92
   2  14  16    6.47    2.32
  -2  14 -16    4.27    2.55
   2 -14 -16    3.25    2.16
  -2 -14  16    4.34    1.77
  -2  14 -16    1.63    1.49
  -2  14 -16    3.25    1.96
  -2  14 -16    6.50    2.32
   2 -14 -16    5.35    2.31
   2  14  16    5.77    2.14
  -2  14 -17    3.40    1.75
   2 -14 -17    0.23    1.14
  -2  14 -17    4.52    1.86
   2 -14 -17   -0.74    1.27
   2 -14 -17    5.24    1.95
   2  14  17    3.34    1.65
  -2 -16 -16    5.26    2.37
   2 -16  16    8.60    2.01
   2  16 -16   10.28    2.60
   2  16 -16    8.88    2.22
  -2  16  15   37.42    4.95
   2  16 -15   33.51    5.65
  -2 -16 -15   20.79    4.24
   2  16 -15   38.56    4.96
  -2 -16 -15   24.25    4.49
   2  16 -15   44.03    4.81
  -2 -16 -15   35.50    4.62
   2  16 -15   36.82    4.39
  -2  16  15   26.42    4.39
  -2  16  14   44.54    6.19
  -2 -16 -14   49.67    5.86
   2  16 -14   53.49    5.69
  -2  16  14   44.35    5.02
  -2 -16 -14   41.88    6.41
   2  16 -14   53.83    7.77
   2  16 -14   52.53    6.17
  -2  16  14   46.81    6.00
   2  16 -14   49.44    5.75
  -2  16  13   47.62    6.76
  -2 -16 -13   32.22    5.05
   2  16 -13   52.70    8.39
   2  16 -13   53.54    6.83
  -2  16  13   38.21    6.49
  -2 -16 -13   50.39    6.38
   2  16 -13   58.06    6.47
   2  16 -13   53.45    6.06
  -2 -16 -13   41.34    6.98
  -2  16  13   46.18    5.37
  -2  16  12    3.66    2.39
  -2  16  12    6.47    2.98
   2  16 -12    3.28    3.09
   2  16 -12    7.34    2.99
  -2  16  12    4.85    3.03
  -2 -16 -12    5.85    2.70
  -2 -16 -12    9.16    4.09
  -2  16  12    6.13    2.46
   2  16 -12    3.07    2.11
  -2  16  12    4.61    2.48
   2  16 -12    8.05    2.47
  -2  16  11   30.64    5.71
   2  16 -11   27.04    6.99
   2  16 -11   28.35    5.28
  -2 -16 -11   24.43    4.78
  -2  16  11   22.64    4.25
   2  16 -11   30.25    4.98
   2  16 -11   32.04    5.19
  -2  16  11   24.58    5.33
  -2  16  11   22.49    5.07
  -2  16  10   38.29    6.81
  -2  16  10   47.27    7.14
   2  16 -10   33.72    7.85
  -2 -16 -10   37.95    5.34
  -2  16  10   35.69    6.65
   2  16 -10   41.69    6.36
   2  16 -10   40.28    5.82
   2  16 -10   42.57    5.84
   2  16 -10   44.51    6.93
  -2 -16 -10   42.44    6.20
  -2 -16  -9   14.71    3.91
   2  16  -9   16.83    4.13
   2  16  -9   16.80    3.74
  -2  16   9   16.93    4.62
   2  16  -9   18.05    4.20
  -2  16   9   13.91    4.44
  -2  16   9   14.62    4.22
   2  16  -9   15.00    5.59
  -2 -16  -9   15.48    3.44
   2  16  -9   16.12    4.17
   2  16  -9   18.90    4.27
   2  16  -9   15.52    3.55
   2  16  -8  165.84   12.14
   2  16  -8  172.56   11.84
  -2  16   8  162.49   13.88
  -2 -16  -8  162.62   12.20
   2  16  -8  168.99   12.63
  -2  16   8  152.50   13.09
   2  16  -8  157.31   11.32
   2  16  -8  147.81   16.32
  -2 -16  -8  163.02   11.30
   2  16  -8  167.26   13.24
   2  16  -8  166.70   12.16
  -2  16   8  154.77   13.60
   2  16  -7   10.41    3.48
   2  16  -7    9.40    2.63
  -2 -16  -7    9.20    3.18
   2  16  -7    7.35    2.82
  -2  16   7    9.95    3.74
   2  16  -7    9.49    3.32
  -2  16   7    8.38    3.49
  -2  16   7   10.08    3.95
   2  16  -7    3.82    3.70
  -2 -16  -7    6.41    2.82
   2  16  -7    5.02    2.63
   2  16  -7    7.84    3.05
   2  16  -7   10.20    3.71
  -2  16   6  114.44   11.27
   2  16  -6  103.19    9.77
   2  16  -6   99.87   10.03
  -2 -16  -6  107.20    9.74
  -2  16   6  110.52   10.89
   2  16  -6   84.35    9.20
   2  16  -6  113.81    9.31
   2  16  -6  107.18   10.02
   2  16  -6  107.54   10.41
  -2  16   6  113.65   10.27
   2  16  -6   90.74    8.96
  -2  16   6  115.18   11.74
  -2 -16  -6  105.09    8.98
  -2 -16  -5   34.31    5.37
   2  16  -5   38.31    6.39
  -2  16   5   33.22    6.05
   2  16  -5   33.72    5.40
  -2  16   5   43.23    7.45
  -2  16   5   33.49    5.94
   2  16  -5   29.70    5.69
   2  16  -5   35.51    5.95
   2  16  -5   25.71    5.38
  -2  16   5   33.73    5.47
   2  16  -5   35.51    5.08
   2  16  -5   24.45    5.55
  -2 -16  -5   32.32    5.06
   2  16  -4  335.87   16.31
  -2 -16  -4  337.78   16.96
   2  16  -4  337.18   15.29
  -2 -16  -4  334.37   15.46
  -2  16   4  343.61   18.03
  -2  16   4  364.48   18.13
   2  16  -4  329.81   17.43
   2  16  -4  324.20   18.06
  -2  16   4  373.32   20.07
   2  16  -4  323.77   18.30
   2  16  -3  196.30   11.34
  -2 -16  -3  183.08   12.18
  -2 -16  -3  192.39   11.74
   2 -16   3  194.81   11.39
  -2  16   3  194.71   13.51
   2  16  -3  188.10   13.09
   2  16  -3  191.34   13.61
  -2  16   3  188.05   13.88
  -2  16   3  201.21   13.47
   2  16  -3  188.65   13.89
  -2  16   3  221.04   15.16
  -2  16   3  198.47   11.91
   2  16  -3  211.59   12.55
   2  16  -2   74.65    8.12
   2 -16   2  105.42    8.23
  -2 -16  -2  117.38    9.06
  -2  16   2  111.79    9.98
  -2  16   2  116.97   10.83
  -2  16   2  130.75   11.60
   2  16  -2  116.27   10.24
   2  16  -2  110.20   10.46
  -2  16   2  116.21   10.12
  -2  16   2  111.22    8.93
   2  16  -2  114.05    9.13
   2  16  -2  105.81   10.55
   2  16  -1  239.26   15.60
   2  16  -1  228.98   14.49
  -2  16   1  232.07   15.09
   2  16  -1  228.41   14.71
  -2  16   1  228.47   14.03
  -2  16   1  219.74   13.27
  -2  16   1  246.91   13.59
   2  16  -1  263.48   13.35
  -2 -16  -1  246.00   13.17
   2 -16   1  245.37   12.30
  -2  16   0  690.02   30.04
   2  16   0  733.02   25.65
   2  16   0  714.66   26.28
  -2  16   0  723.83   26.86
  -2  16   0  785.71   26.07
   2  16   0  677.44   26.61
  -2  16   0  671.75   28.28
  -2  16   0  770.82   24.48
   2  16   0  757.33   22.29
  -2 -16   0  752.36   23.20
   2 -16   0  758.56   21.34
  -2  16  -1  216.67   16.32
   2  16   1  238.98   14.54
  -2  16  -1  254.54   14.63
  -2  16  -1  224.62   14.99
   2  16   1  230.11   14.75
   2  16   1  234.74   15.58
  -2  16  -1  222.05   15.39
  -2  16  -1  247.66   14.19
  -2 -16   1  245.85   13.24
   2 -16  -1  246.79   11.96
  -2  16  -2  109.77   11.46
  -2  16  -2  121.43   10.81
   2  16   2  123.37   10.39
  -2  16  -2  110.61    9.77
   2  16   2  111.72   10.29
   2  16   2  118.01   11.00
  -2  16  -2  116.23   11.11
  -2  16  -2  131.41   10.67
  -2 -16   2  111.08    8.96
  -2  16  -3  194.30   14.42
  -2 -16   3  201.34   12.16
   2  16   3  199.41   13.82
  -2  16  -3  182.32   13.45
  -2  16  -3  193.81   12.59
   2  16   3  199.70   13.24
   2  16   3  179.22   13.43
  -2  16  -3  210.39   13.36
  -2  16  -3  190.83   13.63
   2  16   4  339.57   17.20
  -2  16  -4  330.87   18.47
  -2  16  -4  313.35   15.97
  -2  16  -4  361.16   18.67
  -2  16  -4  338.28   17.59
  -2  16  -4  355.19   19.48
  -2  16  -4  379.05   18.22
  -2 -16   4  316.16   15.47
  -2  16  -5   37.98    6.04
   2 -16  -5   35.05    5.95
  -2  16  -5   35.19    6.23
  -2  16  -5   32.57    5.03
   2  16   5   33.18    5.47
  -2  16  -5   29.86    5.42
  -2  16  -5   31.01    5.76
  -2  16  -5   39.53    6.15
   2  16   5   36.92    6.36
  -2 -16   5   32.82    5.12
   2  16   6   97.73   10.50
   2  16   6  109.07   10.55
  -2  16  -6  104.97    9.08
   2  16   6  118.27   10.08
  -2  16  -6  104.80   10.28
  -2  16  -6  111.73   10.37
  -2  16  -6  105.73   10.74
  -2  16  -6  117.63   10.45
  -2  16  -6  110.98   10.86
   2 -16  -6  119.67   10.98
  -2 -16   6  117.79    9.50
   2 -16  -7    9.13    3.17
  -2  16  -7    9.42    3.25
  -2  16  -7   10.15    3.14
  -2  16  -7    7.79    3.06
   2  16   7    9.28    3.09
   2  16   7    7.40    2.90
  -2  16  -7   14.06    3.66
   2  16   7    9.95    3.57
  -2  16  -7   11.26    3.59
  -2 -16   7   11.34    3.49
  -2  16  -7   10.45    3.40
   2  16   7    8.33    3.41
  -2  16  -8  131.81   11.12
   2  16   8  181.16   14.63
   2  16   8  169.41   12.97
  -2 -16   8  171.71   11.78
  -2  16  -8  153.49   15.63
  -2  16  -8  160.32   12.82
   2  16   8  182.10   12.18
  -2  16  -8  161.93   12.49
   2 -16  -8  165.70   12.79
   2  16   8  157.90   12.44
  -2  16  -8  169.79   13.54
  -2  16  -8  168.85   12.84
  -2  16  -9   13.17    3.91
  -2  16  -9   14.48    4.13
   2  16   9   17.99    4.87
  -2  16  -9   11.93    4.60
  -2 -16   9   16.31    3.87
  -2  16  -9   17.85    4.25
   2 -16  -9   16.39    4.50
  -2  16  -9   19.10    4.72
  -2  16  -9   14.97    4.10
  -2  16 -10   44.36    6.76
  -2  16 -10   41.37    6.13
   2  16  10   38.94    6.78
  -2  16 -10   36.51    7.64
  -2 -16  10   44.46    5.95
  -2  16 -10   45.23    6.41
   2 -16 -10   43.35    6.62
  -2  16 -10   40.93    6.61
  -2  16 -10   43.18    6.28
  -2  16 -11   31.58    5.67
  -2  16 -11   25.28    5.04
   2  16  11   29.70    5.74
  -2  16 -11   27.50    7.00
  -2 -16  11   23.50    4.45
  -2  16 -11   28.28    5.25
   2 -16 -11   22.33    4.62
  -2  16 -11   27.42    5.30
  -2  16 -11   27.89    5.23
  -2  16 -12    6.93    3.07
  -2  16 -12    8.47    2.87
   2 -16 -12    3.86    2.24
  -2  16 -12    7.72    2.77
   2  16  12    8.94    3.46
  -2  16 -12    3.09    2.65
  -2 -16  12    6.28    2.27
  -2  16 -12    7.17    2.99
  -2  16 -12    7.64    2.92
   2  16  13   21.00    4.63
  -2  16 -13   53.57    6.28
   2 -16 -13   47.49    6.26
  -2  16 -13   54.55    6.57
  -2  16 -13   56.28    6.42
  -2  16 -13   51.13    7.87
  -2 -16  13   49.90    5.62
   2  16  13   51.93    6.72
  -2  16 -13   50.17    6.30
  -2  16 -13   55.43    6.91
  -2  16 -14   48.80    5.76
   2  16  14   53.52    6.33
  -2  16 -14   54.12    6.09
  -2  16 -14   55.65    5.90
  -2  16 -14   46.74    6.65
   2 -16 -14   28.06    5.23
  -2 -16  14   46.12    4.94
   2 -16 -14   52.21    6.08
  -2  16 -14   47.31    5.90
  -2  16 -14   57.55    6.39
  -2  16 -15   34.59    4.84
  -2  16 -15   33.80    4.49
   2 -16 -15   34.43    4.62
  -2 -16  15   35.65    4.15
   2  16  15   35.16    4.53
  -2  16 -15   34.33    4.20
  -2  16 -15   31.96    4.44
   2  16  15   37.22    4.71
  -2  16 -15   36.70    4.47
   2 -16 -16    9.92    2.36
   2  18 -14   64.83    5.72
  -2  18  14   64.76    6.20
   2  18 -14   62.36    6.15
   2  18 -14   63.02    5.63
   2 -18  14   57.11    4.85
   2  18 -13   92.37    7.50
  -2 -18 -13   70.05    6.28
  -2  18  13   43.86    5.99
   2 -18  13   81.28    6.37
  -2 -18 -13   49.15    6.27
   2  18 -13   82.41    6.75
  -2  18  13   82.59    7.81
   2  18 -13   69.25    7.09
   2 -18  12   42.87    4.97
  -2  18  12   39.82    5.76
  -2 -18 -12   10.05    2.80
  -2 -18 -12   21.97    5.04
  -2  18  12   26.19    5.58
  -2 -18 -12   34.91    4.91
   2  18 -12   43.38    5.47
   2  18 -12   41.46    5.12
   2  18 -12   35.46    5.46
  -2  18  11   32.24    5.48
  -2  18  11   33.35    5.70
   2  18 -11   39.11    5.80
  -2 -18 -11   24.27    5.58
  -2  18  11   31.37    5.78
  -2  18  11   30.13    5.33
   2  18 -11   44.01    5.84
   2 -18  11   40.62    5.26
   2  18 -11   38.70    5.28
  -2 -18 -11   34.27    4.95
   2  18 -10    9.37    3.13
   2  18 -10    8.06    2.55
  -2 -18 -10   10.05    3.23
   2  18 -10   12.20    3.21
  -2  18  10    9.05    3.36
   2  18 -10   11.20    3.26
  -2  18  10    7.29    3.18
  -2  18  10    9.24    3.31
   2  18  -9   20.57    4.61
   2  18  -9   18.76    3.86
   2  18  -9   23.34    4.46
  -2 -18  -9   25.86    4.81
   2  18  -9   18.74    3.97
  -2  18   9   17.51    4.56
  -2  18   9   18.78    4.91
  -2  18   9   23.67    4.75
  -2  18   8   87.11   10.03
   2 -18   8   90.16    8.18
   2  18  -8   83.04    8.36
   2  18  -8   88.81    9.57
   2  18  -8   86.58    8.35
  -2  18   8   88.01   10.01
  -2 -18  -8   81.89    8.34
   2  18  -8   87.71    8.90
  -2  18   8   89.44    9.69
  -2 -18  -8   75.72    7.73
  -2  18   7   86.23   10.24
   2  18  -7   70.78    8.71
   2  18  -7   74.51    8.27
   2  18  -7   66.64    7.51
  -2  18   7   82.22    9.76
  -2 -18  -7   68.37    7.69
   2  18  -7   78.47    8.46
  -2  18   7   91.04    9.59
  -2 -18  -7   64.57    6.98
   2 -18   7   84.82    7.94
   2  18  -6   18.75    5.02
   2  18  -6   19.82    4.32
   2  18  -6   20.27    4.38
  -2 -18  -6   21.14    4.59
  -2  18   6   23.65    5.00
  -2  18   6   21.37    5.32
   2  18  -6   20.43    4.47
  -2  18   6   23.24    5.65
   2 -18   6   20.92    4.18
  -2 -18  -6   21.42    3.98
   2  18  -5   56.62    7.49
   2  18  -5   58.38    8.00
  -2  18   5   65.68    7.90
   2  18  -5   52.16    6.82
  -2 -18  -5   47.10    6.65
  -2  18   5   64.29    9.06
  -2  18   5   46.59    7.60
   2  18  -5   64.15    7.47
  -2  18   5   59.04    7.60
  -2 -18  -5   59.22    6.80
   2 -18   5   56.67    6.87
   2  18  -4   16.65    4.13
   2  18  -4   16.66    4.55
   2  18  -4   19.43    3.75
  -2  18   4   16.34    4.39
  -2 -18  -4   16.07    4.26
  -2  18   4   16.24    4.28
  -2  18   4   19.56    5.21
   2  18  -4   21.87    4.44
  -2  18   4   20.87    5.44
  -2 -18  -4   19.94    4.01
   2 -18   4   20.73    3.87
  -2  18   3   36.49    6.09
   2  18  -3   41.25    6.49
   2  18  -3   42.65    6.75
  -2  18   3   38.41    6.24
  -2  18   3   39.23    7.05
  -2  18   3   34.44    4.99
   2  18  -3   39.73    5.84
  -2 -18  -3   38.36    5.81
  -2 -18  -3   38.16    5.36
   2 -18   3   37.54    5.21
  -2 -18  -2  152.53   11.08
  -2  18   2  170.48   13.76
  -2  18   2  191.67   13.53
   2  18  -2  171.91   12.96
   2  18  -2  152.61   12.82
   2  18  -2  166.10   13.59
  -2  18   2  161.70   10.99
   2  18  -2  170.30   11.37
  -2  18   2  163.88   12.07
  -2  18   2  189.06   14.42
  -2 -18  -2  165.54   11.24
   2 -18   2  167.89   10.62
  -2  18   1   28.19    4.82
   2  18  -1   30.26    4.85
   2  18  -1   24.90    5.37
   2  18  -1   28.45    5.60
  -2  18   1   22.81    5.23
  -2 -18  -1   26.13    4.63
  -2  18   1   28.07    5.47
  -2  18   1   18.40    4.86
  -2 -18  -1   23.54    4.43
   2 -18   1   26.13    4.30
  -2  18   1   28.33    4.89
   2  18  -1   27.94    5.99
   2  18   0  299.21   17.71
   2  18   0  295.54   17.05
  -2  18   0  296.68   16.89
  -2  18   0  298.11   18.22
  -2  18   0  319.61   16.18
   2 -18   0  284.35   13.42
  -2 -18   0  296.70   15.16
   2  18   1   26.78    5.12
   2  18   1   25.62    5.32
  -2  18  -1   28.36    5.44
  -2  18  -1   29.14    4.99
  -2 -18   1   24.51    4.45
   2 -18  -1   23.61    4.01
  -2  18  -1   26.64    5.14
  -2 -18   2  164.17   11.33
   2  18   2  155.34   12.84
   2  18   2  167.04   12.77
  -2  18  -2  162.83   12.38
  -2  18  -2  183.42   14.16
  -2  18  -2  187.18   12.88
  -2  18  -2  141.42   13.74
  -2  18  -2  136.26   14.51
  -2  18  -3   41.28    6.74
  -2  18  -3   25.03    6.41
  -2  18  -3   37.92    5.86
   2  18   3   43.34    6.52
  -2  18  -3   44.25    6.31
  -2  18  -3   34.08    6.83
  -2 -18   3   36.40    5.50
   2  18   4   16.59    4.41
   2 -18  -4   19.93    4.70
  -2  18  -4   24.61    4.89
   2  18   4   21.79    5.34
  -2  18  -4   19.14    4.56
  -2  18  -4   13.27    4.45
   2  18   4   20.99    4.75
  -2  18  -4   23.88    4.69
  -2  18  -4   16.58    4.86
  -2 -18   4   16.87    4.03
   2  18   5   46.66    7.50
   2  18   5   53.12    7.69
  -2  18  -5   57.24    6.94
  -2  18  -5   54.18    7.62
   2  18   5   63.41    7.49
  -2  18  -5   52.60    8.20
  -2  18  -5   59.27    7.69
  -2  18  -5   58.31    8.21
   2 -18  -5   60.23    7.93
  -2 -18   5   59.48    7.14
   2 -18  -6   23.29    4.97
  -2  18  -6   23.57    5.29
  -2  18  -6   25.29    4.64
   2  18   6   19.72    4.42
   2  18   6   21.51    5.15
  -2  18  -6   26.40    5.28
   2  18   6   17.29    4.63
  -2  18  -6   25.26    5.28
  -2  18  -6   19.52    5.13
   2  18   6   26.54    5.46
  -2 -18   6   24.09    4.71
  -2  18  -7   94.84    9.48
   2 -18  -7   88.33    9.37
  -2  18  -7   78.37    9.10
  -2  18  -7   82.71    9.06
   2  18   7   67.30    8.93
   2  18   7   68.34    8.48
   2  18   7   70.68    7.78
  -2  18  -7   79.84    7.55
  -2  18  -7   79.17    9.40
  -2  18  -7   84.21    9.94
   2  18   7   74.38    8.53
  -2 -18   7   76.89    7.87
  -2  18  -8  100.82    9.90
   2  18   8   80.99    9.65
   2  18   8   79.88    8.91
  -2  18  -8   84.31    9.46
  -2 -18   8   89.75    8.42
   2  18   8   73.16    8.50
  -2  18  -8   84.95    9.28
  -2  18  -8   84.44    9.63
   2 -18  -8   89.86    9.22
  -2  18  -8   88.25    9.17
  -2  18  -9   25.30    5.16
  -2  18  -9   23.23    4.97
  -2  18  -9   22.45    4.72
   2 -18  -9   19.62    4.45
   2  18   9   19.35    4.84
  -2  18  -9   28.76    5.22
  -2  18  -9   23.57    5.11
  -2 -18   9   24.44    4.49
  -2  18 -10   11.46    3.45
  -2  18 -10   11.17    3.66
   2  18  10   10.44    3.45
  -2  18 -10    8.54    3.21
   2 -18 -10    7.81    2.95
  -2  18 -10    9.52    2.85
  -2  18 -10   12.94    3.77
  -2 -18  10   10.38    2.71
  -2  18 -11   40.72    6.11
  -2  18 -11   36.17    5.32
   2  18  11   42.18    6.29
  -2 -18  11   38.89    5.26
  -2  18 -11   32.94    5.33
  -2  18 -11   47.87    6.00
  -2  18 -11   38.23    5.51
   2 -18 -11   39.24    5.76
   2  18  12   33.70    5.40
  -2  18 -12   40.01    5.49
  -2 -18  12   36.68    4.48
  -2  18 -12   46.64    5.82
  -2  18 -12   43.07    5.54
   2 -18 -12   36.60    5.38
  -2  18 -12   40.48    5.71
   2  18  13   76.91    7.42
  -2  18 -13   72.87    7.16
   2 -18 -13   17.94    4.21
  -2 -18  13   75.05    6.07
  -2  18 -13   83.27    7.03
   2 -18 -13   72.03    6.75
   2  18  13   11.85    3.36
  -2  18 -13   78.99    6.95
  -2  18 -13   66.16    6.76
  -2 -18  14   54.65    4.61
  -2  18 -14   62.75    5.48
   2  18  14   59.87    5.84
  -2  18 -14   47.76    5.25
   2 -18 -14   57.69    5.62
   2 -20  12   14.23    2.48
   2  20 -12   12.54    3.12
   2  20 -12   13.86    2.82
  -2  20  12    7.13    2.61
  -2  20  12   12.75    2.86
  -2  20  11   12.23    2.89
   2  20 -11   15.12    3.45
   2  20 -11   13.25    2.86
  -2 -20 -11   15.56    3.07
   2  20 -11   18.45    3.47
  -2  20  11    6.14    2.93
   2 -20  11   15.85    2.81
  -2  20  10   52.33    6.62
   2  20 -10   72.81    7.50
   2  20 -10   69.17    6.43
   2  20 -10   72.44    6.80
  -2 -20 -10   54.38    5.72
  -2  20  10   71.24    7.40
  -2  20  10   34.89    5.93
  -2  20  10   56.34    6.65
   2 -20  10   68.94    6.07
  -2 -20  -9   23.14    4.02
   2  20  -9   22.11    4.30
   2  20  -9   19.74    3.67
   2  20  -9   27.79    4.21
  -2  20   9   18.99    4.34
  -2  20   9   20.97    4.35
   2  20  -9   25.99    4.44
  -2  20   9   19.06    4.46
   2 -20   9   26.23    4.13
  -2 -20  -8   31.23    4.90
  -2  20   8   37.37    5.77
   2  20  -8   31.25    4.81
   2  20  -8   36.73    5.99
   2  20  -8   33.28    5.00
  -2  20   8   34.58    5.92
   2  20  -8   41.23    5.52
  -2  20   8   37.42    6.24
   2 -20   8   37.41    4.76
   2  20  -7   73.67    8.59
   2  20  -7   74.38    7.72
  -2  20   7   81.40    9.15
  -2 -20  -7   72.02    7.23
   2  20  -7   83.92    8.14
  -2  20   7   85.14    8.76
  -2  20   7   70.63    8.80
   2 -20   7   81.27    7.20
   2  20  -6   60.37    7.16
   2  20  -6   56.75    7.56
  -2  20   6   58.83    8.14
  -2 -20  -6   55.62    6.59
   2  20  -6   63.04    7.19
  -2  20   6   59.58    7.51
  -2  20   6   53.27    7.80
  -2 -20  -6   52.70    6.11
   2 -20   6   56.91    6.22
   2  20  -5  184.22   12.80
   2  20  -5  194.39   14.23
  -2  20   5  198.20   14.94
   2  20  -5  220.00   13.19
  -2  20   5  196.77   15.31
  -2  20   5  189.56   13.01
  -2 -20  -5  182.05   11.58
  -2 -20  -5  176.45   11.07
   2 -20   5  195.69   11.63
  -2 -20  -4    6.77    2.65
  -2  20   4    5.35    2.46
   2  20  -4    7.14    2.79
   2  20  -4    6.89    3.04
  -2  20   4    9.77    3.36
  -2  20   4    6.14    3.46
   2  20  -4    7.02    2.85
  -2  20   4    6.51    3.22
   2 -20   4    8.67    2.84
  -2 -20  -4    3.93    1.98
  -2  20   3   58.36    7.51
   2  20  -3   49.73    6.98
   2  20  -3   48.74    7.33
  -2  20   3   57.48    8.04
  -2 -20  -3   46.14    5.93
   2  20  -3   48.52    6.34
  -2  20   3   51.94    7.98
   2 -20   3   52.18    5.84
  -2 -20  -3   41.60    5.67
  -2  20   3   47.32    6.44
   2 -20   2  116.64    8.93
  -2 -20  -2  109.93    9.16
  -2  20   2  135.61   12.78
  -2 -20  -2   95.04    8.88
  -2  20   2  117.73   10.72
   2  20  -2  125.23   10.95
   2  20  -2  106.65   10.76
   2  20  -2  122.36    9.41
  -2  20   1   30.15    5.79
  -2  20   1   22.17    5.40
   2  20  -1   19.59    4.57
   2  20  -1   23.31    4.93
  -2  20   1   26.94    5.25
  -2  20   1   23.03    4.26
   2  20  -1   14.36    3.85
  -2 -20  -1   20.15    4.12
   2 -20   1   23.99    4.32
  -2 -20  -1   23.25    4.45
  -2  20   0  101.37   10.64
  -2  20   0   99.01    9.62
   2  20   0   87.69    9.88
   2  20   0   94.32    9.85
  -2 -20   0   56.70    7.08
   2  20   0   65.42    7.83
  -2  20   0  103.70   10.64
  -2 -20   0   85.34    8.19
   2 -20   0   93.97    7.57
  -2  20   0   86.04    8.20
  -2  20  -1   25.74    5.57
  -2  20  -1   30.65    5.96
   2  20   1   27.87    5.58
   2  20   1   27.33    5.41
  -2  20  -1   27.97    5.48
   2  20   1   21.01    4.73
  -2 -20   1   26.78    4.62
  -2  20  -1   27.30    4.82
  -2 -20   1    8.85    3.36
  -2 -20   2  122.85    9.85
  -2  20  -2  137.61   12.22
   2  20   2  128.57   12.15
   2  20   2  102.62   10.04
  -2  20  -2  136.06   10.58
  -2  20  -2  129.71   11.74
   2  20   2  116.48   10.63
  -2  20  -2  124.24   10.55
  -2  20  -3   50.66    7.60
   2  20   3   51.42    7.04
  -2  20  -3   53.52    6.98
   2  20   3   49.20    7.26
  -2  20  -3   53.65    6.77
   2 -20  -3   47.69    6.92
   2  20   3   37.60    6.43
  -2 -20   3   52.83    6.32
   2  20   4    4.29    2.54
   2 -20  -4    5.58    2.61
  -2  20  -4    6.97    2.86
   2  20   4    5.56    2.98
  -2  20  -4    6.36    2.72
  -2  20  -4    6.92    3.61
   2  20   4    7.49    2.89
  -2  20  -4    6.59    2.61
  -2  20  -4    3.30    2.63
  -2 -20   4    6.88    2.65
   2  20   5  186.82   14.15
   2  20   5  206.51   14.69
   2  20   5  213.46   13.60
  -2  20  -5  201.99   12.60
  -2  20  -5  185.72   14.00
  -2  20  -5  165.80   14.65
  -2  20  -5  167.66   14.05
  -2  20  -5  207.95   13.35
   2 -20  -5  201.82   13.71
   2  20   5  189.07   13.88
  -2 -20   5  193.25   12.21
   2  20   6   61.83    8.16
   2  20   6   58.56    7.93
   2  20   6   58.14    7.03
  -2  20  -6   55.40    7.61
  -2  20  -6   57.38    6.34
  -2  20  -6   53.56    8.22
  -2  20  -6   46.77    7.25
  -2  20  -6   67.01    7.40
   2 -20  -6   60.69    7.54
   2  20   6   62.97    7.74
  -2 -20   6   58.52    6.58
   2  20   7   71.32    8.66
   2  20   7   72.95    8.40
  -2  20  -7   70.63    8.25
  -2  20  -7   75.13    9.35
  -2  20  -7   64.99    8.03
  -2  20  -7   84.12    8.43
   2 -20  -7   70.61    7.92
   2  20   7   73.82    8.11
  -2 -20   7   83.84    7.79
  -2  20  -8   45.39    5.92
  -2 -20   8   37.48    5.17
  -2  20  -8   39.03    5.77
  -2  20  -8   39.56    6.19
   2  20   8   37.15    6.05
   2 -20  -8   41.68    6.05
  -2  20  -8   30.88    5.36
  -2  20  -9   23.65    4.21
  -2  20  -9   18.54    4.29
  -2  20  -9   20.65    4.47
  -2  20  -9   20.23    4.09
   2  20   9   19.26    4.34
   2 -20  -9   19.49    3.98
  -2 -20   9   27.69    4.26
  -2  20 -10   63.91    7.03
  -2  20 -10   65.61    7.20
  -2  20 -10   65.54    6.82
   2 -20 -10   60.29    6.47
  -2  20 -10   79.41    7.19
   2  20  10   61.45    7.12
  -2 -20  10   64.51    6.12
  -2  20 -11   11.50    3.03
  -2  20 -11   12.17    3.13
   2 -20 -11   14.48    3.21
  -2 -20  11   19.87    3.33
  -2  20 -11   15.66    3.18
   2  20  11   17.53    3.67
  -2  20 -11   16.79    3.47
  -2  20 -12   11.19    2.74
   2 -20 -12   12.06    2.79
  -2  20 -12   14.98    2.82
  -2 -20  12   13.38    2.44
   2  20  12   13.35    2.94
  -2  22  10    8.62    2.69
   2  22 -10   27.69    4.20
   2  22  -9   30.41    4.66
  -2  22   9   21.63    3.77
  -2  22   9   31.44    4.30
   2  22  -9   31.60    3.98
  -2  22   9   18.74    3.79
   2 -22   9   29.06    3.48
   2  22  -8   45.51    5.92
   2  22  -8   12.44    2.76
  -2  22   8   45.48    5.89
   2  22  -8   54.40    5.42
  -2  22   8   41.12    5.66
  -2  22   8   48.77    5.56
  -2  22   8    9.90    3.52
   2 -22   8   48.30    4.62
   2  22  -7    4.07    2.01
   2  22  -7    2.77    1.53
  -2  22   7    5.53    2.64
  -2  22   7    5.07    2.29
   2  22  -7    5.55    2.01
  -2  22   7    3.74    2.13
   2 -22   7    6.83    2.12
   2  22  -6    4.18    2.04
   2  22  -6    2.15    1.64
  -2  22   6    2.27    2.02
  -2  22   6    1.56    1.71
   2  22  -6    4.87    2.13
  -2  22   6    5.72    2.93
   2 -22   6    6.25    2.09
   2  22  -5   26.90    5.06
   2  22  -5   28.35    4.51
  -2  22   5   32.41    5.42
  -2  22   5   32.33    4.80
   2  22  -5   28.79    4.27
  -2  22   5   29.61    5.42
   2 -22   5   26.46    3.83
   2  22  -4   60.97    5.94
  -2 -22  -4   50.64    5.69
   2 -22   4   64.96    5.79
  -2  22   4   64.73    8.00
  -2  22   4   70.80    8.61
   2  22  -4   63.52    6.97
   2  22  -4   51.24    6.99
   2  22  -3   14.34    3.89
   2  22  -3   17.54    3.82
  -2  22   3   22.32    5.22
   2 -22   3   19.12    3.29
  -2 -22  -3   14.20    3.22
  -2  22   3   19.39    4.63
   2  22  -2    8.26    2.84
  -2  22   2    7.57    2.87
   2  22  -2   10.43    3.10
  -2  22   2   10.33    2.95
  -2 -22  -2   13.12    3.18
  -2  22   2   16.03    4.35
  -2 -22  -1   66.90    6.68
  -2  22   1   69.75    8.43
   2  22  -1   68.37    7.61
  -2  22   1   68.41    7.53
   2  22  -1   58.85    7.80
  -2  22   1   70.54    8.51
   2  22   0    2.93    1.76
  -2  22   0    5.87    2.64
   2  22   0    3.89    2.45
  -2  22   0    6.19    2.89
  -2  22   0    3.37    2.05
   2 -22   0    2.40    1.61
  -2 -22   0    3.13    1.92
  -2  22  -1   69.84    7.61
  -2  22  -1   59.68    7.97
   2  22   1   67.10    7.53
   2 -22  -1   52.36    6.61
  -2  22  -1   64.55    6.51
   2  22   1   58.84    7.90
  -2  22  -1   68.48    8.44
  -2 -22   1   64.90    6.60
   2  22   1   40.58    5.75
   2  22   2    9.16    3.05
  -2 -22   2   11.00    2.77
   2  22   2    9.04    3.32
  -2  22  -2   11.34    3.91
  -2  22  -2    9.72    3.21
  -2  22  -2   13.55    3.25
   2 -22  -2    7.32    2.80
  -2  22  -2   14.07    3.66
   2  22   2   13.54    3.44
   2  22   3   11.35    3.38
  -2  22  -3   16.64    4.26
  -2  22  -3   21.07    4.06
   2  22   3   16.83    3.86
  -2  22  -3   16.57    4.33
   2  22   3   11.43    3.63
  -2  22  -3   16.61    3.55
   2 -22  -3   16.23    3.80
  -2 -22   3   17.52    3.52
  -2  22  -4   60.90    7.74
  -2  22  -4   63.91    6.62
   2  22   4   64.44    6.95
  -2  22  -4   70.04    7.79
   2  22   4   59.65    7.21
  -2  22  -4   70.58    6.98
   2  22   4   55.82    7.38
   2  22   4   46.79    6.55
   2 -22  -4   55.59    6.62
  -2 -22   4   61.73    6.41
   2 -22  -5   26.68    4.68
  -2  22  -5   26.60    5.13
  -2  22  -5   29.30    4.42
   2  22   5   27.71    4.56
   2  22   5   26.16    4.69
  -2  22  -5   33.88    5.26
  -2 -22   5   32.52    4.49
  -2  22  -5   30.91    4.67
   2  22   5   23.86    4.73
   2  22   5   25.32    4.77
   2  22   6    3.88    2.10
  -2 -22   6    4.46    1.95
  -2  22  -6    3.54    1.88
   2  22   6    1.25    1.70
  -2  22  -6    3.05    1.90
  -2  22  -6    3.28    1.71
   2  22   6    1.91    2.00
   2 -22  -6    4.46    2.26
  -2  22  -7    5.20    2.32
  -2  22  -7    3.23    1.95
   2 -22  -7    5.74    2.27
  -2  22  -7    2.17    1.63
   2  22   7    2.60    1.82
  -2 -22   7    2.97    1.56
  -2  22  -8   59.66    5.94
  -2 -22   8   56.68    5.27
   2  22   8   43.84    5.71
  -2  22  -8   43.44    5.67
   2 -22  -8   42.76    5.18
  -2 -22   9   35.05    4.01
   2 -22  -9   26.94    3.86
  -2  22  -9   39.42    4.49
  -2  22  -9   25.63    4.28
   2  22   9   27.29    4.32
   2 -22 -10   28.54    3.81
   2  22  10   24.64    3.77
  -2  22 -10   37.27    4.18
  -2 -22  10   36.65    3.73
   2  24  -6    2.06    1.48
   2  24  -6    1.14    1.36
  -2  24   5   -2.19    1.77
   2  24  -5    0.08    1.16
  -2  24   5    1.02    1.70
   2  24  -5    0.92    1.48
  -2  24   5    0.67    1.16
   2  24  -5    1.10    1.43
  -2  24   4   -0.82    1.79
   2 -24   4    0.67    1.56
   2  24  -4    5.44    1.82
  -2  24   4    5.94    2.33
  -2  24   4    5.66    2.41
   2  24  -4    4.80    2.43
   2  24  -4    4.36    2.10
   2  24  -3    3.67    1.87
  -2  24   3    0.13    1.29
   2 -24   3    2.41    1.84
   2  24  -3    0.52    1.32
  -2  24   3    2.77    1.66
  -2  24   3    0.84    1.68
   2  24  -2   25.63    4.06
  -2  24   2   25.18    4.51
   2  24  -2   19.16    4.30
  -2  24   2   29.28    4.94
   2 -24   1    0.52    1.50
  -2 -24  -1    1.55    1.31
   2  24  -1    4.28    2.02
  -2  24   1    3.53    2.04
   2  24  -1    0.63    1.45
  -2  24   1    3.38    2.13
   2 -24   0    2.27    1.62
  -2 -24   0    7.58    2.13
   2  24   0    7.33    2.34
   2  24   0    5.94    2.43
  -2  24   0    5.53    2.41
  -2  24   0    8.22    2.95
   2 -24  -1    1.59    1.73
  -2 -24   1    3.81    1.78
   2  24   1    1.71    1.47
   2  24   1    1.18    1.32
  -2  24  -1    3.21    1.72
   2  24   1    2.83    1.99
  -2  24  -1    2.54    2.30
   2 -24  -2   10.50    2.90
  -2 -24   2   25.40    3.58
   2  24   2   28.02    4.18
  -2  24  -2   28.47    4.70
   2  24   2   24.37    4.31
  -2  24  -2   24.91    4.63
   2  24   2   27.93    4.87
   2 -24  -3    3.01    1.69
  -2 -24   3    0.65    1.15
   2  24   3    3.17    1.79
   2  24   3    3.03    1.90
  -2  24  -3    2.69    1.89
  -2  24  -3    1.47    1.48
   2  24   3    1.46    1.42
   2  24   4    4.67    2.09
  -2  24  -4    3.90    2.00
  -2 -24   4    5.13    1.71
  -2  24  -4    5.38    1.87
  -2  24  -4    7.25    2.60
   2  24   4    5.05    2.23
   2 -24  -4    3.39    1.75
   2 -24  -5    2.91    1.83
  -2 -24   5    2.15    1.58
  -2  24  -5    3.94    2.21
  -2  24  -5    3.58    1.88
  -2  24  -6    0.07    1.30
  -2 -24   6   -2.40    1.35
  -3  -1 -20    4.27    2.38
   3   1 -20    6.60    2.77
  -3   1  20    7.40    2.11
   3   1 -20    3.39    1.70
  -3  -1 -20    5.15    1.97
   3   1 -20    5.64    1.94
  -3   1  20    4.63    1.77
   3  -1  20    4.82    1.98
   3   1 -20    5.37    1.97
  -3  -1 -20    5.35    1.90
  -3  -1 -19   33.61    5.11
   3   1 -19   32.23    4.83
   3   1 -19   35.28    6.25
  -3  -1 -19   32.71    6.14
   3   1 -19   34.44    4.46
   3  -1  19   35.43    5.13
  -3   1  19   33.53    4.99
  -3  -1 -19   35.57    5.25
  -3  -1 -19   37.07    5.71
  -3   1  19   35.89    5.04
   3   1 -19   33.53    4.76
  -3  -1 -19   35.07    4.98
   3   1 -18   28.34    5.00
  -3  -1 -18   25.41    4.73
   3   1 -18   22.32    3.73
  -3  -1 -18   23.27    5.33
   3   1 -18   20.69    5.26
   3   1 -18   23.68    4.39
  -3   1  18   28.05    5.00
  -3  -1 -18   25.93    5.13
  -3   1  18   28.79    4.79
  -3  -1 -18   25.90    5.39
  -3  -1 -18   27.10    4.81
   3   1 -18   25.67    4.56
   3   1 -17   40.18    6.16
  -3  -1 -17   41.72    6.31
   3   1 -17   38.61    5.31
   3   1 -17   40.93    7.52
  -3  -1 -17   41.66    7.55
   3   1 -17   37.34    5.77
  -3   1  17   35.89    5.83
  -3  -1 -17   40.10    6.41
   3  -1  17   37.62    5.30
  -3   1  17   43.29    6.19
  -3  -1 -17   34.32    6.82
   3   1 -17   39.82    5.94
  -3  -1 -17   37.90    5.89
  -3  -1 -16   36.95    6.18
   3   1 -16   39.99    6.30
   3   1 -16   37.53    5.39
  -3   1  16   42.88    6.17
   3   1 -16   41.30    7.71
  -3  -1 -16   37.34    7.38
   3   1 -16   40.86    6.17
   3  -1  16   41.24    5.72
  -3  -1 -16   37.49    7.12
  -3   1  16   37.51    6.02
   3   1 -16   41.04    6.22
  -3  -1 -16   39.45    6.27
  -3  -1 -16   40.31    7.00
   3   1 -15  224.95   17.34
  -3  -1 -15  242.84   17.91
  -3   1  15  249.38   15.39
  -3  -1 -15  212.59   15.58
  -3  -1 -15  247.00   15.55
   3   1 -15  231.17   13.48
   3  -1  15  231.24   13.66
   3   1 -15  258.78   18.39
  -3   1  15  243.23   15.20
  -3  -1 -15  221.97   17.09
   3   1 -15  227.62   15.00
   3   1 -15  220.16   14.45
  -3  -1 -15  229.48   14.74
   3  -1  14  214.38   12.79
  -3  -1 -14  207.81   16.67
  -3   1  14  215.60   13.89
   3   1 -14  229.78   17.20
  -3  -1 -14  209.16   15.05
  -3   1  14  212.98   12.91
  -3  -1 -14  228.26   17.09
   3   1 -14  211.44   16.60
  -3  -1 -14  225.69   14.65
  -3  -1 -14  201.28   15.76
   3   1 -14  221.91   14.30
  -3  -1 -14  203.90   13.65
   3   1 -14  223.61   14.50
   3   1 -14  219.74   13.20
  -3   1  14  202.85   13.83
   3  -1  13  488.44   19.02
  -3   1  13  457.44   19.84
  -3  -1 -13  496.96   24.96
   3   1 -13  518.72   24.63
  -3  -1 -13  477.32   21.97
  -3  -1 -13  462.03   23.01
  -3   1  13  458.76   19.12
   3   1 -13  473.65   23.91
  -3  -1 -13  503.83   24.28
   3   1 -13  480.34   19.37
  -3  -1 -13  479.92   20.82
   3   1 -13  469.28   19.81
  -3   1  13  480.64   20.58
   3   1 -13  475.82   20.61
  -3  -1 -13  504.36   21.05
   3   1 -13  471.52   20.31
  -3  -1 -13  513.43   21.54
   3   1 -12   51.00    6.51
  -3  -1 -12   59.61    7.13
  -3   1  12   67.30    7.23
  -3   1  12   63.09    7.08
  -3  -1 -12   55.57    8.18
   3   1 -12   63.68    8.26
  -3  -1 -12   59.48    7.52
  -3   1  12   70.92    7.96
  -3  -1 -12   57.73    7.91
  -3   1  12   58.32    6.50
  -3  -1 -12   62.06    8.41
   3   1 -12   61.78    8.28
  -3   1  12   62.04    7.17
   3   1 -12   63.82    6.74
  -3   1  12   64.25    7.22
  -3  -1 -12   62.33    7.45
  -3  -1 -12   59.78    7.10
  -3   1  11  424.14   18.21
   3   1 -11  386.67   16.15
  -3  -1 -11  372.63   18.04
   3   1 -11  379.18   16.25
  -3  -1 -11  378.38   16.98
  -3   1  11  388.53   18.50
  -3   1  11  411.35   17.25
   3   1 -11  393.27   19.75
  -3  -1 -11  389.75   20.23
  -3  -1 -11  364.34   18.44
  -3   1  11  410.07   16.93
  -3  -1 -11  421.01   19.96
   3   1 -11  400.22   19.81
  -3  -1 -11  379.58   17.00
  -3   1  11  402.29   17.12
  -3  -1 -11  377.16   16.96
  -3   1  11  394.20   16.70
  -3  -1 -11  393.62   17.08
  -3  -1 -11  396.90   16.87
  -3   1  10  169.05   10.91
   3   1 -10  183.23   10.47
  -3  -1 -10  174.82   11.73
   3   1 -10  179.04   10.52
  -3  -1 -10  170.20   10.64
  -3   1  10  161.99   11.35
  -3  -1 -10  181.91   12.94
  -3   1  10  165.35   10.35
   3   1 -10  187.77   12.93
  -3  -1 -10  177.34   11.96
  -3   1  10  171.21   10.31
  -3  -1 -10  185.31   12.98
   3   1 -10  191.62   13.07
  -3  -1 -10  164.78   10.81
  -3  -1 -10  167.42   10.61
  -3   1  10  159.17    9.93
  -3  -1 -10  178.66   10.86
  -3   1  10  159.74   10.06
   3  -1  10  166.35    8.19
  -3  -1 -10  181.80   10.85
   3   1  -9  371.91   14.42
  -3  -1  -9  399.19   16.47
  -3   1   9  360.77   16.42
  -3   1   9  362.62   14.60
  -3  -1  -9  353.97   15.86
  -3   1   9  413.62   17.15
   3   1  -9  370.09   16.93
  -3  -1  -9  349.24   14.19
  -3   1   9  361.88   15.31
  -3  -1  -9  391.28   15.07
   3   1  -9  336.17   13.60
   3   1  -9  360.54   16.99
  -3   1   9  356.95   14.42
  -3   1   9  363.89   14.01
   3  -1   9  383.08   11.55
  -3  -1  -9  389.94   15.05
  -3   1   9  378.08   14.39
  -3  -1  -9  387.80   15.04
  -3  -1  -8 1437.39   28.04
  -3  -1  -8 1622.66   31.73
   3  -1   8 1557.03   21.95
  -3   1   8 1547.24   27.74
  -3  -1  -8 1572.03   28.82
  -3  -1  -8 1507.32   31.28
   3   1  -8 1674.72   35.07
  -3  -1  -8 1593.73   28.84
   3   1  -7  803.13   13.69
  -3  -1  -7  812.49   18.77
  -3   1   7  783.83   18.23
   3  -1   7  853.17   14.55
  -3  -1  -7  807.98   18.81
  -3  -1  -6  636.97   15.21
   3   1  -6  650.34   12.27
  -3   1   6  643.41   15.06
  -3  -1  -6  657.30   15.49
  -3  -1  -5  496.31   12.25
  -3   1   5  477.03   11.87
   3  -1   5  485.48    8.21
  -3  -1  -5  492.51   12.13
  -3  -1  -4 6589.45   46.13
   3  -1   4 7273.79   49.01
   3   1  -4 6416.98   42.91
   3   1  -4 6369.70   46.92
  -3   1   4 5895.40   44.32
   3  -1   4 7356.53   48.97
  -3  -1  -4 6727.38   46.46
  -3  -1  -3 5096.20   35.59
   3  -1   3 5486.47   29.07
   3   1  -3 5995.07   37.57
   3  -1   3 5092.73   31.11
   3  -1   3 5970.55   38.47
  -3   1   3 5181.40   36.58
   3   1  -3 6037.57   39.78
  -3  -1  -3 5532.61   36.61
   3  -1   3 6082.46   38.65
  -3   1   2 4251.72   31.74
   3   1  -2 5192.09   35.09
   3  -1   2 5256.08   32.41
   3  -1   2 4762.79   31.83
  -3   1   2 4799.37   33.56
   3   1  -2 4820.90   34.70
  -3   1   2 4100.12   29.97
   3   1  -2 4704.54   33.23
   3  -1   2 4787.29   31.80
   3   1  -1 7105.19   43.32
   3  -1   1 6886.76   38.75
   3   1  -1 7691.85   41.71
   3  -1   1 6880.84   38.74
   3  -1   0 7150.20   39.64
  -3   1   0 6871.86   42.97
   3   1   0 7500.08   43.09
  -3   1   0 6697.12   38.03
  -3  -1   0 7601.75   38.58
  -3   1   0 6237.65   33.80
   3   1   0 6953.64   38.30
  -3  -1   1 6044.22   39.03
   3  -1  -1 6888.07   42.24
  -3   1  -1 6084.74   39.36
   3   1   1 7011.67   39.57
  -3   1  -1 5928.70   35.93
   3  -1  -1 6430.12   35.52
  -3   1  -1 5855.37   35.70
   3   1   1 6317.49   34.06
  -3  -1   1 5961.41   37.28
   3   1   2 4389.81   30.18
  -3   1  -2 4036.73   30.65
   3  -1  -2 4809.92   34.43
  -3  -1   2 4778.78   34.15
   3  -1  -2 5279.82   32.58
  -3  -1   2 3924.26   30.78
  -3   1  -2 4006.68   30.66
  -3  -1   3 6103.80   41.32
   3  -1  -3 5827.27   39.60
  -3   1  -3 5613.39   39.78
   3  -1  -3 6137.99   39.98
  -3  -1   3 5940.80   40.31
  -3   1  -3 5633.32   39.84
  -3  -1   4 5905.44   37.87
   3  -1  -4 6616.26   44.97
  -3  -1   4 6106.15   46.76
   3  -1  -4 6370.66   46.50
   3   1   4 5685.73   38.23
  -3  -1   4 6308.51   47.04
  -3  -1   4 5774.35   37.63
  -3  -1   5  458.60   11.80
   3  -1  -5  489.08   10.47
   3   1   5  489.49    8.34
  -3  -1   5  479.04    9.11
   3   1   5  491.07    9.12
  -3   1  -5  513.96   12.67
  -3  -1   5  487.88   12.20
  -3  -1   5  485.28    9.18
   3   1   5  488.96    9.69
  -3   1  -5  519.07   12.74
   3   1   6  644.73    8.92
  -3  -1   6  652.47   12.06
  -3  -1   6  672.39   15.43
  -3   1  -6  608.52   10.62
   3   1   6  638.48   12.55
   3   1   6  628.57   11.63
  -3  -1   6  638.10   11.84
  -3   1  -6  615.28   15.43
  -3  -1   6  615.90   15.06
  -3   1  -6  627.67   15.60
  -3  -1   7  789.48   17.92
   3   1   7  801.71    7.45
  -3   1  -7  773.42   13.79
   3   1   7  804.98   14.89
  -3   1  -7  874.61   19.83
  -3  -1   7  812.09   18.53
  -3   1  -7  903.57   20.09
  -3   1  -8 1554.75   31.34
  -3  -1   8 1543.33   28.39
  -3   1  -8 1507.37   29.16
  -3   1  -8 1518.41   28.35
  -3  -1   8 1563.10   27.80
   3   1   8 1524.12   22.79
  -3   1  -8 1532.69   28.38
  -3   1  -8 1511.17   31.61
  -3  -1   8 1560.52   27.26
  -3   1  -9  380.55   14.82
  -3   1  -9  376.17   14.94
   3  -1  -9  366.00   13.95
  -3   1  -9  368.08   15.17
  -3  -1   9  356.16   14.21
   3  -1  -9  357.49   17.02
  -3   1  -9  357.35   16.93
   3  -1  -9  344.71   14.00
  -3  -1   9  363.85   16.22
  -3   1  -9  393.42   17.07
  -3  -1   9  364.88   14.04
  -3   1  -9  363.69   17.38
   3  -1  -9  379.25   16.88
  -3  -1   9  368.61   13.85
   3   1   9  362.51   11.76
  -3   1  -9  368.95   14.69
  -3  -1   9  360.71   14.10
  -3   1  -9  368.63   15.95
  -3   1 -10  171.16   10.95
  -3   1 -10  165.45   10.65
   3  -1 -10  173.44   10.53
  -3  -1  10  183.85   11.03
   3  -1 -10  163.61    9.88
  -3   1 -10  159.11   10.73
  -3   1 -10  178.61   12.72
  -3  -1  10  168.03   10.32
   3  -1 -10  176.24   12.50
  -3  -1  10  201.35   12.36
  -3   1 -10  164.73   11.57
  -3  -1  10  175.25   10.36
   3  -1 -10  177.67   12.34
  -3   1 -10  169.80   12.31
  -3  -1  10  195.40   10.79
   3   1  10  173.72    8.74
  -3  -1  10  169.65   10.34
  -3   1 -10  161.81   11.23
   3  -1 -11  425.24   16.89
  -3   1 -11  396.31   18.74
  -3  -1  11  388.13   17.49
  -3   1 -11  377.98   19.60
  -3  -1  11  406.80   17.04
   3  -1 -11  439.96   20.95
  -3   1 -11  412.02   19.67
  -3  -1  11  399.46   16.41
   3  -1 -11  427.36   20.27
  -3   1 -11  407.34   19.94
   3   1  11  398.84   14.41
  -3  -1  11  403.25   17.06
  -3   1 -11  412.06   17.22
  -3   1 -11  417.12   17.57
  -3  -1  11  405.05   16.44
   3  -1 -11  388.80   16.37
  -3  -1  11  375.49   16.75
   3  -1 -12   68.67    8.72
  -3  -1  12   56.53    6.58
  -3   1 -12   60.19    8.25
  -3   1 -12   63.42    7.94
  -3   1 -12   64.42    8.36
  -3  -1  12   62.31    6.90
  -3   1 -12   64.89    8.45
   3  -1 -12   59.17    8.18
   3  -1 -12   66.14    7.08
  -3  -1  12   60.96    7.03
  -3   1 -12   64.14    7.28
   3  -1 -12   62.43    6.80
  -3  -1  12   60.41    6.76
  -3   1 -12   58.95    6.82
  -3   1 -13  483.35   20.53
   3  -1 -13  469.72   18.91
   3  -1 -13  462.28   23.42
  -3   1 -13  509.12   24.71
   3  -1 -13  473.46   19.74
  -3  -1  13  487.96   20.78
  -3   1 -13  477.80   22.24
  -3   1 -13  496.30   21.12
   3  -1 -13  465.91   23.50
  -3  -1  13  487.40   20.21
  -3   1 -13  458.13   23.49
  -3   1 -13  373.14   20.82
  -3   1 -14  209.86   14.16
   3  -1 -14  209.92   12.81
   3  -1 -14  208.91   16.49
  -3   1 -14  235.10   17.36
  -3  -1  14  214.47   14.18
   3  -1 -14  201.57   13.56
  -3   1 -14  194.77   14.74
  -3   1 -14  200.53   14.06
  -3   1 -14  211.71   16.29
   3  -1 -14  221.75   16.81
  -3  -1  14  212.80   13.87
  -3   1 -14  230.00   16.68
   3  -1 -15  243.91   17.95
  -3   1 -15  236.61   17.84
   3   1  15  220.06   13.75
  -3  -1  15  235.99   14.86
   3  -1 -15  240.98   17.71
  -3   1 -15  249.28   17.70
  -3   1 -15  227.26   16.13
  -3   1 -15  241.44   15.47
   3  -1 -15  236.88   13.49
   3  -1 -15  241.24   15.54
  -3   1 -15  261.21   15.85
   3  -1 -15  241.90   15.25
   3  -1 -15  221.41   14.28
  -3  -1  15  222.49   14.82
   3  -1 -16   36.56    7.40
  -3   1 -16   38.17    7.10
   3  -1 -16   46.99    8.01
  -3  -1  16   48.54    6.80
   3   1  16   39.96    5.79
  -3   1 -16   43.24    7.56
   3  -1 -16   41.56    6.57
  -3   1 -16   48.49    7.00
   3  -1 -16   41.20    5.61
   3  -1 -16   39.01    6.44
  -3   1 -16   47.33    6.83
  -3   1 -16   40.79    6.93
  -3  -1  16   44.56    6.64
  -3  -1  17   44.40    6.26
   3  -1 -17   42.73    7.78
  -3   1 -17   37.64    7.20
   3  -1 -17   38.62    5.99
   3  -1 -17   34.22    4.93
   3  -1 -17   35.96    6.28
  -3   1 -17   39.50    6.25
  -3   1 -17   42.10    6.91
   3  -1 -17   36.49    6.15
  -3   1 -17   38.65    6.04
   3   1  17   45.15    5.91
  -3  -1  17   40.61    6.12
  -3   1 -17   43.76    7.06
   3  -1 -18   22.29    5.57
  -3   1 -18   26.44    5.82
   3  -1 -18   21.49    4.33
   3  -1 -18   23.25    4.35
  -3   1 -18   27.20    4.76
   3  -1 -18   26.76    4.75
  -3   1 -18   28.47    5.02
  -3  -1  18   29.12    5.02
  -3   1 -18   24.10    4.98
  -3   1 -18   28.39    5.58
   3   1  18   25.78    4.32
  -3  -1  18   22.08    4.32
   3  -1 -19   35.16    6.19
  -3   1 -19   32.92    5.98
  -3  -1  19   40.08    5.06
   3  -1 -19   36.35    4.65
   3  -1 -19   28.32    4.54
  -3   1 -19   38.08    5.24
   3  -1 -19   31.44    4.85
  -3   1 -19   33.95    4.96
  -3  -1  19   33.17    4.89
   3   1  19   34.28    5.13
  -3   1 -19   36.22    5.54
   3   1  19   34.28    4.39
  -3   1 -20    6.62    2.08
   3  -1 -20    2.43    1.49
  -3   1 -20    4.10    1.84
   3  -1 -20    5.72    2.10
  -3  -1  20    7.06    2.18
   3   1  20    4.80    1.96
  -3   1 -20    6.69    2.62
   3  -1 -20    7.17    2.81
   3  -3  20   10.63    2.70
  -3   3  20    9.76    2.49
  -3  -3 -20   11.35    3.17
   3   3 -20   12.60    3.83
  -3   3  20   11.20    2.44
  -3  -3 -20    8.76    2.36
   3   3 -20    9.31    2.27
   3   3 -20   12.03    2.55
  -3  -3 -20    9.47    2.47
   3   3 -20   13.64    2.85
  -3   3  19    6.66    2.25
  -3  -3 -19    4.66    2.75
   3   3 -19    3.41    1.88
  -3  -3 -19    3.34    1.92
   3   3 -19    0.58    1.26
   3  -3  19    4.19    2.16
  -3   3  19    6.55    2.47
   3   3 -19    2.38    2.46
  -3  -3 -19    1.52    1.89
   3   3 -19    1.43    1.36
  -3  -3 -19    5.01    2.27
   3   3 -19    2.90    1.76
   3   3 -19    4.57    1.90
  -3  -3 -19    2.68    1.94
   3   3 -18   19.63    4.01
  -3  -3 -18   14.78    3.73
   3   3 -18   21.75    3.69
   3  -3  18   21.11    4.36
  -3   3  18   16.45    3.61
   3   3 -18   16.16    4.60
  -3  -3 -18   18.80    4.81
   3   3 -18   17.75    3.78
  -3  -3 -18   19.33    4.04
   3   3 -18   20.72    3.99
  -3  -3 -18   14.61    4.02
  -3  -3 -18   16.85    4.52
  -3   3  18   18.70    3.98
  -3   3  17   62.58    7.52
  -3  -3 -17   56.98    8.59
  -3  -3 -17   55.86    7.52
   3   3 -17   69.05    7.59
   3   3 -17   64.08    6.91
  -3   3  17   70.27    7.83
   3   3 -17   68.22    7.56
  -3  -3 -17   57.49    7.83
   3   3 -17   66.64    7.64
  -3  -3 -17   55.24    7.66
   3   3 -17   62.04    9.08
  -3  -3 -17   65.09    9.11
   3   3 -16   35.32    5.82
  -3  -3 -16   31.93    5.89
   3   3 -16   34.18    5.54
  -3   3  16   35.73    5.58
   3   3 -16   39.95    7.61
  -3  -3 -16   34.09    7.05
   3   3 -16   36.95    5.93
  -3   3  16   38.75    6.13
  -3  -3 -16   32.37    7.17
  -3  -3 -16   33.22    5.92
   3   3 -16   35.67    5.68
  -3  -3 -16   34.70    6.34
  -3   3  15  229.14   14.45
  -3  -3 -15  222.14   14.93
  -3  -3 -15  215.09   14.48
   3   3 -15  232.47   14.56
   3   3 -15  230.69   13.83
  -3  -3 -15  216.30   16.57
  -3   3  15  218.95   13.95
   3   3 -15  233.50   18.05
  -3  -3 -15  224.16   17.24
   3   3 -15  220.66   14.30
  -3   3  15  219.25   14.42
  -3  -3 -15  215.31   17.37
  -3  -3 -15  213.82   15.44
   3   3 -15  224.15   14.56
  -3   3  14   57.12    7.18
  -3  -3 -14   53.48    7.49
  -3  -3 -14   56.31    7.58
  -3  -3 -14   54.43    7.33
   3   3 -14   52.09    6.93
   3   3 -14   58.18    6.92
  -3   3  14   47.08    6.64
  -3  -3 -14   52.11    8.91
  -3  -3 -14   64.93    9.08
  -3   3  14   49.47    6.65
   3   3 -14   54.89    8.69
  -3  -3 -14   57.45    8.74
   3   3 -14   59.39    7.40
  -3  -3 -14   56.41    7.95
   3   3 -14   53.95    7.15
  -3   3  13  131.93   11.48
  -3  -3 -13  123.06   12.76
  -3   3  13  127.85   10.73
   3  -3  13  126.36    9.22
  -3   3  13  143.11   11.62
   3   3 -13  136.85   10.91
   3   3 -13  140.67   10.58
  -3  -3 -13  127.14   12.14
  -3   3  13  138.71   10.74
   3   3 -13  133.10   12.95
  -3  -3 -13  140.92   13.17
  -3  -3 -13  132.23   11.55
   3   3 -13  131.74   10.62
  -3  -3 -13  133.13   10.90
  -3  -3 -13  133.16   10.70
  -3  -3 -13  128.11   10.89
  -3   3  13  125.33   10.33
  -3   3  12  145.94   11.80
  -3  -3 -12  134.62   12.89
   3  -3  12  130.94    9.13
  -3   3  12  126.53    9.93
   3   3 -12  146.02   12.90
  -3   3  12  131.92   10.77
   3   3 -12  127.69    9.88
  -3  -3 -12  136.92   11.92
  -3   3  12  143.96   10.79
   3   3 -12  126.09   12.06
  -3  -3 -12  145.50   12.93
  -3  -3 -12  136.47   11.56
  -3  -3 -12  140.35   10.63
   3   3 -12  142.44   10.41
   3   3 -12  145.65   10.38
  -3   3  11  147.53   10.87
   3   3 -11  153.31   10.31
  -3  -3 -11  157.85   10.87
   3   3 -11  165.51   12.96
  -3  -3 -11  158.56   13.11
  -3   3  11  153.07   10.42
  -3   3  11  145.69   11.55
  -3  -3 -11  148.25   11.83
  -3   3  11  154.97   10.77
  -3   3  11  172.39   12.19
   3   3 -11  156.51   12.51
  -3  -3 -11  149.53   10.82
  -3   3  11  154.47   10.75
  -3  -3 -11  147.88   10.72
  -3  -3 -11  151.63   11.57
   3   3 -11  154.09   10.44
   3   3 -11  151.52   10.49
  -3  -3 -10   15.17    3.70
   3   3 -10   11.42    2.93
   3   3 -10   16.88    3.50
  -3   3  10   14.18    3.11
   3   3 -10   12.37    3.46
   3   3 -10   15.34    3.38
  -3   3  10    9.00    2.81
  -3  -3 -10   12.09    3.07
  -3   3  10    9.32    3.07
  -3  -3 -10   17.32    3.92
  -3   3  10   11.08    2.93
   3   3 -10   12.77    3.73
  -3  -3 -10   12.84    3.08
  -3  -3 -10   10.61    3.05
  -3   3  10   10.66    2.66
  -3  -3 -10   13.75    3.21
  -3   3  10   10.20    2.97
  -3   3   9  113.97    8.71
   3   3  -9  123.25    8.37
  -3   3   9  119.66    8.22
   3  -3   9  111.12    5.93
  -3  -3  -9  113.95    8.16
   3   3  -9   96.72    7.56
  -3  -3  -9  121.97    8.48
   3   3  -9  127.75   10.31
  -3   3   9   92.97    8.51
  -3  -3  -9  118.89    9.32
  -3   3   9  116.34    8.56
  -3   3   9  106.37    8.94
   3   3  -9  121.48    9.90
  -3  -3  -9  108.11    8.04
   3   3  -9  111.48    7.88
   3   3  -9  115.23    8.16
  -3  -3  -9  109.41    7.96
   3   3  -8 1237.27   25.93
  -3  -3  -8 1244.67   25.97
   3   3  -8 1265.46   30.50
  -3   3   8 1253.59   25.13
  -3  -3  -8 1267.38   25.65
   3  -3   8 1230.32   18.67
  -3  -3  -8 1178.10   25.28
   3   3  -8 1254.90   30.62
  -3   3   8 1155.35   28.85
  -3  -3  -8 1189.56   27.83
  -3   3   8 1191.48   26.65
  -3  -3  -8 1259.99   25.57
  -3   3   8 1174.40   28.43
  -3  -3  -7  208.75    9.51
  -3   3   7  195.11    7.44
  -3   3   7  205.43    9.25
  -3  -3  -7  198.27    9.21
   3  -3   7  213.65    6.81
  -3  -3  -6 1480.68   23.97
   3   3  -6 1396.44   19.33
  -3   3   6 1421.89   20.51
  -3   3   6 1459.77   23.49
  -3  -3  -6 1475.05   23.69
   3  -3   6 1492.69   16.85
   3   3  -5 2414.60   26.13
  -3   3   5 2384.47   26.63
  -3  -3  -5 2630.71   30.42
   3  -3   5 2640.76   20.39
  -3   3   5 2337.76   28.17
  -3  -3  -5 2597.86   30.27
  -3   3   4 3533.56   31.84
   3  -3   4 3263.57   19.41
   3  -3   4 3236.48   20.83
  -3   3   4 3642.25   32.59
   3  -3   3  421.73    3.83
   3  -3   3  395.10    9.84
   3   3  -3  370.41    9.76
  -3   3   3  426.93    9.28
  -3  -3  -3  422.23    9.05
   3   3  -3  395.26   10.15
   3  -3   3  405.17    9.97
   3  -3   3  402.68    4.27
   3  -3   2  481.13    9.74
  -3   3   2  483.06   10.13
   3   3  -2  463.43   10.34
  -3   3   2  494.62    8.95
   3   3  -2  480.15   10.44
   3  -3   2  480.10    9.72
   3  -3   1 2491.38   22.00
  -3   3   1 2912.43   26.04
   3   3  -1 2326.89   24.10
  -3   3   1 2673.70   20.44
   3  -3   1 2509.96   22.01
   3   3  -1 2449.47   23.98
  -3  -3  -1 2771.18   22.63
   3   3   0 6051.51   38.60
  -3  -3   0 5948.10   36.99
   3  -3   0 5482.68   31.20
   3   3   0 6368.88   37.86
  -3   3  -1 2514.15   22.92
  -3  -3   1 2703.75   23.44
   3   3   1 2424.08   21.59
   3   3   2  514.83   10.23
  -3  -3   2  521.29   10.38
  -3  -3   2  516.77   10.38
   3   3   2  495.59    9.08
   3  -3  -3  416.23    4.95
  -3  -3   3  392.69    9.51
  -3   3  -3  426.33    8.43
  -3  -3   3  408.23    9.78
   3  -3  -3  419.76    9.32
  -3   3  -3  401.36    4.34
   3   3   3  397.06    8.48
   3  -3  -3  417.98    4.98
  -3  -3   4 3686.71   33.86
  -3   3  -4 3544.55   26.56
   3   3   4 3919.66   29.76
   3   3   4 3401.18   29.92
  -3  -3   4 3722.14   34.53
   3  -3  -5 2374.33   19.95
  -3  -3   5 2395.60   28.75
  -3  -3   5 2293.54   26.56
  -3   3  -5 2366.08   19.32
   3   3   5 2402.77   26.57
   3  -3  -5 2390.24   19.99
  -3  -3   5 2350.33   29.20
  -3  -3   5 2311.46   26.51
  -3  -3   6 1521.85   23.88
  -3   3  -6 1458.52   16.58
   3  -3  -6 1506.21   17.28
  -3  -3   6 1517.88   24.54
   3  -3  -6 1540.99   17.48
  -3  -3   7  213.44    9.14
   3   3   7  185.58    7.45
  -3   3  -7  195.28    6.53
   3  -3  -7  199.69    6.66
  -3  -3   7  204.77    9.29
   3  -3  -7  197.43    6.70
  -3  -3   8 1212.89   24.78
   3   3   8 1184.20   21.14
  -3   3  -8 1174.49   25.87
  -3   3  -8 1170.36   25.47
  -3  -3   8 1213.20   24.00
  -3   3  -8 1173.66   28.25
  -3   3  -8 1216.45   28.39
  -3  -3   8 1179.67   25.06
  -3  -3   8 1160.26   25.78
  -3   3  -9  101.52    8.88
   3  -3  -9  102.61    9.21
  -3  -3   9  113.73    8.07
  -3   3  -9  110.20    8.99
  -3   3  -9  102.49    8.96
   3   3   9  116.62    6.92
  -3  -3   9  118.65    8.11
  -3   3  -9  110.51    9.39
  -3   3  -9  110.99    8.20
  -3   3  -9  112.97    8.14
   3  -3  -9  117.29    8.07
  -3  -3   9  117.06    8.50
  -3  -3   9  112.01    7.60
   3  -3 -10   11.13    2.96
  -3   3 -10   12.75    3.40
  -3  -3  10   15.21    3.13
  -3   3 -10   12.05    3.76
   3  -3 -10    9.76    3.19
  -3  -3  10   12.69    3.00
  -3   3 -10   11.65    3.38
  -3  -3  10   14.29    3.22
  -3   3 -10   15.03    3.95
   3  -3 -10   12.00    3.45
  -3   3 -10   11.75    3.11
  -3   3 -10   12.11    2.56
   3  -3 -10   10.21    2.81
  -3   3 -10    9.47    2.69
  -3  -3  10   14.68    3.12
   3   3  10   12.46    2.50
   3  -3 -11  156.73   12.67
  -3   3 -11  140.56   11.77
  -3  -3  11  160.48   10.63
  -3   3 -11  149.66   11.60
  -3   3 -11  140.51   11.64
   3   3  11  144.70    9.05
  -3  -3  11  147.08   10.19
   3  -3 -11  162.23   12.54
  -3   3 -11  155.21   12.36
  -3  -3  11  151.76   10.74
   3  -3 -11  148.07   10.16
  -3   3 -11  150.40   10.83
   3  -3 -11  151.36   10.16
  -3   3 -11  153.10    8.81
  -3   3 -11  142.12   10.39
  -3  -3  11  148.21    9.96
  -3   3 -12  126.27   11.72
  -3   3 -12  126.81   11.00
   3  -3 -12  141.66   12.40
  -3   3 -12  133.50   12.05
  -3  -3  12  141.14   10.92
   3  -3 -12  140.23   10.44
  -3   3 -12  133.81   10.43
  -3   3 -12  132.15    8.44
   3  -3 -12  137.01    9.96
  -3   3 -12  136.42   10.72
   3  -3 -12  119.47   11.72
  -3   3 -12  128.29   11.51
  -3  -3  12  126.89    9.94
  -3  -3  12  134.36   10.20
  -3   3 -13  130.98   11.68
   3  -3 -13  131.01   12.51
  -3   3 -13  139.19   12.96
   3  -3 -13  129.58   10.56
  -3  -3  13  128.65   10.66
  -3   3 -13  134.97   10.93
   3  -3 -13  132.06    9.93
  -3   3 -13  134.66   11.18
   3  -3 -13  125.84   12.47
  -3   3 -13  128.81   12.18
  -3  -3  13  127.52   10.30
  -3   3 -13  132.18   12.43
  -3   3 -14   48.55    7.97
   3  -3 -14   56.74    8.61
  -3  -3  14   44.42    6.43
   3  -3 -14   53.34    8.41
  -3   3 -14   46.98    7.58
  -3   3 -14   47.95    6.79
   3  -3 -14   53.18    6.40
  -3   3 -14   47.35    7.01
  -3   3 -14   51.90    7.81
  -3  -3  14   55.92    7.43
   3  -3 -14   50.40    6.65
  -3   3 -15  213.04   17.09
   3  -3 -15  220.51   16.98
   3  -3 -15  225.32   16.98
  -3   3 -15  239.50   16.64
  -3  -3  15  246.57   14.94
  -3   3 -15  237.03   15.31
   3  -3 -15  213.72   12.42
  -3   3 -15  236.26   15.52
   3  -3 -15  220.28   14.40
  -3  -3  15  235.13   15.22
  -3   3 -15  203.68   15.49
  -3  -3  16   38.71    6.22
  -3   3 -16   36.05    6.36
  -3   3 -16   33.37    6.89
   3  -3 -16   35.75    7.01
  -3   3 -16   44.67    7.26
  -3  -3  16   35.72    5.65
   3   3  16   41.10    6.18
   3  -3 -16   44.88    7.73
  -3   3 -16   35.70    6.10
   3  -3 -16   32.30    5.93
   3  -3 -16   27.40    4.71
   3  -3 -16   35.72    5.74
  -3   3 -16   34.15    5.16
  -3   3 -16   35.54    6.08
   3  -3 -16   31.88    6.17
  -3  -3  17   70.76    7.70
   3   3  17   66.99    7.36
   3  -3 -17   79.82    9.55
   3  -3 -17   62.24    8.13
   3  -3 -17   59.34    7.97
  -3   3 -17   65.66    7.73
  -3   3 -17   73.25    8.48
  -3  -3  17   67.34    7.91
  -3   3 -17   74.35    8.83
   3  -3 -17   73.07    9.54
  -3   3 -17   69.34    9.33
  -3   3 -17   74.31    7.11
   3  -3 -18   18.63    5.02
  -3   3 -18   17.45    4.92
   3  -3 -18   15.31    3.60
  -3  -3  18   19.55    3.86
   3   3  18   19.89    3.86
   3  -3 -18   12.87    3.61
  -3   3 -18   18.49    3.85
  -3   3 -18   19.92    4.55
   3  -3 -18   14.35    3.64
  -3   3 -18   19.89    4.01
  -3  -3  18   20.12    4.16
  -3  -3  19    5.09    2.17
   3   3  19    0.55    1.38
   3   3  19    4.04    1.56
   3  -3 -19    4.27    2.65
  -3   3 -19    4.17    2.63
   3  -3 -19    4.39    2.08
  -3   3 -19    3.34    1.99
   3  -3 -19    3.41    2.06
   3  -3 -19    2.59    1.72
  -3   3 -19    3.04    1.81
  -3   3 -19    5.13    2.40
   3  -3 -20    4.56    1.84
  -3   3 -20   10.46    2.54
  -3  -3  20   11.05    2.45
   3   3  20    9.82    2.43
   3  -3 -20    6.20    2.13
  -3   3 -20   11.81    2.65
   3  -3 -20    6.21    2.29
  -3   3 -20   13.43    3.54
   3  -5  20   34.42    3.91
  -3  -5 -20   39.30    5.03
  -3   5  20   42.91    4.54
   3   5 -20   35.65    4.08
  -3  -5 -20   34.40    4.99
   3   5 -20   38.76    5.66
  -3   5  19    1.44    1.53
   3  -5  19    1.23    1.70
  -3  -5 -19   -0.48    1.74
  -3  -5 -19   -0.97    1.61
   3   5 -19    2.55    2.62
   3   5 -19   -0.65    1.26
   3   5 -19    0.84    1.27
  -3   5  19    0.75    1.25
  -3  -5 -19   -0.68    1.96
  -3  -5 -19   -0.87    1.67
   3   5 -19    0.11    1.26
  -3  -5 -19   -0.62    1.25
   3   5 -19   -0.06    1.35
   3   5 -19    0.18    1.08
  -3   5  18   20.37    3.92
   3  -5  18   23.00    4.40
  -3  -5 -18   20.17    4.26
   3   5 -18   22.83    5.42
  -3  -5 -18   20.64    4.97
   3   5 -18   25.80    4.29
   3   5 -18   19.85    3.60
  -3   5  18   24.05    4.34
  -3  -5 -18   19.19    4.70
   3   5 -18   22.22    4.07
  -3  -5 -18   18.48    4.12
  -3  -5 -18   17.98    3.83
   3   5 -18   22.99    4.10
   3   5 -18   17.62    4.04
  -3  -5 -17   17.56    4.71
   3   5 -17   25.12    4.50
   3   5 -17   20.50    4.09
   3   5 -17   19.41    5.42
  -3  -5 -17   28.11    6.15
   3   5 -17   22.92    4.38
   3  -5  17   25.39    4.85
  -3   5  17   23.03    4.35
  -3  -5 -17   18.89    4.56
   3   5 -17   23.82    4.39
  -3  -5 -17   22.37    4.85
  -3  -5 -17   24.68    5.59
  -3   5  17   21.83    4.46
  -3   5  16    8.31    3.11
  -3  -5 -16   12.07    4.31
  -3  -5 -16    7.97    2.82
   3   5 -16    9.81    3.29
   3   5 -16    4.95    2.46
  -3   5  16    7.55    2.88
  -3   5  16   10.73    3.33
   3   5 -16    6.78    3.69
  -3  -5 -16    4.24    2.73
   3   5 -16    8.63    2.99
  -3  -5 -16    8.23    3.22
  -3  -5 -16    3.33    1.90
   3   5 -16    8.29    2.81
   3   5 -15  122.99   10.60
   3   5 -15  127.18   10.39
  -3  -5 -15  125.15   13.54
  -3   5  15  130.30   11.19
  -3  -5 -15  119.98   10.92
  -3   5  15  129.63   10.62
  -3  -5 -15  120.38   12.55
  -3   5  15  120.43   10.51
   3   5 -15  131.38   13.83
  -3  -5 -15  138.01   13.40
   3   5 -15  122.13   10.44
  -3  -5 -15  125.48   11.74
  -3  -5 -15  129.58   11.24
  -3  -5 -15  125.33   10.88
   3   5 -15  127.21   10.68
   3   5 -14  201.51   13.31
  -3   5  14  179.71   13.64
   3   5 -14  183.64   12.47
  -3   5  14  185.24   13.54
  -3  -5 -14  188.06   16.43
  -3   5  14  183.89   13.14
  -3  -5 -14  173.11   12.96
  -3   5  14  195.86   12.84
  -3  -5 -14  174.07   14.47
  -3   5  14  191.32   13.22
   3   5 -14  185.19   16.03
  -3  -5 -14  191.32   16.09
   3   5 -14  180.39   12.76
  -3  -5 -14  181.75   14.12
  -3  -5 -14  175.25   13.36
  -3  -5 -14  178.03   13.74
   3   5 -14  201.65   13.22
  -3   5  13  103.76    9.28
  -3  -5 -13  117.33   10.32
  -3   5  13  110.06    9.84
  -3  -5 -13  102.79   11.98
  -3   5  13  116.57   11.16
  -3  -5 -13  115.89   11.39
  -3   5  13  114.04   10.10
   3   5 -13  117.10    9.94
   3   5 -13  114.25    9.70
   3   5 -13  122.23   12.62
  -3  -5 -13  122.42   12.31
   3   5 -13  108.03    9.81
   3   5 -13  112.40   10.21
  -3  -5 -13  130.30   11.47
   3   5 -13  115.32   10.03
  -3   5  13  117.45   10.96
   3   5 -12   28.23    4.74
   3   5 -12   30.02    5.40
   3   5 -12   28.49    4.83
  -3  -5 -12   27.53    6.30
  -3   5  12   21.48    4.33
   3   5 -12   28.70    4.82
  -3   5  12   24.19    4.91
  -3   5  12   21.65    4.86
  -3  -5 -12   33.36    5.72
  -3  -5 -12   30.53    5.83
  -3   5  12   24.70    4.85
   3   5 -12   29.03    6.22
  -3  -5 -12   35.53    5.69
   3   5 -12   27.32    5.04
  -3   5  12   25.81    4.57
  -3   5  12   23.76    4.60
   3   5 -11   73.53    7.77
   3   5 -11   81.94    7.65
   3   5 -11   74.00    7.32
  -3   5  11   78.52    8.13
   3   5 -11   80.56    7.70
  -3  -5 -11   74.76    7.59
  -3   5  11   72.11    7.36
  -3   5  11   81.29    8.81
  -3   5  11   77.11    7.96
  -3  -5 -11   74.74    8.33
  -3   5  11   75.40    8.27
   3   5 -11   74.03    9.02
  -3  -5 -11   74.10    7.46
  -3   5  11   74.80    7.73
  -3  -5 -11   73.27    7.74
  -3  -5 -11   67.93    7.55
   3   5 -11   71.01    7.42
   3   5 -10  188.13   11.60
   3   5 -10  194.74   11.43
  -3   5  10  200.04   13.25
  -3   5  10  215.66   12.21
  -3  -5 -10  205.09   12.08
  -3   5  10  223.27   13.10
   3   5 -10  186.27   11.70
  -3  -5 -10  219.40   12.39
  -3   5  10  216.20   12.70
  -3  -5 -10  211.23   13.25
  -3   5  10  200.75   13.03
   3   5 -10  209.18   14.40
  -3  -5 -10  193.52   11.57
   3   5 -10  192.32   11.90
   3   5 -10  216.71   12.32
  -3  -5 -10  207.09   12.03
   3   5  -9  167.81   10.72
   3   5  -9  213.97   11.49
  -3  -5  -9  196.79   10.95
  -3  -5  -9  192.62   10.81
  -3   5   9  201.78   10.85
  -3   5   9  182.37   12.07
  -3   5   9  214.42   12.22
  -3  -5  -9  203.83   12.41
  -3   5   9  167.22   11.57
   3   5  -9  204.57   13.71
  -3  -5  -9  196.70   11.03
   3   5  -9  169.03   10.86
  -3   5   9  215.50   12.31
   3   5  -9  187.39   11.36
  -3   5   9  182.70    8.20
  -3  -5  -9  182.61   10.57
  -3  -5  -8  912.49   22.83
   3  -5   8  966.57   16.60
  -3   5   8  938.30   22.44
  -3  -5  -8  901.70   22.06
   3   5  -8  978.18   23.71
   3   5  -8  886.45   27.48
  -3   5   8  879.17   25.97
  -3  -5  -8  876.49   22.27
  -3  -5  -8  909.70   25.07
  -3   5   8  981.51   25.50
  -3  -5  -8  927.74   22.28
  -3   5   8  920.44   18.79
  -3   5   8  848.60   25.32
  -3  -5  -7  585.13   16.87
  -3   5   7  607.69   18.84
   3   5  -7  622.79   17.74
  -3  -5  -7  623.60   17.15
   3  -5   7  583.73    6.93
  -3   5   7  620.16   15.00
   3  -5   7  643.79   12.23
  -3   5   7  608.26   16.67
  -3  -5  -7  625.52   17.02
  -3  -5  -6  635.79   16.34
  -3   5   6  631.78   14.77
  -3   5   6  610.19   15.51
   3  -5   6  607.40   10.75
  -3  -5  -6  634.28   16.21
  -3   5   5  458.47   12.23
  -3   5   5  491.17   12.79
   3  -5   5  486.49    8.58
  -3   5   4 2786.72   31.12
  -3   5   4 2707.28   29.54
   3  -5   4 2713.67   20.85
  -3   5   3 1541.14   22.06
  -3   5   3 1563.32   20.17
  -3  -5  -3 1569.52   21.29
  -3   5   2 1609.25   21.95
  -3   5   2 1635.44   20.68
  -3   5   2 1649.20   19.13
  -3  -5  -2 1675.85   21.03
   3  -5   2 1595.31   21.76
   3  -5   2 1625.71   21.84
  -3   5   1 3341.85   26.37
  -3  -5  -1 3451.89   30.50
  -3   5   0  324.94    8.95
  -3   5   0  314.53    6.85
  -3   5   0  314.36    6.50
  -3  -5   0  298.92    8.12
  -3  -5   1 3257.26   29.54
  -3   5  -1 3162.58   29.81
   3   5   1 3033.46   29.64
  -3   5  -1 3013.85   22.20
  -3  -5   1 3120.69   29.27
  -3   5  -2 1741.01   20.94
  -3  -5   2 1688.43   20.97
  -3   5  -2 1628.08   15.05
  -3  -5   2 1716.77   21.93
   3   5   2 1631.99   21.00
  -3  -5   3 1539.98   20.86
  -3   5  -3 1576.54   15.05
  -3  -5   4 2852.24   30.71
  -3   5  -4 2838.90   26.77
  -3  -5   4 2797.33   32.34
  -3   5  -4 2750.18   22.38
   3  -5  -5  508.51    9.33
  -3   5  -5  505.24   10.11
  -3  -5   5  491.71   12.74
   3   5   5  496.80   11.85
  -3  -5   5  533.44   14.15
  -3   5  -5  495.90    9.13
   3  -5  -5  503.49    9.21
  -3  -5   6  610.64   15.04
  -3   5  -6  611.20   10.39
   3  -5  -6  592.68   10.97
  -3  -5   6  571.75   15.50
   3   5   6  574.53   13.51
  -3   5  -6  577.88   10.81
   3  -5  -6  588.25   10.86
  -3  -5   7  664.27   17.72
   3  -5  -7  628.65   12.57
  -3   5  -7  624.59   18.28
   3  -5  -7  612.45   12.36
  -3  -5   7  671.23   16.78
  -3   5  -7  616.91   17.82
  -3  -5   7  642.29   18.31
  -3   5  -7  673.24   20.60
  -3  -5   8  932.91   23.40
   3  -5  -8  913.16   22.88
  -3   5  -8  880.00   24.99
  -3   5  -8  920.67   25.85
  -3  -5   8  919.01   22.32
   3   5   8  876.50   19.38
   3  -5  -8  893.26   16.49
  -3   5  -8  986.77   27.32
  -3   5  -8  937.83   23.71
  -3   5  -8  931.93   20.86
  -3   5  -8  934.12   23.27
  -3  -5   8  977.45   21.42
   3  -5  -8  921.33   16.80
   3  -5  -8  895.39   26.15
  -3  -5   8  927.89   22.59
   3  -5  -9  203.47   11.16
  -3  -5   9  182.90   10.94
  -3   5  -9  197.22   12.24
   3   5   9  179.09   11.09
  -3   5  -9  184.02   12.24
  -3  -5   9  191.26   10.65
   3   5   9  198.10    9.66
  -3   5  -9  206.43   13.15
  -3   5  -9  189.30   11.16
  -3   5  -9  192.73    9.83
  -3   5  -9  197.85   11.22
  -3  -5   9  189.60    9.96
  -3   5  -9  189.14    9.53
   3  -5  -9  186.08   12.66
  -3   5  -9  203.14   12.13
  -3  -5   9  206.63   10.96
   3  -5 -10  219.30   12.18
  -3  -5  10  194.74   11.85
  -3   5 -10  213.34   13.60
   3   5  10  191.72   11.43
  -3   5 -10  209.75   13.99
   3   5  10  204.54   10.54
  -3  -5  10  219.42   12.03
  -3   5 -10  205.46   13.98
  -3   5 -10  201.60   12.28
  -3   5 -10  223.11   10.78
  -3   5 -10  209.67   12.36
  -3  -5  10  197.63   10.80
  -3   5 -10  212.06   10.52
  -3   5 -10  218.98   13.15
   3  -5 -10  210.68   14.26
  -3  -5  10  209.36   11.64
  -3  -5  11   79.01    7.87
   3  -5 -11   73.19    7.39
  -3   5 -11   80.42    8.57
  -3   5 -11   64.97    8.50
   3   5  11   77.78    7.21
   3   5  11   69.61    6.66
  -3  -5  11   74.64    7.45
  -3   5 -11   69.07    8.66
  -3   5 -11   82.84    7.96
   3  -5 -11   72.44    7.39
  -3   5 -11   82.73    6.93
   3  -5 -11   76.45    9.11
  -3   5 -11   81.79    8.62
  -3  -5  11   79.41    7.53
  -3   5 -11   81.38    8.01
  -3  -5  11   67.35    6.65
  -3   5 -11   81.59    6.79
  -3   5 -12   24.82    5.10
  -3   5 -12   24.90    5.36
   3  -5 -12   25.06    5.59
   3  -5 -12   28.40    5.04
  -3   5 -12   30.72    5.07
   3  -5 -12   23.51    4.27
  -3   5 -12   27.04    4.05
  -3  -5  12   33.22    5.26
   3  -5 -12   26.44    5.70
  -3   5 -12   30.52    5.49
  -3  -5  12   35.72    5.76
  -3   5 -12   25.54    4.71
   3  -5 -13  126.68   12.21
  -3   5 -13  114.16    9.48
  -3   5 -13  116.62   12.23
  -3  -5  13  112.18   10.19
   3  -5 -13  118.58   10.08
  -3   5 -13  108.47   10.06
   3  -5 -13  109.89    8.97
  -3   5 -13  123.11    8.76
   3  -5 -13  116.67   11.84
  -3   5 -13  121.89   11.35
  -3  -5  13  119.49   10.08
  -3   5 -13  111.12   11.27
  -3   5 -13  117.18   10.57
  -3   5 -14  201.39   16.58
  -3   5 -14  203.20   12.70
   3  -5 -14  191.78   15.59
   3  -5 -14  182.23   13.04
  -3  -5  14  194.44   13.74
  -3   5 -14  210.91   14.02
   3  -5 -14  186.67   11.42
  -3   5 -14  205.45   11.50
  -3  -5  14  198.52   13.05
   3  -5 -14  183.32   15.46
  -3   5 -14  209.61   14.99
  -3   5 -14  200.39   15.31
  -3   5 -14  209.74   14.20
  -3   5 -15  126.13   12.86
   3  -5 -15  118.04   12.34
  -3   5 -15  115.87    9.62
   3  -5 -15  120.24   10.56
  -3  -5  15  122.35   11.04
  -3   5 -15  134.99   11.41
  -3   5 -15  119.62    8.72
  -3   5 -15  133.94   11.52
  -3  -5  15  129.55   10.61
   3  -5 -15  119.96   12.54
  -3   5 -15  134.20   12.65
   3  -5 -16    9.41    3.38
  -3   5 -16    8.81    3.03
  -3   5 -16    7.37    3.10
  -3   5 -16    8.02    3.66
   3  -5 -16    6.77    3.63
  -3  -5  16    8.03    2.84
   3  -5 -16    9.30    3.99
  -3  -5  16    9.10    3.04
  -3   5 -16    6.97    2.67
  -3   5 -16    7.07    2.75
   3  -5 -17   25.28    4.67
   3  -5 -17   19.91    4.77
  -3   5 -17   26.13    5.07
  -3   5 -17   23.51    5.39
   3  -5 -17   23.17    5.18
  -3   5 -17   23.40    4.11
   3   5  17   27.03    4.78
   3  -5 -17   26.69    5.36
  -3  -5  17   30.21    5.25
  -3   5 -17   20.65    4.79
  -3  -5  17   25.61    4.45
   3  -5 -17   17.94    4.69
  -3   5 -17   21.25    4.52
   3   5  18   21.07    3.89
   3  -5 -18   14.28    3.69
  -3   5 -18   24.65    4.80
  -3   5 -18   24.47    4.37
   3  -5 -18   22.41    5.02
  -3   5 -18   20.59    5.25
  -3   5 -18   25.04    4.61
   3  -5 -18   15.51    4.01
  -3  -5  18   22.32    4.16
   3  -5 -19    1.12    1.67
   3  -5 -19   -0.99    1.94
  -3   5 -19    0.03    1.70
  -3   5 -19    1.91    1.44
  -3   5 -19    0.21    1.57
   3  -5 -19    0.25    1.19
   3   5  19    1.59    1.60
   3   5  19   -0.36    1.39
  -3  -5  19    1.14    1.53
  -3   5 -19    1.76    1.78
   3  -5 -19    2.75    1.80
  -3  -5  20   38.33    4.26
   3  -5 -20   22.15    3.54
  -3   5 -20   42.57    4.62
   3   5  20   33.45    3.98
   3  -5 -20   21.26    3.52
  -3   5 -20   46.75    4.97
   3   7 -19    9.58    2.47
   3   7 -19    7.71    3.06
  -3  -7 -19    8.25    2.89
   3  -7  19    6.31    1.98
   3   7 -19    7.69    2.07
  -3  -7 -19    3.67    1.46
  -3  -7 -19    9.46    3.06
  -3   7  19   11.20    2.70
  -3  -7 -19    4.13    1.73
   3   7 -19    8.25    2.22
   3  -7  18   12.14    3.07
  -3  -7 -18    9.36    2.89
   3   7 -18   12.85    4.07
  -3  -7 -18   11.23    3.58
   3   7 -18   12.94    2.98
   3   7 -18   10.24    2.58
  -3  -7 -18    7.70    2.73
   3   7 -18   13.13    3.02
  -3   7  18   12.22    3.16
  -3  -7 -18   10.93    3.78
   3   7 -18   11.84    2.90
  -3  -7 -18    9.60    3.24
   3   7 -18   11.00    3.15
  -3  -7 -17    3.28    2.04
   3   7 -17    4.74    2.44
   3   7 -17    6.59    2.47
  -3  -7 -17    5.60    2.69
   3   7 -17    6.80    2.63
  -3   7  17    6.50    2.42
  -3  -7 -17    5.27    3.06
   3  -7  17    4.38    2.10
  -3   7  17    5.40    2.33
  -3   7  17    6.59    2.69
   3   7 -17    4.53    3.12
  -3  -7 -17    4.35    3.04
   3   7 -17    1.46    1.73
   3   7 -17    5.20    2.21
  -3  -7 -17    2.91    2.13
   3  -7  16  251.68   14.50
  -3  -7 -16  254.26   15.43
  -3   7  16  244.90   13.20
  -3  -7 -16  264.66   18.84
  -3   7  16  250.28   15.00
   3   7 -16  262.88   14.63
   3   7 -16  254.86   14.29
  -3   7  16  249.91   14.64
   3   7 -16  234.20   18.25
   3   7 -16  251.16   15.48
  -3  -7 -16  258.61   18.03
   3   7 -16  256.14   14.71
  -3  -7 -16  237.89   15.39
  -3  -7 -16  208.63   13.79
   3   7 -16  261.20   14.30
  -3  -7 -16  215.82   13.88
  -3  -7 -15   33.25    6.21
   3   7 -15   41.61    5.92
  -3  -7 -15   28.42    5.61
   3   7 -15   36.76    5.64
  -3  -7 -15   24.95    5.52
   3   7 -15   38.81    5.83
  -3   7  15   34.76    6.05
  -3  -7 -15   46.02    6.70
  -3   7  15   38.20    6.09
  -3  -7 -15   36.84    7.39
  -3  -7 -15   30.41    6.17
  -3   7  15   34.37    5.76
   3   7 -15   32.94    7.00
  -3  -7 -15   33.88    7.06
   3   7 -15   35.42    5.77
   3   7 -15   35.19    6.08
  -3   7  15   36.51    5.49
  -3   7  14  851.07   26.24
  -3  -7 -14  916.36   29.78
  -3   7  14  828.88   28.18
  -3   7  14  810.19   28.88
  -3  -7 -14  846.99   31.70
  -3   7  14  821.17   28.52
   3   7 -14  890.54   27.60
   3   7 -14  871.11   27.72
   3   7 -14  852.45   35.43
  -3  -7 -14  898.26   35.24
   3   7 -14  854.39   28.25
  -3  -7 -14  824.26   29.87
   3   7 -14  807.78   29.30
   3   7 -14  888.93   28.09
  -3   7  14  866.38   30.17
   3   7 -13    5.88    2.34
   3   7 -13    4.79    3.08
   3   7 -13    7.48    2.87
  -3  -7 -13    8.15    4.08
  -3   7  13    7.51    2.49
   3   7 -13    9.10    3.09
  -3   7  13    7.33    3.21
  -3  -7 -13    4.41    2.48
  -3   7  13    7.76    2.79
  -3  -7 -13    3.72    2.50
  -3   7  13    8.57    3.02
   3   7 -13    6.99    3.67
   3   7 -13    5.66    2.72
  -3  -7 -13    7.35    3.11
  -3   7  13    6.79    2.82
  -3   7  13    5.43    2.62
   3   7 -12  272.05   14.57
   3   7 -12  270.48   14.86
  -3   7  12  278.27   16.65
   3   7 -12  264.85   14.62
  -3   7  12  266.96   13.97
  -3  -7 -12  283.85   15.72
  -3   7  12  257.27   14.99
  -3   7  12  258.40   16.63
  -3   7  12  263.41   15.78
  -3  -7 -12  266.81   16.58
  -3   7  12  266.04   16.33
   3   7 -12  262.58   18.63
  -3  -7 -12  278.00   14.87
   3   7 -12  270.68   15.26
  -3  -7 -12  283.49   17.12
   3   7 -12  248.96   16.23
  -3   7  11  450.01   21.69
   3   7 -11  468.38   18.66
   3   7 -11  518.95   20.05
   3   7 -11  493.11   19.43
  -3   7  11  504.72   21.60
  -3   7  11  467.45   17.90
  -3  -7 -11  541.38   20.86
  -3   7  11  468.45   20.65
  -3  -7 -11  502.32   21.87
  -3   7  11  436.38   20.79
   3   7 -11  532.70   25.52
  -3  -7 -11  481.07   19.58
   3   7 -11  497.45   20.14
   3   7 -11  502.99   21.88
   3   7 -10  198.90   13.21
  -3   7  10  215.58   13.51
   3   7 -10  210.39   11.92
   3   7 -10  213.98   12.21
  -3  -7 -10  215.89   12.51
  -3   7  10  199.48   11.09
   3   7 -10  214.32   11.81
  -3   7  10  197.96   13.82
  -3   7  10  200.15   12.93
  -3  -7 -10  228.48   14.11
  -3   7  10  193.77   13.35
   3   7 -10  210.36   15.26
   3   7 -10  213.02   12.60
  -3  -7 -10  201.79   12.29
  -3  -7 -10  204.79   11.93
  -3   7  10  205.40   12.32
  -3  -7 -10  201.16   12.30
   3   7  -9   49.51    5.72
   3   7  -9   53.81    5.87
  -3   7   9   45.56    6.49
   3   7  -9   50.15    6.43
   3   7  -9   47.36    5.52
  -3  -7  -9   57.15    6.26
  -3  -7  -9   51.05    6.48
  -3   7   9   56.12    6.53
  -3   7   9   42.58    6.08
   3   7  -9   47.02    6.98
   3   7  -9   41.03    5.30
  -3  -7  -9   63.08    6.45
  -3   7   9   46.37    4.77
  -3  -7  -9   49.45    5.76
  -3   7   9   57.89    5.93
  -3  -7  -9   51.44    6.06
   3   7  -8  844.01   25.57
   3   7  -8  896.58   22.51
  -3   7   8  892.76   27.08
  -3  -7  -8  905.34   23.65
   3   7  -8  903.31   23.43
   3   7  -8  881.71   22.00
  -3   7   8  848.04   21.59
  -3   7   8  913.90   25.75
  -3  -7  -8  943.99   25.73
  -3   7   8  884.39   27.01
   3   7  -8  892.47   29.09
   3   7  -8  864.80   23.48
  -3  -7  -8  883.26   23.12
  -3  -7  -8  915.65   23.40
  -3   7   8  900.87   22.84
  -3  -7  -8  891.60   23.14
   3   7  -7  869.94   25.45
  -3   7   7  895.45   25.71
   3   7  -7  958.86   23.15
  -3   7   7  884.10   25.73
   3   7  -7  962.56   28.72
   3   7  -7  975.06   23.77
  -3  -7  -7  951.38   22.72
  -3   7   7  891.65   20.22
  -3  -7  -7  903.94   22.50
  -3   7   7  974.32   22.51
   3  -7   7  892.95   15.45
  -3  -7  -7  983.86   22.86
  -3  -7  -7  967.02   24.58
  -3   7   7  939.76   25.29
  -3  -7  -7  903.21   21.81
   3   7  -6 2079.63   32.93
  -3   7   6 2076.60   37.80
  -3   7   6 2116.83   38.51
   3   7  -6 2144.53   34.12
  -3   7   6 2071.27   30.84
  -3   7   6 2054.36   31.04
   3  -7   6 2124.39   23.12
  -3   7   6 2050.87   36.12
   3   7  -6 1992.89   40.51
  -3  -7  -6 2055.89   32.32
  -3   7   5  662.39   15.98
   3  -7   5  686.27   12.09
  -3   7   5  640.96   16.37
   3  -7   4   38.81    2.73
  -3  -7  -4   33.99    3.73
  -3   7   4   37.94    3.84
  -3   7   3 1611.56   22.52
   3  -7   3 1626.45   18.82
  -3   7   3 1589.81   24.85
  -3   7   2 1537.32   20.58
  -3  -7  -2 1480.00   22.96
   3  -7   2 1528.42   18.26
  -3   7   2 1513.58   23.62
  -3   7   1 1879.60   21.94
  -3  -7  -1 1953.03   25.96
  -3   7   1 1920.38   26.48
  -3  -7   0 4701.04   42.19
  -3   7   0 4340.19   34.68
  -3   7   0 5020.17   43.91
  -3  -7   1 1966.58   25.89
  -3   7  -1 1926.08   25.85
  -3  -7   2 1557.29   23.33
  -3   7  -2 1550.82   22.41
  -3  -7   2 1579.21   22.33
  -3  -7   3 1574.81   24.41
  -3   7  -3 1563.57   19.04
  -3  -7   3 1635.19   22.98
  -3  -7   4   38.49    3.90
  -3   7  -4   41.10    3.01
  -3   7  -4   44.18    3.60
  -3  -7   4   39.99    3.57
   3   7   5  700.28   16.06
  -3   7  -5  702.91   14.25
  -3   7  -6 2194.52   38.68
  -3   7  -6 2161.97   25.03
   3  -7  -6 2095.37   24.30
  -3  -7   6 2127.22   29.72
  -3   7  -6 2098.34   31.99
   3  -7  -6 2092.43   34.27
   3   7   6 2216.86   30.47
  -3  -7   6 2228.41   33.50
   3  -7  -6 2087.04   24.12
  -3   7  -6 1519.38   29.87
  -3   7  -6 1540.57   29.50
  -3   7  -7  906.93   23.46
  -3   7  -7  896.66   21.12
  -3   7  -7  876.74   22.70
  -3   7  -7  900.97   21.90
  -3   7  -7  814.99   25.28
  -3   7  -7  868.40   14.08
   3  -7  -7  875.96   16.10
  -3  -7   7  977.81   20.74
  -3  -7   7  922.14   22.29
   3   7   7  958.63   20.87
  -3  -7   7  949.16   22.68
   3  -7  -7  861.99   16.01
  -3   7  -7  922.26   25.85
   3  -7  -7  960.85   23.73
  -3  -7   7  972.64   23.36
  -3   7  -8  842.51   23.98
  -3   7  -8  956.60   22.72
  -3   7  -8  816.91   23.30
  -3   7  -8  915.62   28.14
  -3   7  -8  933.16   23.31
  -3  -7   8  900.97   20.77
  -3   7  -8  905.49   21.62
   3  -7  -8  834.31   25.97
  -3  -7   8  913.52   22.94
  -3  -7   8  930.46   23.63
  -3   7  -8  861.43   26.24
   3  -7  -8  918.31   24.20
  -3  -7   8  887.65   23.54
  -3  -7   9   56.80    6.09
   3  -7  -9   54.11    6.07
  -3  -7   9   56.52    6.05
   3   7   9   54.44    5.45
   3   7   9   48.01    5.91
  -3   7  -9   44.47    5.86
  -3   7  -9   52.30    5.36
  -3   7  -9   49.51    5.49
  -3   7  -9   52.10    7.01
  -3  -7   9   52.46    5.28
  -3   7  -9   52.85    5.42
  -3  -7   9   57.00    6.02
   3  -7  -9   48.70    6.76
  -3   7  -9   53.88    6.82
  -3   7  -9   43.83    5.94
  -3  -7  10  202.83   12.31
   3  -7 -10  197.43   12.11
  -3  -7  10  203.63   12.13
   3   7  10  203.84   11.46
  -3  -7  10  199.77   11.88
   3  -7 -10  187.75   13.87
   3   7  10  209.05   12.78
  -3   7 -10  211.49   12.66
  -3   7 -10  218.34   11.49
  -3   7 -10  205.22   14.66
  -3   7 -10  218.86   12.04
  -3  -7  10  211.93   11.08
  -3   7 -10  216.39   11.26
  -3   7 -10  202.63   13.92
  -3   7 -10  221.64   13.19
  -3  -7  11  517.55   20.53
   3  -7 -11  485.99   19.95
   3  -7 -11  471.54   22.52
  -3  -7  11  518.05   19.73
   3   7  11  487.90   18.69
  -3   7 -11  496.21   18.17
   3   7  11  516.67   20.72
  -3   7 -11  547.48   21.71
[truncated: 879,375 more chars]
