# Supplementary material for: Metabolic engineering and late-stage functionalization expand the chemical space of the antimalarial premarineosin A
Source: Commun Chem. 2025 Dec 5;8:391. doi: 10.1038/s42004-025-01779-6 (PMC12680612; doi:10.1038/s42004-025-01779-6)
Supplement: Supplementary file 6 — Supplementary Data 4 [file 42004_2025_1779_MOESM6_ESM.xlsx]

## Sheet: Source Data Fig 1d
Strain - Culture	Replicate	Media	Extraction Solvent	Premarineosin A (mg/L)	23-HUP (mg/L)						Premarineosin A (mg/L)		23-HUP (mg/L)
FP10018	1	GISYE	Acetone	29.0518	4.01501			Strain	Media	Solvent	Average	SD	Average	SD
FP10018	2	GISYE	Acetone	32.9153	4.65215			FP10018	GISYE	Acetone	33.726	4.18688	4.5004	0.351166
FP10018	3	GISYE	Acetone	39.2109	4.83405			FP10017	GISYE	Acetone	34.7538	1.29288	0.629771	0.138629
								FP10016	GISYE	Acetone	3.01086	1.7446	0.945686	0.32701
FP10017	1	GISYE	Acetone	34.0319	0.556069			WT	GISYE	Acetone	0.162481	0.0634848	0.813435	0.0364276
FP10017	2	GISYE	Acetone	36.5696	0.823953			FP10018	GISYE	MeOH	32.43	0.727813	0.967624	0.671602
FP10017	3	GISYE	Acetone	33.66	0.509291			WT	GICYE	MeOH	ND	ND	ND	ND
								FP10016	GICYE	MeOH	1.05459	0.329038	1.39253	0.46006
FP10016	1	GISYE	Acetone	5.4196	1.01149			FP10017	GICYE	MeOH	14.718	1.17608	1.04916	0.385182
FP10016	2	GISYE	Acetone	2.26903	1.30921			FP10018	GICYE	MeOH	23.2555	0.369401	1.41278	0.180317
FP10016	3	GISYE	Acetone	1.34395	0.516353
WT	1	GISYE	Acetone	0.157234	0.86246
WT	2	GISYE	Acetone	0.0874841	0.802632
WT	3	GISYE	Acetone	0.242724	0.775215
FP10018	1	GISYE	MeOH	33.4441	0.115816
FP10018	2	GISYE	MeOH	31.7703	1.02967
FP10018	3	GISYE	MeOH	32.0756	1.75738
WT	1	GICYE	MeOH	0.567756	0.727766
WT	2	GICYE	MeOH	-0.211964	0.171187
WT	3	GICYE	MeOH	-0.318922	-0.0827605
FP10016	1	GICYE	MeOH	0.942851	1.704
FP10016	2	GICYE	MeOH	1.50165	1.7315
FP10016	3	GICYE	MeOH	0.719262	0.742105
FP10017	1	GICYE	MeOH	16.0683	1.57178
FP10017	2	GICYE	MeOH	14.8838	0.654807
FP10017	3	GICYE	MeOH	13.2019	0.920892
FP10018	1	GICYE	MeOH	23.3095	1.47191
FP10018	2	GICYE	MeOH	22.7785	1.16839
FP10018	3	GICYE	MeOH	23.6785	1.59804

## Sheet: Source Data Fig 1f
			Premarineosin (mg/g CDW)		23-HUP (mg/g CDW)
	Strain	Day	AVERAGE	SD	AVERAGE	SD		ND: not determined, below the limit of quantification
	FP10018	7	5.04614	1.13779	0.67197	0.117448
	FP10018	6	2.96688	0.594066	0.409967	0.146249
	FP10018	5	4.4867	0.794932	0.786645	0.100883
	FP10018	4	3.13108	0.497274	1.26802	0.171544
	FP10018	3	0.78567	0.0827457	0.338216	0.0309376
	FP10018	2	ND	ND	ND	ND
	FP10018	1	ND	ND	ND	ND
	FP10017	7	2.60196	0.526242	0.048225	0.0209269
	FP10017	6	1.63423	0.221931	0.0481041	0.0180205
	FP10017	5	2.52286	0.520102	0.131725	0.0479668
	FP10017	4	1.74223	0.0919045	0.178491	0.0324241
	FP10017	3	0.835438	0.0545957	0.247922	0.0397349
	FP10017	2	ND	ND	ND	ND
	FP10017	1	ND	ND	ND	ND
	FP10016	7	0.319389	0.160196	0.112826	0.0693771
	FP10016	6	0.257871	0.128622	0.144721	0.0692791
	FP10016	5	0.223279	0.108725	0.1864	0.123974
	FP10016	4	0.194171	0.140506	0.128993	0.0307052
	FP10016	3	0.0887876	0.0496589	0.0556644	0.0246898
	FP10016	2	ND	ND	ND	ND
	FP10016	1	ND	ND	ND	ND
	WT	7	0.00626144	0.00136089	0.0345995	0.0106248
	WT	6	0.00494017	0.00213544	0.0323283	0.0126813
	WT	5	0.0150913	0.00259815	0.0619639	0.014544
	WT	4	0.0102203	0.00501223	0.0662205	0.0134977
	WT	3	0.00412481	0.00118702	0.0243389	0.00572215
	WT	2	ND	ND	ND	ND
	WT	1	ND	ND	ND	ND

## Sheet: Source Data Fig 1g
	Strain - Replicate	Isolated Yield (g)
	FP10018 Replicate 1	13
	FP10018 Replicate 2	8.5
	FP10018 Replicate 3	13.9
	FP10017 Replicate 1	13.1
	FP10017 Replicate 2	11.6
	FP10017 Replicate 3	14

## Sheet: Figure 2, Antimalarial
		% Growth Inhibition
		3D7 Replicate 1		3D7 Replicate 2		Dd2 Replicate 1		Dd2 Replicate 2
Compound	Conc. Log (M)	Mean	SD	Mean	SD	Mean	SD	Mean	SD
Artesunate	5e-06	65.1193	10.6325			90.4837	0.730519
	1.66667e-06	63.4589	2.90218			87.0847	1.56121
	5.55556e-07	72.0982	4.37712			85.5022	0.457947
	1.85185e-07	75.7823	4.44568			88.2462	2.84751
	6.1728e-08	69.8775	8.09872			92.9611	4.03721
	2.0576e-08	67.1526	7.71363			94.3854	7.42076
	6.859e-09	36.4133	8.61562			85.0394	4.77746
	2.286e-09	-5.66185	17.9603			14.9767	0.642448
	7.62e-10	-1.36772	11.1488			13.5691	3.532
	2.54e-10	-0.77673	15.4793			6.20749	6.17837
	8.47e-11					22.6869	7.04452
	2.82e-11					10.4669	5.45891
		3D7 Replicate 1		3D7 Replicate 2		Dd2 Replicate 1		Dd2 Replicate 2
	Conc. Log (M)	Mean	SD	Mean	SD	Mean	SD	Mean	SD
Chloroquine	5e-06	68.2329	4.49254			89.3611	1.40813
	1.66667e-06	69.0391	2.38042			82.7071	0.306694
	5.55556e-07	76.1061	2.15559			70.7592	0.898817
	1.85185e-07	74.8461	4.25351			37.5949	0.330366
	6.1728e-08	75.8488	10.7826			21.3721	3.70083
	2.0576e-08	40.2814	7.11097			10.6433	0.085247
	6.859e-09	-16.6413	21.4338			5.99171	3.30341
	2.286e-09	-16.7238	9.99881			10.0767	5.46772
	7.62e-10	-9.43245	6.93442			15.3978	0.625981
	2.54e-10	-10.0243	1.78881			7.60555	1.96357
	8.47e-11					28.6492	0.680532
	2.82e-11					8.10633	0.928318
		3D7 Replicate 1		3D7 Replicate 2		Dd2 Replicate 1		Dd2 Replicate 2
	Conc. Log (M)	Mean	SD	Mean	SD	Mean	SD	Mean	SD
Premarineosin A (3)	2e-05	60.2053	7.71463			88.219	1.78313	89.3708	0.697341
	6.66667e-06	63.1807	6.54178			86.3941	0.452744	89.0369	0.794051
	2.22222e-06	64.5036	5.25114			87.0906	0.710815	89.0464	0.098138
	7.40741e-07	64.8989	5.6852			87.1445	0.731136	86.1906	0.476228
	2.46914e-07	62.3909	3.08183			85.1732	0.9476	85.5522	0.612254
	8.2305e-08	63.2559	1.00246			82.4937	1.94609	83.5874	1.31918
	2.7435e-08	62.996	2.99517			81.5583	1.07893	80.6976	1.43612
	9.145e-09	57.2514	2.18227			81.0293	0.605174	71.6854	2.06135
	3.048e-09	26.6712	6.32531			73.8733	1.37815	57.7167	3.77769
	1.016e-09	14.7003	9.61442			65.2193	2.4405	42.1594	4.26513
	3.39e-10							34.2492	6.73638
	1.13e-10							20.6591	5.54036
		3D7 Replicate 1		3D7 Replicate 2		Dd2 Replicate 1		Dd2 Replicate 2
	Conc. Log (M)	Mean	SD	Mean	SD	Mean	SD	Mean	SD
Gem-dimethyl-bridged premarineosin A (4)	2e-05	61.5848	6.81762			88.0215	3.27982	88.2689	1.08069
	6.66667e-06	62.2697	6.99996			84.4929	0.534179	85.7753	1.27098
	2.22222e-06	56.0515	4.56223			64.0013	3.00677	71.7038	1.38415
	7.40741e-07	13.7438	10.5807			32.0092	0.535595	36.4043	5.66556
	2.46914e-07	-2.67398	12.9703			6.73498	3.72736	8.72586	11.0713
	8.2305e-08	-2.51419	2.49687			0.797314	8.87791	10.1171	7.02153
	2.7435e-08	-7.52389	7.37137			-2.88234	4.9039	0.22024	14.8732
	9.145e-09	5.98783	6.06023			-2.09632	7.29377	12.675	6.2983
	3.048e-09	2.98968	6.93874			0.523369	2.24617	3.17755	6.25529
	1.016e-09	-2.69256	10.3532			-1.64045	1.66441	2.5926	2.14834
		3D7 Replicate 1		3D7 Replicate 2		Dd2 Replicate 1		Dd2 Replicate 2
	Conc. Log (M)	Mean	SD	Mean	SD	Mean	SD	Mean	SD
Methylene-bridged premarineosin A (5)	2e-05	58.6153	6.86943			89.8504	1.87034	88.553	1.11941
	6.66667e-06	59.1519	5.64365			85.8736	0.314401	87.3153	1.39012
	2.22222e-06	64.0122	4.21346			82.9674	1.6835	82.2209	1.69294
	7.40741e-07	30.2673	8.0671			55.2679	3.11332	65.2134	1.29201
	2.46914e-07	8.46164	5.36243			26.4109	6.42074	25.4671	2.37484
	8.2305e-08	7.24987	10.8607			-3.4175	6.70327	6.53425	9.49322
	2.7435e-08	-5.38691	14.6079			-3.03952	6.79716	0.104209	5.59941
	9.145e-09	-3.76707	8.33571			-3.06017	8.81561	6.07344	11.3387
	3.048e-09	-2.00542	12.9492			-8.13427	4.7467	-8.42083	1.15271
	1.016e-09	-7.23489	3.29315			-5.03352	3.96089	-8.03662	6.02074
		3D7 Replicate 1		3D7 Replicate 2		Dd2 Replicate 1		Dd2 Replicate 2
	Conc. Log (M)	Mean	SD	Mean	SD	Mean	SD	Mean	SD
Trifluoromethyl-bridged premarineosin A (6)	2e-05	62.3384	8.74215			87.0136	2.66623	87.5513	0.991915
	6.66667e-06	60.4472	8.53932			80.2158	1.637	82.9177	0.359438
	2.22222e-06	22.9437	3.1824			43.1373	1.54781	56.1135	3.28241
	7.40741e-07	-2.53286	8.26082			4.68483	8.81284	7.37103	5.6732
	2.46914e-07	-1.10934	12.7454			-1.57059	13.0033	-1.16945	4.4309
	8.2305e-08	-3.68032	5.86265			-3.71432	10.3711	11.6916	10.8764
	2.7435e-08	-10.008	6.27896			1.58996	6.98614	3.77385	5.67483
	9.145e-09	0.079751	6.40222			-4.48944	3.32161	8.07503	11.7148
	3.048e-09	-10.137	6.62199			-4.89693	7.22322	1.3227	5.27045
	1.016e-09	-11.4794	2.51895			-4.27615	5.52188	3.13829	1.87062
		3D7 Replicate 1		3D7 Replicate 2		Dd2 Replicate 1		Dd2 Replicate 2
	Conc. Log (M)	Mean	SD	Mean	SD	Mean	SD	Mean	SD
12-trifluoropropanol premarineosin A (7)	2e-05	59.0715	8.08535			89.2482	1.72642	89.3754	1.10287
	6.66667e-06	64.0466	8.42054			87.345	0.76476	88.5917	1.5996
	2.22222e-06	59.167	9.78295			87.9425	1.43241	86.3954	0.881768
	7.40741e-07	65.6891	4.94546			84.3913	1.75459	84.5134	2.05896
	2.46914e-07	58.1883	2.38459			78.1877	1.62857	77.1218	2.53795
	8.2305e-08	9.86217	2.5527			48.6945	6.78021	47.2495	4.30525
	2.7435e-08	0.316961	5.78787			21.8948	6.13209	15.5722	4.38925
	9.145e-09	6.86388	7.33173			-0.18878	4.8452	1.50694	15.0735
	3.048e-09	13.1112	10.9471			-6.51352	8.41014	-11.7155	9.36178
	1.016e-09	-9.42146	5.5217			-4.40951	5.36109	-6.16737	3.92547
		3D7 Replicate 1		3D7 Replicate 2		Dd2 Replicate 1		Dd2 Replicate 2
	Conc. Log (M)	Mean	SD	Mean	SD	Mean	SD	Mean	SD
12-formyl premarineosin A (8)	2e-05	69.173	3.20987	54.5277	5.06561	77.314	3.1197
	6.66667e-06	67.6335	5.75438	62.5159	1.11481	71.3331	9.25963
	2.22222e-06	73.2646	1.77244	63.8963	1.30868	75.0684	6.24461
	7.40741e-07	70.8987	2.52045	63.0052	1.04862	64.9029	6.47309
	2.46914e-07	62.2015	3.28857	54.6907	4.35939	52.8182	7.21589
	8.2305e-08	34.2287	20.4552	22.7875	15.1259	9.08133	18.7433
	2.7435e-08	13.4942	8.72687	17.4661	17.7246	8.08598	4.02674
	9.145e-09	-3.24831	9.18376	1.78089	21.6443	13.9916	11.9764
	3.048e-09	13.558	20.0173	12.1651	2.55524	12.7287	2.53245
	1.016e-09	7.08854	5.84667	-1.28839	14.1159	2.83753	12.3888
	1e-05							86.5453	5.9531
	3.33333e-06							86.2743	5.50629
	1.11111e-06							84.1965	1.20178
	3.7037e-07							79.4799	4.72204
	1.23457e-07							26.1413	14.435
	4.1152e-08							13.9089	16.2106
	1.3717e-08							9.93533	12.4474
	4.572e-09							7.42125	22.7985
	1.524e-09							16.3121	5.79699
	5.08e-10							23.3411	12.151
		3D7 Replicate 1		3D7 Replicate 2		Dd2 Replicate 1		Dd2 Replicate 2
	Conc. Log (M)	Mean	SD	Mean	SD	Mean	SD	Mean	SD
12-acetyl premarineosin A (9)	2e-05	69.2958	2.99078	55.1575	4.39983	83.6303	7.83279
	6.66667e-06	64.846	4.12179	60.3529	3.59186	71.8964	1.17206
	2.22222e-06	73.1325	4.12422	64.0062	2.39176	75.8794	0.77413
	7.40741e-07	75.857	0.97979	68.9294	8.64732	72.3078	6.89151
	2.46914e-07	64.5833	4.12664	57.8443	3.68712	62.4579	2.892
	8.2305e-08	25.4519	3.23015	20.6297	8.03158	4.01537	8.75629
	2.7435e-08	21.1674	7.42673	14.433	12.8791	21.5996	9.64508
	9.145e-09	-4.39975	2.77971	18.6674	10.3448	20.3146	11.7568
	3.048e-09	16.0021	2.59341	-4.99529	18.0819	4.93318	8.52869
	1.016e-09	11.296	7.05989	9.20686	15.9835	12.2695	5.00773
	1e-05							87.4601	6.55585
	3.33333e-06							86.7138	6.37375
	1.11111e-06							86.2897	4.44928
	3.7037e-07							80.8469	4.31274
	1.23457e-07							35.1126	3.41397
	4.1152e-08							-1.94986	21.1097
	1.3717e-08							1.27645	11.6691
	4.572e-09							1.83271	14.8506
	1.524e-09							12.5194	16.2287
	5.08e-10							-0.78607	13.9848
		3D7 Replicate 1		3D7 Replicate 2		Dd2 Replicate 1		Dd2 Replicate 2
	Conc. Log (M)	Mean	SD	Mean	SD	Mean	SD	Mean	SD
12-hydroxymethyl premarineosin A (10)	2e-05	69.2394	1.64912	59.7318	2.69127	72.6977	5.02168
	6.66667e-06	64.7634	6.07881	63.13	2.57252	70.1684	4.56506
	2.22222e-06	69.953	1.11418	59.0144	7.26347	68.6693	9.65271
	7.40741e-07	40.7245	8.21543	36.7669	17.4971	45.2234	14.5608
	2.46914e-07	20.4953	12.6501	10.6	7.5426	15.1082	17.1768
	8.2305e-08	16.6386	5.17968	2.0306	1.05076	12.9528	2.55518
	2.7435e-08	9.30037	12.27	0.540562	10.5907	2.35608	8.60339
	9.145e-09	-1.67146	1.80477	-0.20592	15.0987	12.1289	3.6813
	3.048e-09	13.5064	4.02544	13.9607	18.3573	9.04848	11.5429
	1.016e-09	20.9423	1.77537	3.11195	14.7912
	1e-05							86.6806	4.5179
	3.33333e-06							85.8059	7.26059
	1.11111e-06							75.6102	4.53608
	3.7037e-07							12.2494	3.47333
	1.23457e-07							5.57408	5.42413
	4.1152e-08							-17.5602	12.4225
	1.3717e-08							4.7592	8.74222
	4.572e-09							11.0499	13.477
	1.524e-09							-4.25924	5.92683
	5.08e-10							2.95179	9.2832
		3D7 Replicate 1		3D7 Replicate 2		Dd2 Replicate 1		Dd2 Replicate 2
	Conc. Log (M)	Mean	SD	Mean	SD	Mean	SD	Mean	SD
1-bromo premarineosin A (11)	1e-05	64.1679	4.95902	89.9433	3.56486	89.4351	8.27869	80.5182	5.30735
	3.33333e-06	68.6346	1.7897	86.2025	2.68822	88.0446	2.87768	82.3696	0.853989
	1.11111e-06	67.5021	2.21731	83.1244	3.37466	80.6197	9.78317	78.5097	4.75507
	3.7037e-07	42.7497	4.19277	43.0541	14.5176	68.1922	0.26056	67.1132	5.72234
	1.23457e-07	20.9227	0.695132	21.5204	1.37651	13.814	9.79829	11.1931	7.18386
	4.1152e-08	0.794111	11.3337	24.4544	2.15837	-11.152	16.6691	-2.31642	19.539
	1.3717e-08	-2.94111	7.32739	14.5699	5.62685	-8.50783	1.27539	16.7798	5.92005
	4.572e-09	4.16861	6.2205	16.9018	5.79868	15.802	11.2293	5.36861	10.7977
	1.524e-09	3.06379	11.7256	8.32622	5.41087	5.68332	27.2088	-3.63481	7.82357
	5.08e-10	1.14837	3.27505	6.1522	12.9903	-11.0644	12.884	0.239682	5.33592
	1.69e-10			5.23362	12.3941			1.19361	15.6547
	5.65e-11			9.6101	6.86684			3.68029	12.977
		3D7 Replicate 1		3D7 Replicate 2		Dd2 Replicate 1		Dd2 Replicate 2
	Conc. Log (M)	Mean	SD	Mean	SD	Mean	SD	Mean	SD
12-bromo premarineosin A (12)	2e-05	69.6662	3.62282	61.5041	1.68573	71.955	9.35303
	6.66667e-06	69.6272	2.00925	61.4856	2.1734	71.4361	1.19979
	2.22222e-06	76.2704	3.03559	61.4903	8.13114	86.6711	3.54934
	7.40741e-07	77.765	2.06875	63.852	1.81004	80.838	16.9275
	2.46914e-07	71.8123	4.8273	65.625	1.8676	79.0496	15.6027
	8.2305e-08	74.2343	6.49771	63.218	1.70396	72.434	18.8553
	2.7435e-08	70.4745	1.08997	64.7305	0.738632	78.1622	19.1618
	9.145e-09	71.3186	4.96469	58.0994	1.67795	65.94	0.86367
	3.048e-09	51.5968	6.74696	52.5585	5.71016	65.1409	5.435
	1.016e-09	22.3236	13.2292	29.6566	5.85659	56.7111	9.09838
	3.39e-10					41.2689	2.02362
	1e-05							84.9539	3.91828
	3.33333e-06							87.6869	6.58754
	1.11111e-06							84.744	4.38887
	3.7037e-07							83.9562	3.87312
	1.23457e-07							79.4678	2.84794
	4.1152e-08							73.9752	3.04138
	1.3717e-08							33.1547	6.93692
	4.572e-09							22.7252	2.8735
	1.524e-09							16.0744	8.68602
	5.08e-10							10.9275	8.62625

## Sheet: Figure 2, Cytotoxicity
		% Activity at 72 H, Normalized to 125 uM Digitonin
		HEK293				MOLT4
Compound	Log[Compound], M	Rep. 1	Rep 2.	Rep 3.	Rep 4.	Rep 1.	Rep 2.	Rep 3.	Rep 4.
Premarineosin A (3)	-3.90309	-101.861	-102.063	-99.9125	-99.8842	-101.724	-101.778	-98.9704	-99.2958
	-4.38021	-101.968	-101.728	-99.7922	-99.4174	-101.914	-101.635	-99.188	-99.0394
	-4.85733	-95.0002	-100.935	-97.8777	-93.1193	-101.584	-101.516	-98.9032	-99.2899
	-5.33445	-97.5881	-95.0045	-97.2269	-95.5808	-101.868	-101.173	-101.883	-100.479
	-5.81158	-55.1795	-28.4449	-75.4279	-58.3135	-55.1452	-85.1475	-71.0976	-77.9519
	-6.2887	-7.16266	3.48675	-5.1707	12.4115	24.3439	23.791	-5.16221	-25.3649
	-6.76582	0.377929	9.56994	9.12874	8.48216	21.5757	11.526	22.1885	16.2281
	-7.24294	6.70609	20.7359	2.04437	16.0846	-8.22625	8.56666	8.9424	3.77191
	-7.72006	2.5523	11.7148	12.3676	18.3086	9.73919	11.9858	22.31	11.9728
	-8.19718	-0.251037	6.46849	9.19186	1.6337	0.167639	9.83628	19.2588	17.9871
	-8.6743	0.251864	-3.04631	8.67843	-6.02223	39.9624	10.7602	22.9122	11.1063
	-9.15142	17.0164	-10.8268	10.2348	-5.43413	6.44389	1.54976	13.7003	5.89386
	-9.62855	-8.73969	-6.275	0.299293	-6.0652	4.16646	1.89776	26.9162	35.9738
	-10.1057	-7.85988	5.0259	1.82499	14.4208	11.0275	8.5101	23.4027	25.8561
	-10.5828	-1.9167	-5.62344	8.28946	7.90813	-0.657789	11.5216	23.8103	32.1943
	-11.0599	-4.59334	0.399951	-3.22622	2.45072	3.05441	24.4627	1.61185	11.9692
		HEK293				MOLT4
	Log[Compound], M	Rep. 1	Rep 2.	Rep 3.	Rep 4.	Rep 1.	Rep 2.	Rep 3.	Rep 4.
Gem-dimethyl-bridged premarineosin A (4)	-3.90309	-101.844	-102.066	-101.757	-101.946	-101.699	-101.856	-101.625	-101.723
	-4.38021	-101.94	-101.77	-101.761	-100.972	-101.891	-101.637	-101.567	-101.415
	-4.85733	-100.967	-98.5796	-95.3866	-69.1724	-101.641	-101.532	-100.058	-100.469
	-5.33445	-17.2682	7.56848	-7.05019	-1.66783	-102.414	-101.49	-102.427	-100.304
	-5.81158	10.9407	1.44365	2.27024	2.36652	-51.0442	-21.1824	20.1407	26.5922
	-6.2887	0.685792	7.10062	-2.95665	2.49695	-1.20144	-2.24727	-6.19797	-1.51243
	-6.76582	4.77591	2.01179	0.956107	5.80829	23.4424	8.13881	10.1585	2.04189
	-7.24294	4.56078	15.9329	4.59404	17.4745	15.3956	3.64381	7.78726	5.8863
	-7.72006	9.29904	5.22948	15.8612	9.46852	13.7283	-2.86655	11.1804	-0.597074
	-8.19718	0.924873	2.44219	7.40588	9.40142	12.8769	5.0982	20.0398	15.2813
	-8.6743	7.65978	-8.15348	16.4079	4.20587	22.1449	18.851	22.0596	8.22967
	-9.15142	10.2125	-3.97933	18.6026	-6.96223	0.0201867	6.0351	1.95126	5.57411
	-9.62855	-5.41956	-8.22081	1.92653	-7.08884	19.8424	7.1419	20.8593	15.3579
	-10.1057	-1.22735	2.23069	1.90884	6.22113	22.2396	14.7471	20.4156	20.036
	-10.5828	2.25385	-1.18965	15.2528	5.68287	33.8912	23.5812	26.4653	18.2776
	-11.0599	-8.91282	4.93041	-1.53884	10.5952	12.6093	22.8454	9.68774	12.8024
		HEK293				MOLT4
	Log[Compound], M	Rep. 1	Rep 2.	Rep 3.	Rep 4.	Rep 1.	Rep 2.	Rep 3.	Rep 4.
Methylene-bridged premarineosin A (5)	-3.90309	-101.841	-102.043	-101.763	-101.971	-101.72	-101.838	-101.634	-101.717
	-4.38021	-101.976	-101.781	-101.817	-101.4	-101.895	-101.712	-101.823	-101.496
	-4.85733	-101.586	-100.153	-100.401	-69.3747	-101.824	-101.778	-100.467	-100.764
	-5.33445	-10.0342	2.96102	-7.82609	0.160732	-101.837	-102.381	-102.535	-101.947
	-5.81158	7.69264	0.933093	4.12255	4.46442	-101.406	-81.8169	-76.9484	-69.1506
	-6.2887	4.4126	7.32945	-4.46884	11.5878	38.5756	28.5966	33.0225	21.1822
	-6.76582	-0.586281	-1.45541	3.83427	3.93937	31.1189	11.0039	5.3604	-3.40275
	-7.24294	9.9101	7.28774	7.45306	16.0859	-1.2009	3.26573	15.88	10.3492
	-7.72006	2.79571	15.8411	9.40076	9.16322	25.0561	2.71607	16.5971	0.848865
	-8.19718	-0.361332	-0.417508	1.41316	12.8678	13.5644	18.1795	10.2603	7.76878
	-8.6743	8.64236	-8.69013	19.7374	4.80815	22.0981	8.4899	8.82983	-0.919199
	-9.15142	14.8874	-1.52544	23.2027	5.19936	11.0847	9.74963	8.13525	14.7623
	-9.62855	-7.65304	-9.626	3.79779	0.345617	16.1728	18.7398	21.4311	19.858
	-10.1057	-7.33934	0.17526	10.9122	10.2181	15.313	16.3031	30.5602	20.8
	-10.5828	-1.51602	-3.31799	1.52077	3.89204	14.527	23.6088	18.6814	24.4658
	-11.0599	-6.31605	4.14442	-3.34935	-0.0776717	9.05904	26.2418	-4.02865	2.29298
		HEK293				MOLT4
	Log[Compound], M	Rep. 1	Rep 2.	Rep 3.	Rep 4.	Rep 1.	Rep 2.	Rep 3.	Rep 4.
Trifluoromethyl-bridged premarineosin A (6)	-4.20412	-101.858	-102.028	-101.788	-101.905	-101.732	-101.807	-101.66	-101.709
	-4.68124	-100.119	-96.1541	-97.722	-76.8756	-101.848	-101.684	-101.735	-100.192
	-5.15836	-25.035	-18.5144	-12.8171	-0.861189	-100.359	-96.3895	-19.0769	-41.2361
	-5.63548	-2.79133	3.55445	-1.76387	4.26155	21.6988	14.4159	10.6836	12.9425
	-6.11261	6.49555	7.47327	10.3073	3.45068	7.74024	7.41696	2.3366	6.49599
	-6.58973	0.0539452	9.32086	-4.51016	-0.0384329	-0.128812	9.29687	7.28478	3.17712
	-7.06685	-4.96053	9.42939	8.11823	7.76665	17.1463	2.75647	6.50318	2.76406
	-7.54397	6.07669	14.464	8.89	11.7964	-7.20801	8.78792	-2.99965	9.29138
	-8.02109	0.436848	5.96173	0.956009	6.84722	16.5755	8.54937	16.6194	0.871959
	-8.49821	-1.15638	3.67049	-1.70269	15.4858	2.0445	24.0619	17.4619	13.8737
	-8.97533	1.5485	-5.04631	14.439	9.1077	23.5097	2.77515	17.7794	16.8795
	-9.45245	7.19371	-4.25127	10.9783	10.326	1.10234	7.59551	0.0140586	5.39312
	-9.92958	-7.86096	-2.6307	3.38962	-0.165938	26.7189	19.4586	22.4767	20.5082
	-10.4067	-7.10467	2.25096	13.3399	11.7341	5.59792	20.8832	17.2448	14.2115
	-10.8838	2.19212	-2.12026	0.784723	5.38401	14.6361	24.5705	23.3738	35.9145
	-11.3609	-3.78223	12.2681	3.35597	3.09528	10.3912	17.9688	2.1255	2.64306
		HEK293				MOLT4
	Log[Compound], M	Rep. 1	Rep 2.	Rep 3.	Rep 4.	Rep 1.	Rep 2.	Rep 3.	Rep 4.
12-trifluoropropanol premarineosin A (7)	-3.90309	-101.841	-102.042	-101.805	-101.979	-101.748	-101.859	-101.674	-101.761
	-4.38021	-101.893	-101.925	-101.931	-101.81	-101.869	-101.664	-101.819	-101.605
	-4.85733	-100.627	-98.5814	-99.5824	-99.025	-101.909	-101.975	-101.781	-101.888
	-5.33445	-60.8813	-44.7942	-60.046	-58.63	-104.416	-103.308	-104.049	-103.063
	-5.81158	10.0837	0.132325	2.59536	2.05814	-69.555	-29.1545	-30.1808	-75.7502
	-6.2887	-1.8393	9.94288	1.90071	9.98191	5.90389	1.37401	8.93017	26.1954
	-6.76582	11.6689	11.9941	20.0719	11.3477	10.1025	0.267219	-1.00571	0.633498
	-7.24294	7.90611	18.4871	6.92401	29.3104	-5.55659	11.995	1.87092	3.80762
	-7.72006	4.15741	4.43641	8.6764	16.5644	5.63112	-3.40105	-3.30335	-2.31157
	-8.19718	4.11769	3.73047	7.76951	0.715068	11.029	13.8271	3.46556	16.2351
	-8.6743	9.09198	-5.30352	12.9365	-0.0232866	22.7092	6.63205	3.17498	8.79096
	-9.15142	5.58581	-2.86499	11.6283	5.94084	5.5308	7.14126	3.5918	9.15982
	-9.62855	-0.0585454	-6.97469	6.85748	-1.37401	36.5348	7.71873	16.6717	18.1262
	-10.1057	-7.58188	4.95198	1.76984	13.4628	21.4612	10.1758	10.9506	30.7493
	-10.5828	1.481	-0.150582	10.2435	6.2875	18.4848	25.844	21.0751	13.0696
	-11.0599	-5.23328	-0.461973	3.8115	-0.883371	10.4129	23.9833	4.79022	6.26026
		HEK293				MOLT4
	Log[Compound], M	Rep. 1	Rep 2.	Rep 3.	Rep 4.	Rep 1.	Rep 2.	Rep 3.	Rep 4.
12-formyl premarineosin A (8)	-4.20412	-101.824	-101.818	-101.709	-98.5805	-101.659	-101.804	-101.618	-101.728
	-4.68124	-94.3897	-92.7284	-94.7409	-94.3956	-101.853	-101.406	-101.801	-101.391
	-5.15836	-38.7486	-28.0081	-58.8587	-34.5832	-94.7663	-94.6954	-96.4749	-94.1024
	-5.63548	-7.45906	1.94101	-17.1097	-0.760882	-20.0465	-29.454	-0.315116	-11.3591
	-6.11261	6.28192	1.20626	3.42684	-0.146523	13.7407	11.3454	12.3642	6.49211
	-6.58973	5.13914	8.06499	-0.530843	5.29428	0.847406	4.15094	5.52718	-1.7221
	-7.06685	8.78611	8.39911	6.72921	-1.03958	12.1908	2.72772	9.67223	5.39592
	-7.54397	4.19799	15.673	11.4967	10.3177	16.2352	2.77352	1.72992	3.17179
	-8.02109	3.96103	8.27057	13.0584	16.6383	4.26795	8.4421	7.22161	9.83067
	-8.49821	9.13843	1.12969	0.160273	6.21533	19.613	11.4896	11.963	15.5799
	-8.97533	11.1492	-3.46229	12.48	-7.69198	20.6649	5.87578	11.4159	8.50364
	-9.45245	11.399	4.53437	18.0574	-3.02486	4.05573	6.14298	6.069	-0.921625
	-9.92958	-0.443195	-2.45525	9.47944	-3.35259	28.546	15.9343	19.8698	9.49125
	-10.4067	12.0467	14.2598	-6.2493	8.53408	19.1476	1.59702	7.27546	6.11831
	-10.8838	5.3227	8.28487	0.772258	3.80896	21.8803	30.2639	17.4639	8.78249
	-11.3609	2.91094	1.18826	-4.83739	-0.831783	29.1821	10.9497	4.44817	4.12653
		HEK293				MOLT4
	Log[Compound], M	Rep. 1	Rep 2.	Rep 3.	Rep 4.	Rep 1.	Rep 2.	Rep 3.	Rep 4.
12-acetyl premarineosin A (9)	-4.20412	-101.206	-101.893	-101.697	-101.259	-101.669	-101.763	-101.609	-101.73
	-4.68124	-99.3408	-98.627	-98.7151	-97.477	-101.856	-101.47	-101.722	-101.455
	-5.15836	-70.0664	-53.3931	-53.3617	-16.5171	-95.7322	-88.6908	-100.169	-88.1534
	-5.63548	-30.7034	-21.3212	-21.8935	-16.5725	-90.1004	-89.614	-38.2213	-70.5353
	-6.11261	9.317	11.8491	8.69977	-1.02112	6.95921	21.7742	17.4231	23.2426
	-6.58973	9.18675	2.49282	-1.76412	9.34037	-1.65187	8.52335	6.75332	9.02899
	-7.06685	3.08883	10.2901	7.60834	5.0527	12.5548	1.5482	17.1535	10.2993
	-7.54397	7.71551	13.1739	17.1904	22.4285	-4.24445	11.1779	0.819203	11.7229
	-8.02109	4.36319	8.06008	7.22063	9.425	3.85953	8.34972	9.17164	8.52888
	-8.49821	5.95538	10.0819	9.20794	11.7877	19.1437	16.8738	13.7873	14.32
	-8.97533	19.8954	-3.25589	19.7486	-1.7629	32.0578	10.9415	18.5557	10.4122
	-9.45245	7.30772	2.80656	13.4283	-5.32949	-3.14048	10.5069	6.07873	5.98825
	-9.92958	-2.82933	2.82201	-1.62724	-1.93524	15.9318	17.294	19.0272	13.337
	-10.4067	11.256	9.02707	-0.0883512	8.30338	18.5197	24.4638	13.3724	11.0995
	-10.8838	10.4578	2.04006	8.64264	8.54507	10.0804	20.5235	17.779	21.9474
	-11.3609	-8.82502	3.38046	2.27431	6.1465	10.9335	21.4047	8.95987	0.51514
		HEK293				MOLT4
	Log[Compound], M	Rep. 1	Rep 2.	Rep 3.	Rep 4.	Rep 1.	Rep 2.	Rep 3.	Rep 4.
12-hydroxymethyl premarineosin A (10)	-4.20412	-101.665	-101.214	-101.73	-101.703	-101.71	-101.798	-101.644	-101.714
	-4.68124	-60.5025	-57.3397	-98.7911	-44.8561	-101.791	-99.9659	-101.813	-100.072
	-5.15836	-9.65859	-2.72867	-25.1546	0.483682	-7.0399	-10.6218	-18.4273	-16.6495
	-5.63548	-0.431248	3.52083	-6.87286	7.19079	33.5493	33.6639	18.7014	17.5703
	-6.11261	6.29126	12.484	3.78497	5.79506	15.7819	11.0418	9.31225	21.2492
	-6.58973	7.59479	4.93833	1.87029	7.39508	16.1736	5.62551	2.21735	14.2751
	-7.06685	-3.01359	-0.369951	1.7519	7.2457	3.88366	17.3633	7.18087	-7.83724
	-7.54397	16.5978	23.2311	13.9092	26.9106	4.44646	13.1607	-2.75411	5.40264
	-8.02109	9.59478	7.5097	7.16537	5.91641	10.0002	10.1335	7.01853	9.5394
	-8.49821	-1.31148	4.8221	-1.31091	9.71109	4.44088	14.398	10.6227	13.8929
	-8.97533	12.9962	-4.42498	15.1423	-4.15507	4.66651	7.14335	12.0614	6.31496
	-9.45245	12.0255	-3.34674	15.4401	2.507	19.9203	3.8973	11.1849	2.93238
	-9.92958	-5.4305	-5.81048	-0.836598	3.20462	13.4685	24.3902	15.8969	10.8726
	-10.4067	-4.85256	5.98208	3.22116	14.3653	19.7979	12.9419	22.2135	8.10542
	-10.8838	2.89493	-3.00644	15.0225	6.07461	16.1445	38.5403	7.20595	7.93842
	-11.3609	-10.8106	4.88404	-2.11142	-2.16901	4.1406	14.5266	0.392793	-5.20213
		HEK293				MOLT4
	Log[Compound], M	Rep. 1	Rep 2.	Rep 3.	Rep 4.	Rep 1.	Rep 2.	Rep 3.	Rep 4.
1-bromo premarineosin A (11)	-4.20412	-101.176	-100.47	-100.813	-100.629	-101.621	-101.756	-101.63	-101.666
	-4.68124	-62.8541	-63.8164	-66.8895	-66.1682	-100.914	-97.5224	-98.1297	-97.276
	-5.15836	-8.94879	-2.4768	-22.1446	0.179316	-87.5186	-95.354	-92.3348	-96.6303
	-5.63548	-13.0223	-4.06476	-16.0386	-4.46506	-83.0145	-82.6109	-82.7836	-27.4704
	-6.11261	13.4277	-1.04157	5.32836	-0.536685	-83.2195	-78.878	-82.5726	-78.4307
	-6.58973	-3.93972	8.29677	-2.36441	9.03409	14.2342	-0.165696	10.3455	3.82851
	-7.06685	2.94761	4.43302	1.65756	11.9708	7.45288	1.67841	11.3353	0.347505
	-7.54397	14.329	18.9986	12.6878	16.6506	-5.44721	4.64259	-0.885423	8.27475
	-8.02109	6.69971	10.7189	5.06697	1.3673	7.67511	10.6717	15.6673	8.76689
	-8.49821	5.20514	2.71034	-3.83679	16.6403	8.69211	8.04622	15.2215	12.8776
	-8.97533	13.3252	-3.44694	15.8115	-11.3818	25.1243	7.27041	25.0045	12.8417
	-9.45245	7.58097	-3.47687	12.1667	-6.50916	-1.11027	3.74789	-1.19066	8.70628
	-9.92958	4.17314	2.37387	-7.62459	-7.49523	11.4932	18.4689	18.3885	13.512
	-10.4067	3.6466	10.7111	1.57681	12.5358	25.9603	13.1055	11.1621	18.661
	-10.8838	4.82587	4.50533	5.91511	1.92756	33.5595	19.9916	13.518	16.4209
	-11.3609	-4.17812	4.23369	-5.29789	3.22164	-2.66201	11.8212	6.69569	4.0255
		HEK293				MOLT4
	Log[Compound], M	Rep. 1	Rep 2.	Rep 3.	Rep 4.	Rep 1.	Rep 2.	Rep 3.	Rep 4.
12-bromo premarineosin A (12)	-4.20412	-101.822	-101.974	-101.782	-101.92	-101.712	-101.811	-101.686	-101.722
	-4.68124	-100.242	-98.7373	-100.682	-99.458	-101.892	-101.646	-101.795	-101.597
	-5.15836	-98.948	-99.5069	-99.7485	-99.4355	-101.799	-101.861	-101.532	-101.297
	-5.63548	-81.2242	-63.2626	-81.3291	-64.6982	-100.792	-102.417	-73.2821	-91.5359
	-6.11261	3.83231	-0.42878	-5.5694	-8.12865	-80.6096	-85.8149	-86.1495	-87.2923
	-6.58973	-5.24416	11.4193	-3.00314	4.44402	-5.705	21.4545	17.7846	-21.4317
	-7.06685	0.160316	6.50463	10.7979	11.3064	6.78155	-1.31653	3.46355	0.666651
	-7.54397	9.653	23.5228	9.55562	17.8622	0.645838	15.4832	0.202754	5.34751
	-8.02109	2.83922	12.1357	10.7442	15.4947	10.811	9.97072	7.10264	4.8861
	-8.49821	5.30165	15.5066	5.31716	18.958	5.27676	10.8685	5.42122	8.06895
	-8.97533	13.3967	-2.00476	21.1093	2.33078	6.73504	11.4837	8.50585	10.3901
	-9.45245	14.1396	-3.61443	6.50036	3.97508	-1.62431	-3.54455	2.51757	6.56351
	-9.92958	-0.52472	-6.15927	0.1346	2.89969	3.06503	27.4421	14.247	15.4473
	-10.4067	8.35566	9.88847	4.95104	11.7019	17.664	11.4056	9.0437	11.4399
	-10.8838	10.0862	1.58255	10.6745	1.74986	16.5071	29.9574	10.951	22.6263
	-11.3609	-6.54354	2.24726	-6.21942	0.390097	13.1249	12.2628	1.58473	9.99306
	% Activity at 72 H, Normalized to 125 uM Digitonin
		HEK293			MOLT4
	Log[Compound], M	Mean	SD	N	Mean	SD	N
Digitonin	-3.90309	-101.915	0.10858	2	-101.761	0.032532	2
	-4.20412	-101.448	0.741282	2	-101.73	0.131076	2
	-4.50515	-27.3597	18.0382	2	-100.598	1.62403	2
	-4.80618	-6.38728	6.42972	2	46.2248	14.7215	2
	-5.10721	-6.07733	8.97691	2	88.1246	6.82492	2
	-5.40824	-0.666149	4.67461	2	58.152	21.6886	2
	-5.70927	2.74993	4.58307	2	25.6213	34.1281	2
	-6.0103	5.34156	6.78156	2	0.76297	13.2072	2
	-6.31133	5.06203	5.51577	2	1.71987	4.17898	2
	-6.61236	1.674	5.70881	2	2.55453	1.95802	2
	-6.91339	-4.41	10.0228	2	-7.22227	1.97077	2
	-7.21442	-0.475247	6.58777	2	-2.89316	0.174395	2
	-7.51545	-9.80981	0.293111	2	1.75083	6.57566	2
	-7.81648	2.68274	3.87435	2	13.2891	16.5429	2
	-8.11751	0.979945	6.44128	2	8.09344	0.141185	2
	-8.41854	-0.745109	4.80895	2	-0.288535	10.395	2
